# Supplementary material for: Temporal reproducibility of IgG and IgM autoantibodies in serum from healthy women
Source: Sci Rep. 2022 Apr 13;12:6192. doi: 10.1038/s41598-022-10174-3 (PMC9008031; doi:10.1038/s41598-022-10174-3)
Supplement: Supplementary file 1 — Supplementary Information 1. [file 41598_2022_10174_MOESM1_ESM.xlsx]

## Sheet: 1.IgG AAbs, all
ID	Block	OfficialName	CV	ICC	Lower CI	Upper CI	Mean	St. Dev	QN ICC	QN Lower CI	QN Upper CI	QN Mean	QN St. Dev.			QN: Quantile Normalization
17070	JHU15768.P166G10	ACVR2B_frag	16.6887	0.989225	0.980692	0.994009	12.4531	2.31181	0.989663	0.981474	0.994254	12.3756	2.38745
18141	JHU15767.P166F10	ACVR2B	20.807	0.988701	0.979758	0.993718	10.7541	2.07518	0.99353	0.988386	0.996406	10.6826	2.1834
5988	JHU06725.P071E07	FAM161B	8.39354	0.983856	0.971134	0.991014	11.1579	2.32302	0.990371	0.982738	0.994648	11.0972	2.25218
13746	JHU11824.P124E03	DNAJC12	20.1471	0.982523	0.968767	0.990269	9.62355	2.01436	0.992109	0.985844	0.995616	9.60115	2.01076
21334	JHU18245.P210G03	CFAP36	18.4184	0.981357	0.966699	0.989617	12.7474	2.05975	0.984963	0.973101	0.991632	12.6823	2.03048
27341	JHU11105.P116B10	PTMS	43.1246	0.981271	0.966546	0.989569	9.61117	2.27749	0.984672	0.972584	0.99147	9.59985	2.31738
21806	JHU18221.P230G02	SATB1	14.7894	0.980793	0.965699	0.989302	9.99186	1.54995	0.973896	0.95351	0.985438	10.01	1.45582
13236	JHU13404.P141G11	ARHGAP17	10.9466	0.980209	0.964664	0.988975	8.91603	1.98942	0.9795	0.963409	0.988578	8.92061	1.86928
15338	JHU13691.P144C09	ACVR2A	12.0045	0.97964	0.963657	0.988657	10.0427	1.77183	0.990647	0.983231	0.994802	9.98217	1.70885
14359	JHU13797.P145F08	CBFB	22.2313	0.978656	0.961914	0.988105	9.86528	1.6415	0.987826	0.978198	0.99323	9.77977	1.62154
14612	JHU14927.P157E03	CLUAP1	8.01581	0.977621	0.960085	0.987526	8.39577	1.7567	0.982929	0.969487	0.990496	8.41495	1.75327
3293	JHU00523.P006B02	GPSM3	12.2401	0.977431	0.959749	0.987419	9.99739	2.1888	0.978271	0.961234	0.98789	9.95033	2.18649
25768	JHU01290.P014C05	FXYD5	47.4432	0.977167	0.959282	0.987272	8.46697	1.36913	0.958343	0.926264	0.97668	8.43549	1.21809
26279	JHU18518.P212B09	UBQLN3	12.4354	0.977166	0.959281	0.987271	10.0546	2.24891	0.98391	0.97123	0.991044	10.0648	2.13513
21856	JHU18444.P230G08	COL8A1	21.5437	0.977108	0.959177	0.987238	8.50449	1.41913	0.96465	0.937271	0.980238	8.50138	1.22334
23593	JHU11431.P234F09	C18orf25	14.353	0.977082	0.959132	0.987224	9.55941	1.76146	0.977589	0.960027	0.987508	9.53409	1.62264
20483	JHU02434.P177B07	DR1	18.0067	0.97697	0.958934	0.987161	8.32073	1.99986	0.981359	0.966703	0.989618	8.30895	1.89477
23191	JHU17482.P217F08	RSF1	12.4334	0.976914	0.958835	0.98713	8.4344	1.4713	0.973417	0.952665	0.985169	8.4167	1.35268
23767	JHU18073.P241F08	ESPN	10.0635	0.976877	0.95877	0.987109	7.75864	1.1979	0.985352	0.973793	0.991849	7.74193	1.14776
19557	JHU19567.P181D09	Nc2b	17.3852	0.976871	0.958758	0.987106	8.67754	2.30801	0.976908	0.958824	0.987126	8.65614	2.19423
21546	JHU17712.P220G05	FIGNL2	14.6013	0.976794	0.958623	0.987063	8.71113	1.46822	0.964959	0.937813	0.980413	8.73144	1.38469
13221	JHU13413.P141H09	CAAP1	42.8454	0.976343	0.957826	0.98681	9.88738	1.68978	0.978203	0.961113	0.987852	9.87973	1.78697
17726	JHU19300.P196G06	IMPG1	23.611	0.976268	0.957694	0.986768	8.66069	1.34325	0.964694	0.937349	0.980264	8.64785	1.09555
23518	JHU14775.P232E10	PSMD7	10.6758	0.976107	0.957409	0.986677	9.49757	1.72888	0.97945	0.96332	0.98855	9.46047	1.69717
23277	JHU18133.P224F06	TNRC6C	10.9899	0.976	0.95722	0.986617	8.26343	1.34217	0.978394	0.961452	0.987959	8.23421	1.23806
9738	JHU08745.P092E05	SARG	12.2181	0.975799	0.956865	0.986505	9.43415	2.3052	0.981312	0.966619	0.989592	9.40524	2.1266
23747	JHU18007.P241F07	MYSM1	16.3811	0.975734	0.956751	0.986468	8.45655	1.30042	0.964622	0.937222	0.980223	8.46324	1.08871
14256	JHU13620.P143E06	NECAB1	15.8889	0.975062	0.955565	0.986091	9.23525	2.14988	0.984883	0.972959	0.991587	9.24626	2.00184
19430	JHU18245.P179C05	CFAP36	17.2168	0.974933	0.955338	0.986019	12.9192	2.22381	0.983232	0.970025	0.990665	12.863	2.21571
13300	JHU13854.P145G07	PGPEP1	11.3181	0.974884	0.955251	0.985992	8.95696	1.40969	0.982999	0.969611	0.990535	8.93083	1.33797
22058	JHU25139.P240G09	NFIB	15.7232	0.974443	0.954474	0.985745	9.64774	1.91665	0.976405	0.957936	0.986845	9.58516	1.72365
21716	JHU18841.P225G03	DMRTB1_frag	23.9703	0.974373	0.954349	0.985705	9.44238	1.46521	0.959597	0.928448	0.977388	9.45422	1.27932
13486	JHU14699.P154G06	TP63	10.3518	0.974227	0.954092	0.985623	7.58546	1.15957	0.961633	0.932	0.978538	7.5715	0.927219
18505	JHU19731.P182F09	FOXC2	16.7218	0.974172	0.953996	0.985593	8.51939	1.30981	0.980426	0.96505	0.989097	8.51321	1.16669
23636	JHU07628.P237E03	LIAS	13.0776	0.973839	0.953408	0.985405	8.27421	1.2656	0.972113	0.950369	0.984437	8.25974	1.16477
13088	JHU13116.P138G04	ASNA1	23.0499	0.973824	0.953383	0.985397	10.2887	2.20414	0.978511	0.961659	0.988025	10.2496	2.12165
23573	JHU03993.P236F07	PAM	10.6137	0.973644	0.953064	0.985296	8.57477	1.32278	0.971631	0.949521	0.984166	8.58632	1.22907
26771	JHU16919.P231B11	VAT1	14.3062	0.973452	0.952726	0.985188	9.78169	1.67714	0.977669	0.960169	0.987553	9.77378	1.57513
23283	JHU18043.P223F07	ZBTB7C	10.205	0.973323	0.9525	0.985116	8.72496	1.24836	0.960302	0.929677	0.977786	8.714	0.920255
23502	JHU16186.P230E10	GGA3	9.10204	0.973292	0.952446	0.985099	10.7772	1.48649	0.960941	0.930791	0.978147	10.8054	1.38384
26371	JHU18538.P213B11	CAMTA2	45.6294	0.973161	0.952213	0.985025	8.51031	1.30251	0.971766	0.949757	0.984242	8.49368	1.08014
17677	JHU19265.P196H02	C1QTNF9B	14.7294	0.972987	0.951907	0.984927	8.83773	1.18385	0.943513	0.900593	0.968272	8.8217	0.962777
25793	JHU01391.P015D09	IQWD1	14.8349	0.972928	0.951804	0.984894	10.0573	1.7065	0.972837	0.951643	0.984843	10.037	1.71505
24184	JHU01354.P015E12	OARD1	15.6757	0.972787	0.951556	0.984815	10.7029	1.77561	0.979891	0.964101	0.988797	10.6369	1.74085
24662	JHU18315.P210C11	SH3BP1	12.6579	0.972777	0.951538	0.984809	12.038	1.89497	0.986455	0.975756	0.992465	12.0036	1.86641
21471	JHU18812.P216H08	SLC24A3	13.035	0.972651	0.951316	0.984739	7.91983	0.924657	0.949648	0.911176	0.971757	7.88696	0.739717
25159	JHU02015.P236D01	ZBTB3	10.1546	0.972589	0.951208	0.984704	9.5831	1.57553	0.976438	0.957995	0.986863	9.5307	1.52041
13454	JHU14672.P154G02	PDZRN3	11.9743	0.972522	0.951089	0.984666	8.29664	1.26276	0.97872	0.962029	0.988142	8.28516	1.3065
24075	JHU11011.P115F10	R3HDM2_frag	18.3879	0.972517	0.95108	0.984664	10.2271	2.0045	0.975213	0.955832	0.986176	10.1406	1.9834
20266	JHU16371.P172A01	PPP2R3C	17.1286	0.972415	0.9509	0.984606	10.8152	1.59627	0.986947	0.976631	0.992739	10.8003	1.49183
25140	JHU03910.P229C11	PKIA	10.615	0.97239	0.950857	0.984592	8.21743	1.4368	0.972079	0.950309	0.984418	8.22149	1.27142
20844	JHU18991.P193A02	CPXM2	12.4296	0.972205	0.95053	0.984488	9.70808	1.77814	0.975769	0.956812	0.986488	9.67262	1.5903
25737	JHU01305.P014D01	MRPL40	13.6997	0.972139	0.950414	0.984451	9.06014	1.22238	0.96701	0.941405	0.981567	9.01295	1.11163
24865	JHU17971.P223D01	ATP4A	9.26972	0.972002	0.950173	0.984374	7.67936	1.41239	0.978583	0.961786	0.988065	7.62832	1.31208
13517	JHU14898.P156H10	ZCCHC9	12.2009	0.971957	0.950094	0.984349	9.16409	1.56475	0.9813	0.966597	0.989585	9.19403	1.47617
20994	JHU19370.P197A09	COL28A1	9.61648	0.971949	0.950079	0.984344	8.71385	1.55591	0.984649	0.972544	0.991457	8.72008	1.38721
22573	JHU07968.P084H02	AHNAK2	17.5848	0.971751	0.949731	0.984233	12.0196	1.69469	0.960535	0.930083	0.977918	12.01	1.53962
23581	JHU09922.P234F06	LAMTOR5	37.6475	0.9716	0.949465	0.984148	8.71013	1.73237	0.963257	0.934836	0.979454	8.72561	1.62156
21872	JHU00436.P231G10	UBXN1	25.8277	0.971224	0.948805	0.983937	11.466	1.75736	0.970749	0.94797	0.983671	11.4117	1.72895
23413	JHU02847.P228F11	RPLP2	9.00866	0.971125	0.948631	0.983882	8.13215	1.27851	0.965204	0.938242	0.980551	8.13454	1.1917
17093	JHU16123.P169H01	OR3A2	11.5828	0.971074	0.94854	0.983853	8.24842	1.28742	0.948461	0.909125	0.971084	8.19929	0.985042
27006	JHU25784.P244A02	ITPR3	11.9967	0.971059	0.948514	0.983845	7.8208	1.21452	0.974698	0.954924	0.985888	7.80266	1.06399
27061	JHU25787.P244B11	TNRC6A	14.4032	0.971045	0.94849	0.983837	7.68944	1.27252	0.968966	0.944836	0.982668	7.66693	1.09413
14802	JHU11866.P124C03	PQBP1	13.1875	0.97092	0.94827	0.983767	11.1665	2.28234	0.980107	0.964483	0.988918	11.1476	2.31413
26705	JHU11835.P230B03	GTF2E1	14.8422	0.970854	0.948155	0.98373	9.32578	1.77401	0.970346	0.947261	0.983444	9.32014	1.58865
18277	JHU16467.P173F05	SCYL1	10.271	0.970736	0.947946	0.983663	8.32882	1.16834	0.957394	0.924612	0.976143	8.33524	0.955563
21902	JHU07181.P234G02	SNAP91	17.875	0.970708	0.947896	0.983647	9.53746	1.53712	0.953743	0.918269	0.974078	9.50946	1.427
25130	JHU05497.P232C09	EIF4G3	6.09463	0.970549	0.947617	0.983558	10.9387	1.60716	0.967358	0.942015	0.981763	10.9322	1.44497
21709	JHU04207.P228H02	SLC18A1	15.991	0.970372	0.947307	0.983459	9.41915	1.12352	0.944975	0.90311	0.969103	9.40739	0.923485
18898	JHU16935.P200E11	CCDC96	9.29596	0.970335	0.947242	0.983438	7.73228	1.16974	0.981995	0.96783	0.989974	7.76165	1.09357
4456	JHU04797.P050G05	ZFYVE19	10.9654	0.970317	0.947211	0.983428	10.4663	1.76004	0.972498	0.951047	0.984653	10.4308	1.6981
24947	JHU17999.P223D11	KRT9	8.26593	0.970132	0.946884	0.983324	8.67358	1.29218	0.976343	0.957827	0.98681	8.63923	1.22117
13481	JHU14706.P154H05	ZHX3	20.4626	0.970125	0.946872	0.983319	7.96871	1.40981	0.98285	0.969347	0.990452	7.99745	1.40614
13067	JHU13236.P139H02	GGA1	9.99017	0.969866	0.946416	0.983174	10.059	1.88639	0.974467	0.954516	0.985758	10.0175	1.86223
21666	JHU17814.P221G09	IRF2BP2	18.7394	0.969798	0.946297	0.983136	12.1528	1.64118	0.9621	0.932814	0.978801	12.1524	1.53181
17177	JHU16278.P171H12	BC063682.1_	12.8544	0.969776	0.94626	0.983124	9.85028	1.3938	0.967635	0.942502	0.98192	9.84712	1.30564
21851	JHU16261.P230H08	CCDC6	9.45216	0.969756	0.946224	0.983112	11.0874	1.55319	0.966867	0.941155	0.981487	11.0369	1.37361
26273	JHU18424.P211B09	XAGE2	12.9006	0.96971	0.946143	0.983086	10.0284	2.01645	0.967335	0.941976	0.981751	10.042	2.0387
19418	JHU02544.P177C04	LDB1	18.0724	0.969605	0.94596	0.983028	9.30104	1.30147	0.972304	0.950705	0.984544	9.28177	1.13088
27145	JHU27511.P246B09	TNFRSF10D	8.50913	0.969576	0.945908	0.983011	8.20833	1.1853	0.964854	0.937629	0.980354	8.20437	1.08579
10036	JHU09625.P101E07	NECAB1	18.0108	0.969482	0.945743	0.982958	9.20103	2.12392	0.982903	0.969442	0.990482	9.21896	1.96866
17439	JHU19919.P184H08	NCOA3	14.7136	0.969448	0.945682	0.982939	9.85579	1.34906	0.967377	0.942048	0.981774	9.83266	1.23383
15991	JHU11955.P125B08	MYL1	12.7174	0.969438	0.945666	0.982934	7.07183	1.27564	0.97488	0.955244	0.98599	7.06841	1.2284
25474	JHU26577.P245C05	NSA2	20.5888	0.969369	0.945545	0.982895	8.74866	1.15742	0.948778	0.909673	0.971264	8.73569	0.828184
23422	JHU01222.P228E10	SH2B1	11.5099	0.969324	0.945465	0.982869	9.44497	1.34906	0.960513	0.930045	0.977905	9.43649	1.17131
13031	JHU12999.P136H09	SLC6A4	11.2222	0.969318	0.945455	0.982866	9.56423	1.20162	0.952309	0.915783	0.973266	9.54761	1.02243
24088	JHU11010.P115E12	PSMA1	15.6186	0.969283	0.945393	0.982846	9.19568	1.38012	0.938447	0.891891	0.965387	9.16847	1.16835
27053	JHU25778.P244B10	ZNRF2	17.6423	0.969215	0.945274	0.982808	8.43844	1.44787	0.968428	0.943892	0.982365	8.43491	1.37643
23795	JHU25795.P243F11	ALPK2	10.9301	0.969209	0.945263	0.982805	8.34344	0.972871	0.948492	0.909178	0.971101	8.32513	0.765201
26056	JHU17126.P202A05	C1orf127	21.8743	0.969205	0.945256	0.982802	9.94745	1.84539	0.978311	0.961304	0.987912	9.98852	1.74777
27443	JHU01380.P015B11	HPD	21.053	0.969088	0.945051	0.982737	10.148	2.09311	0.977974	0.960708	0.987723	10.1576	1.89507
23415	JHU18838.P225F12	DEFB127	8.96571	0.968864	0.944658	0.982611	8.6938	1.66671	0.957207	0.924285	0.976037	8.68587	1.40828
24653	JHU18448.P212D10	DAZL	9.16616	0.968734	0.94443	0.982538	8.19367	1.11175	0.972504	0.951056	0.984656	8.15634	0.89236
27375	JHU01218.P013B02	RWDD1	21.3957	0.968732	0.944425	0.982536	11.0541	1.87127	0.970213	0.947028	0.983369	11.059	1.84641
21382	JHU17279.P211G09	TLK1	20.9833	0.968661	0.944301	0.982497	9.78649	1.66817	0.972649	0.951313	0.984738	9.73777	1.61215
27379	JHU01375.P015B03	GDPD5	12.7261	0.968637	0.94426	0.982483	8.34169	1.28168	0.981754	0.967402	0.989839	8.33239	1.16774
14116	JHU13256.P139E03	METTL3	8.33161	0.968623	0.944234	0.982475	7.71644	1.29606	0.969803	0.946307	0.983139	7.67839	1.14753
22913	JHU16769.P207F09	SCX	7.77765	0.968548	0.944103	0.982433	7.66053	0.970851	0.966613	0.940709	0.981344	7.66975	0.812594
22231	JHU27183.P245H08	HAT1	10.3736	0.968429	0.943893	0.982366	11.5868	1.44657	0.937301	0.889928	0.964733	11.6196	1.2254
20195	JHU15762.P165B07	TTN	7.43885	0.968309	0.943683	0.982298	9.02917	1.50655	0.988342	0.979118	0.993517	9.01573	1.46927
20603	JHU19676.P182B08	POU2AF1	7.61403	0.968171	0.94344	0.982221	8.18724	1.07035	0.979309	0.96307	0.988471	8.20331	1.03039
14046	JHU12975.P136E02	MTMR3	11.1777	0.968147	0.943399	0.982208	9.15858	1.56844	0.981279	0.966561	0.989574	9.15295	1.47525
21524	JHU17431.P217G03	CLN5	10.0956	0.96812	0.943352	0.982192	8.58337	1.20157	0.958889	0.927213	0.976988	8.55223	0.907793
23605	JHU04113.P236F11	SSH1	15.1274	0.968004	0.943148	0.982127	9.08529	1.21981	0.963803	0.935791	0.979761	9.06008	1.00538
16232	JHU13199.P138A01	SBSN	14.6142	0.967929	0.943017	0.982085	8.71331	1.43471	0.969911	0.946496	0.983199	8.72896	1.2507
16079	JHU12270.P129B06	AGAP1	27.9601	0.96787	0.942914	0.982052	8.68388	1.55308	0.982837	0.969324	0.990444	8.68637	1.41733
16037	JHU12335.P129B01	TAF10	11.9063	0.967863	0.9429	0.982047	7.5129	1.20442	0.973411	0.952655	0.985166	7.51881	1.07776
26539	JHU17986.P223B06	GLS2	12.1397	0.967862	0.9429	0.982047	8.55405	1.4577	0.983331	0.970202	0.990721	8.54565	1.40483
14296	JHU13645.P143E12	MEF2B	10.8611	0.967843	0.942865	0.982036	8.74852	1.23498	0.954721	0.919966	0.974632	8.76288	0.989565
23393	JHU07278.P227F09	REEP4	9.56183	0.967834	0.94285	0.982031	8.42744	1.08063	0.928906	0.875596	0.959935	8.40813	0.763101
13334	JHU13936.P146G11	KLC1	14.3696	0.967652	0.94253	0.981929	8.15709	1.02538	0.979406	0.963242	0.988525	8.12707	0.837637
7103	JHU06830.P072D12	FSCB	19.8259	0.967546	0.942344	0.981869	9.36048	1.4418	0.965008	0.937897	0.98044	9.35315	1.25455
4460	JHU04613.P049G06	ANXA11	27.9204	0.967507	0.942277	0.981848	11.8775	1.76933	0.978589	0.961797	0.988068	11.823	1.72742
22988	JHU18216.P209E06	PPP1R15A	10.2906	0.967468	0.942208	0.981825	10.4325	1.86206	0.959615	0.928478	0.977398	10.4098	1.70508
23647	JHU24931.P240F04	RAP1GAP	61.5814	0.967241	0.941811	0.981698	7.95267	1.09483	0.973536	0.952875	0.985235	7.94544	0.980356
23468	JHU12684.P229E06	NCKIPSD	15.4983	0.967162	0.941672	0.981653	10.5977	1.87404	0.954037	0.918779	0.974244	10.5656	1.66123
16704	JHU14703.P154A12	VEGFB	16.2982	0.967133	0.94162	0.981637	9.39184	1.9901	0.976791	0.958617	0.987061	9.37806	2.03862
20667	JHU01414.P186B04	PRRG2	12.9751	0.967078	0.941524	0.981606	11.6859	1.48344	0.966907	0.941224	0.98151	11.7257	1.17798
26439	JHU17742.P220B05	OCM2	7.35341	0.966879	0.941175	0.981494	7.92959	1.26861	0.966201	0.939988	0.981112	7.93985	1.22146
17400	JHU19775.P183G04	TDRKH	10.1925	0.966637	0.940751	0.981358	9.40333	1.30926	0.969345	0.945501	0.982881	9.39698	1.22102
22839	JHU17023.P201F12	BPIFB3	17.4575	0.966568	0.94063	0.981319	8.2221	1.40425	0.959144	0.927658	0.977132	8.19759	1.30685
6129	JHU07093.P074F11	STK3	13.1595	0.966558	0.940613	0.981313	10.4899	1.97807	0.977359	0.959621	0.987379	10.4846	1.79068
9164	JHU10426.P109G06	OTUD4_frag	11.9014	0.966483	0.940481	0.981271	9.18969	1.35549	0.972916	0.951782	0.984887	9.17976	1.22999
25064	JHU13908.P230C01	CYSLTR1	16.6511	0.966462	0.940444	0.981259	8.52447	0.995524	0.958795	0.92705	0.976935	8.5442	0.859556
19190	JHU15788.P166C11	COL8A2	14.6163	0.966432	0.940392	0.981242	9.31019	1.37904	0.978054	0.960849	0.987768	9.30579	1.28595
13482	JHU14815.P156G05	LDLRAD4	11.3353	0.966152	0.939902	0.981085	9.05055	1.29317	0.956799	0.923577	0.975807	9.03822	1.0098
26826	JHU01424.P236A05	SNX4	11.7811	0.96608	0.939776	0.981044	9.39339	1.38529	0.947721	0.907846	0.970663	9.36851	1.21022
10629	JHU07733.P081D09	MGC10814	11.4255	0.966078	0.939771	0.981043	8.08767	1.68985	0.97636	0.957857	0.986819	8.0932	1.47835
902	JHU03739.P039G05	UBE2Z	22.9049	0.966012	0.939657	0.981006	9.57516	1.70621	0.974095	0.953861	0.985549	9.54087	1.35886
20834	JHU19056.P193A01	SPACA7	14.7693	0.965904	0.939467	0.980945	11.2094	1.81608	0.984004	0.971397	0.991097	11.2066	1.6176
3887	JHU02736.P029B06	IGBP1	17.7161	0.965897	0.939455	0.980941	10.7015	2.11959	0.982145	0.968097	0.990058	10.6846	2.09452
19240	JHU16182.P170C05	KDM2A	9.9344	0.96586	0.939389	0.98092	8.1827	1.36387	0.976483	0.958074	0.986888	8.17847	1.2452
15553	JHU14773.P155D01	POU6F1	10.0566	0.965753	0.939203	0.98086	8.00535	1.46402	0.981731	0.967363	0.989826	8.00865	1.47666
24202	JHU07994.P084E01	EPB41	21.5612	0.965721	0.939146	0.980842	10.7522	1.84249	0.965342	0.938482	0.980628	10.7157	1.79865
23025	JHU18273.P210F11	GSTT1	19.7026	0.965683	0.93908	0.98082	9.45121	2.03396	0.970227	0.947051	0.983377	9.45107	1.94038
780	JHU03111.P033G02	KLHL3_frag	16.2931	0.965572	0.938886	0.980758	9.52992	1.5433	0.980629	0.965409	0.98921	9.51753	1.49358
12800	JHU12025.P126G04	NINJ2	11.5084	0.965488	0.938739	0.980711	10.4086	1.10485	0.939729	0.894091	0.966118	10.408	0.823965
9017	JHU09819.P103H12	SLC52A1	10.7702	0.965432	0.938641	0.980679	8.86859	1.77894	0.977078	0.959126	0.987222	8.90868	1.73541
12739	JHU11605.P121H11	USF1	21.4321	0.965364	0.938522	0.980641	8.17746	1.04729	0.959467	0.928222	0.977315	8.17254	0.93125
15399	JHU14130.P148D05	MRPL12	33.9692	0.965144	0.938135	0.980517	9.60861	1.81773	0.982774	0.969213	0.99041	9.58697	1.72958
13961	JHU12350.P130F05	BC046095_fr	20.6452	0.965083	0.938029	0.980482	8.64432	1.63657	0.968988	0.944875	0.982681	8.62018	1.46661
15028	JHU12258.P129C07	ARHGEF19	16.064	0.965061	0.937992	0.98047	7.83217	1.14738	0.976383	0.957897	0.986832	7.81836	0.927922
7675	JHU04733.P050B12	BC033035.2_	19.5477	0.965057	0.937984	0.980468	9.73161	1.92702	0.986601	0.976015	0.992546	9.64314	1.83179
20445	JHU16554.P174B10	PVALB	12.3209	0.965016	0.937912	0.980445	7.66285	1.22644	0.976546	0.958186	0.986924	7.67126	1.09213
13370	JHU14261.P149G04	ZCCHC9	13.8685	0.964934	0.937768	0.980398	8.88677	1.59197	0.974558	0.954676	0.985809	8.90345	1.47599
26851	JHU14890.P233B11	TCHHL1	16.5355	0.964763	0.93747	0.980302	11.0701	1.6671	0.975504	0.956345	0.986339	11.0674	1.61867
20118	JHU15433.P162A07	LRRC6	16.7219	0.964726	0.937405	0.980281	11.1907	1.7515	0.963145	0.934639	0.97939	11.2327	1.7294
25321	JHU13987.P238D09	BCAR1	6.80897	0.964656	0.937282	0.980242	11.4175	1.84045	0.972298	0.950695	0.984541	11.3989	1.77985
26683	JHU18929.P226B12	JHU18929	13.7886	0.964627	0.937231	0.980225	10.9398	1.30153	0.971633	0.949523	0.984167	10.9731	1.10287
13832	JHU12048.P126E01	TPD52L2	81.0504	0.964482	0.936978	0.980144	8.79583	1.60284	0.966822	0.941075	0.981462	8.78675	1.5445
17012	JHU15707.P165G03	C16orf54	18.1017	0.964444	0.936911	0.980122	10.9977	1.70865	0.950941	0.913414	0.97249	11.0065	1.49307
23714	JHU26286.P241E01	DNMT3A	20.0538	0.96442	0.936869	0.980109	8.00459	1.12679	0.964556	0.937107	0.980186	8.01622	0.968203
32	JHU07093.P002G04	STK3	20.3055	0.964352	0.93675	0.980071	11.0208	2.01777	0.972204	0.950529	0.984488	11.0088	1.86483
26869	JHU04970.P236B11	RPS5	13.0429	0.964222	0.936522	0.979997	7.46288	1.04647	0.966072	0.939762	0.98104	7.46152	0.90546
26834	JHU01384.P236A07	IGF2BP2	12.9708	0.964151	0.936398	0.979957	7.61377	1.15116	0.958858	0.92716	0.976971	7.61271	0.998014
21770	JHU03115.P228G09	LIX1	15.1488	0.964132	0.936366	0.979947	8.51336	0.987925	0.929705	0.876958	0.960393	8.49719	0.936683
14130	JHU13371.P140E03	RBBP5	13.4588	0.963934	0.93602	0.979835	9.71464	1.83993	0.972846	0.95166	0.984848	9.6757	1.78407
17058	JHU15737.P165G09	POTEB	7.30906	0.963899	0.935958	0.979815	10.9989	1.28782	0.934668	0.885423	0.96323	11.0167	1.01788
11507	JHU11339.P119D11	CCNY	12.366	0.963802	0.935789	0.979761	7.6883	1.44949	0.981322	0.966637	0.989597	7.67685	1.33301
25060	JHU16908.P231C03	RSPH1	21.1662	0.963743	0.935685	0.979727	10.2188	2.06644	0.971885	0.949968	0.984309	10.2145	1.96075
15223	JHU13041.P137D08	DCP1B	22.8898	0.963691	0.935594	0.979698	8.79077	1.30693	0.981309	0.966613	0.98959	8.78055	1.13267
25038	JHU18964.P226C10	UPK3BL	14.966	0.963633	0.935493	0.979665	9.47402	1.46092	0.96634	0.94023	0.98119	9.41596	1.29966
21935	JHU01617.P233H06	SH3GLB2	16.1267	0.963571	0.935384	0.97963	10.195	1.47957	0.951137	0.913752	0.972601	10.1764	1.33254
24076	JHU10757.P113E10	BEAN1	23.304	0.963553	0.935354	0.979621	10.5939	1.86372	0.96293	0.934263	0.979269	10.5451	1.75954
23331	JHU18850.P225F03	KHDC1L	14.1458	0.963528	0.935309	0.979606	7.67726	1.05833	0.931103	0.879339	0.961193	7.67232	0.711984
17962	JHU15659.P164E01	ST6GALNAC6	10.9517	0.963487	0.935238	0.979583	12.1368	1.40837	0.96217	0.932936	0.97884	12.1718	1.17072
14221	JHU13774.P144F02	TFAP2A	12.9041	0.963312	0.934931	0.979484	10.2504	1.47199	0.964624	0.937225	0.980224	10.2208	1.37805
9319	JHU11460.P120H01	KIAA0907	12.4842	0.963301	0.934912	0.979478	8.81412	1.44075	0.974012	0.953714	0.985503	8.82277	1.23231
23585	JHU00426.P235F09	HDAC3	14.6205	0.963278	0.934872	0.979465	10.1719	1.59577	0.955084	0.920596	0.974837	10.1782	1.44646
19550	JHU19803.P184C06	DMTF1	15.7964	0.963256	0.934835	0.979453	9.44476	1.33052	0.957203	0.924279	0.976035	9.4791	1.13476
24639	JHU18494.P212D08	PUS3	20.771	0.963214	0.93476	0.979429	9.90276	1.33484	0.951609	0.91457	0.972869	9.89994	1.27184
9394	JHU11478.P120G11	NUDT1	11.3985	0.963176	0.934694	0.979408	8.60435	1.16953	0.967015	0.941414	0.981571	8.58694	1.19101
15193	JHU13294.P139D04	STMN4	20.4398	0.963079	0.934525	0.979353	11.9035	1.9523	0.972391	0.950859	0.984593	11.8804	1.94179
11316	JHU10372.P109C11	ARHGAP24	16.6887	0.963072	0.934513	0.979349	8.8957	1.4932	0.985277	0.973659	0.991807	8.86923	1.37567
23669	JHU24947.P240F07	EXD2	6.53567	0.963067	0.934504	0.979346	7.38547	0.701877	0.904431	0.834347	0.945843	7.38166	0.472695
22548	JHU01167.P013G11	CSRP2BP	18.3434	0.963059	0.934489	0.979342	8.94229	1.16995	0.944491	0.902277	0.968828	8.92089	1.13204
18011	JHU15438.P162F08	MUM1L1	16.8139	0.963023	0.934426	0.979321	11.0774	1.89964	0.974708	0.95494	0.985893	11.0513	1.8189
13179	JHU13575.P142H04	TMED8	16.4373	0.963015	0.934413	0.979317	10.1963	1.75301	0.967798	0.942786	0.982011	10.1567	1.76208
17720	JHU19225.P195G08	PPFIA3	11.8184	0.963009	0.934402	0.979314	7.81059	0.85057	0.871094	0.779394	0.926393	7.79403	0.538047
10158	JHU10117.P106E10	IL36G	12.653	0.963005	0.934395	0.979311	7.97575	1.22524	0.98732	0.977297	0.992948	7.97129	1.17503
3390	JHU01076.P012A02	CFL1	18.8988	0.963002	0.934389	0.979309	7.60462	1.11429	0.94794	0.908224	0.970788	7.61438	1.03581
22079	JHU25320.P240H12	ZBTB7B	11.4934	0.962962	0.934321	0.979287	9.12492	1.01686	0.942411	0.898698	0.967645	9.13423	1.003
25811	JHU01420.P015D11	SAFB2	14.5786	0.96293	0.934264	0.979269	10.5799	1.76256	0.975514	0.956363	0.986345	10.5106	1.71397
24969	JHU18892.P226D01	DEFB126	12.315	0.962873	0.934164	0.979237	9.02833	1.5788	0.969432	0.945654	0.98293	9.02026	1.37421
27043	JHU25512.P241B11	PAK1	11.4451	0.962857	0.934137	0.979228	7.20082	1.10467	0.953628	0.91807	0.974013	7.19141	1.00699
18534	JHU07389.P187E01	YWHAQ	18.0389	0.962814	0.934062	0.979204	9.06372	1.36077	0.958477	0.926497	0.976756	9.04985	1.25014
15039	JHU12629.P132D08	YY1AP1	11.3706	0.96279	0.93402	0.97919	9.01156	1.34421	0.970026	0.946698	0.983264	8.99318	1.18498
26611	JHU02290.P227B03	TEX264	12.6872	0.962788	0.934015	0.979189	11.4355	1.62368	0.963273	0.934863	0.979462	11.4229	1.37804
16697	JHU14739.P155B12	FCHSD2	12.2336	0.962783	0.934008	0.979186	9.34524	1.32966	0.982701	0.969083	0.990368	9.2983	1.15436
18525	JHU19731.P182F10	FOXC2	10.8683	0.962725	0.933905	0.979153	8.45574	1.22281	0.975219	0.955842	0.98618	8.44913	1.07309
17763	JHU19376.P197H03	CTDP1	10.0878	0.962678	0.933824	0.979127	11.1847	1.78632	0.95729	0.924431	0.976085	11.1551	1.7049
13212	JHU13741.P144G08	KCNAB1	12.9492	0.962649	0.933772	0.97911	11.3166	1.47564	0.958269	0.926135	0.976638	11.2926	1.33825
22110	JHU25825.P244G02	ABCA2	9.81522	0.962648	0.933771	0.97911	8.01557	0.933531	0.906771	0.838257	0.947197	7.99705	0.650704
22167	JHU24427.P241H12	CARD16	12.6181	0.962637	0.933751	0.979104	9.09274	0.953273	0.930844	0.878897	0.961045	9.10242	0.954153
12961	JHU12855.P135H01	DEFB121	9.52242	0.96259	0.933669	0.979077	8.88997	1.07802	0.959611	0.928472	0.977396	8.88232	0.963852
26868	JHU16600.P233A11	AC145212.2	17.7896	0.962568	0.933631	0.979065	8.89782	1.28263	0.94935	0.910661	0.971588	8.9121	1.06575
11312	JHU10577.P111C10	CAMK2N1	17.9632	0.962448	0.933422	0.978997	7.88209	1.34375	0.977639	0.960116	0.987536	7.88819	1.13381
16430	JHU13930.P146A02	IRX2	13.0797	0.962396	0.933331	0.978968	8.83387	1.75205	0.972124	0.950388	0.984443	8.82584	1.7245
27279	JHU10782.P113B02	KLC4	12.2399	0.962253	0.933082	0.978887	10.0967	1.42254	0.967844	0.942868	0.982037	10.1045	1.25089
15935	JHU11830.P124B12	FAM9B	25.5687	0.962204	0.932996	0.97886	9.27694	1.59752	0.980713	0.965557	0.989257	9.20647	1.45003
909	JHU03795.P040H06	CROCCP2	23.0894	0.962174	0.932944	0.978843	10.2463	1.99757	0.977397	0.959688	0.9874	10.1868	1.96019
21402	JHU18156.P209G12	BANK1	10.9606	0.96215	0.932902	0.978829	8.23906	1.13481	0.931998	0.880864	0.961704	8.2236	0.813664
5594	JHU05019.P053E04	CUEDC2_frag	8.46971	0.9621	0.932814	0.978801	8.26755	1.73497	0.972099	0.950344	0.984429	8.23998	1.66026
17956	JHU15555.P163E03	R3HDM2_frag	10.6688	0.962077	0.932773	0.978788	10.4367	2.02229	0.972903	0.951759	0.98488	10.3517	1.96576
17997	JHU15606.P164F06	HCRTR1	11.3153	0.961994	0.932629	0.978741	9.27627	1.18156	0.943571	0.900693	0.968305	9.27713	0.763685
26828	JHU15425.P233A06	LETM2	16.5661	0.961985	0.932613	0.978736	9.00773	1.38126	0.959809	0.928818	0.977508	8.97064	1.2536
5153	JHU07505.P079H09	DDX4	32.8869	0.961937	0.93253	0.978709	10.9842	1.45793	0.975847	0.956951	0.986532	10.972	1.30285
22101	JHU25623.P244H03	NRK	9.22175	0.961926	0.93251	0.978703	7.9596	1.06059	0.946729	0.906135	0.9701	7.97408	0.953532
17043	JHU15893.P167H07	FAM188B	21.6733	0.961748	0.9322	0.978603	9.47008	1.33786	0.966371	0.940286	0.981208	9.44481	1.23877
12819	JHU12138.P127H07	SIX5	11.3308	0.961694	0.932105	0.978572	8.63909	1.555	0.967436	0.942152	0.981808	8.64009	1.45403
26019	JHU17040.P201B03	DEFB118	5.39677	0.961626	0.931986	0.978533	7.54541	1.06147	0.962445	0.933416	0.978995	7.52842	0.841664
13105	JHU13132.P138H07	CRELD2	11.0856	0.961552	0.931858	0.978492	9.0304	1.21147	0.939565	0.893808	0.966024	9.01757	0.941257
25425	JHU24521.P242D11	SRA1	17.9036	0.961532	0.931823	0.978481	9.82307	1.77937	0.954795	0.920095	0.974674	9.79304	1.77317
25512	JHU27595.P246C09	SCRN1	12.1683	0.961525	0.931811	0.978477	8.92515	1.49899	0.962202	0.932992	0.978858	8.89323	1.41276
22842	JHU17111.P201E12	ZNF696	7.46882	0.961477	0.931727	0.978449	8.33261	1.42874	0.956484	0.923028	0.975629	8.29139	1.30925
4771	JHU05762.P061H11	ANKRD13D	28.8645	0.961448	0.931677	0.978433	10.6192	1.61086	0.958747	0.926966	0.976908	10.6771	1.38686
25431	JHU26287.P241D12	HSF2	11.3863	0.961448	0.931675	0.978433	7.32915	0.960437	0.961449	0.931677	0.978433	7.32774	0.856411
3669	JHU02218.P024B03	C9orf78	57.9553	0.961397	0.931588	0.978405	9.17471	1.48859	0.975918	0.957076	0.986572	9.16137	1.31082
18445	JHU19858.P184F02	ST18	4.0425	0.961314	0.931442	0.978357	7.37606	0.946613	0.974391	0.954381	0.985715	7.39677	0.863367
9026	JHU10067.P105G01	TMEM154	18.9726	0.9613	0.931418	0.97835	10.3972	1.29277	0.967658	0.942542	0.981932	10.4143	1.11223
25249	JHU13991.P239D01	C5orf22	12.7255	0.961252	0.931334	0.978323	10.5142	1.40306	0.97188	0.949959	0.984306	10.493	1.45721
24206	JHU07861.P082E02	UPRT	5.35083	0.961198	0.93124	0.978292	7.97692	1.14923	0.941192	0.896601	0.966951	7.99823	1.0159
18510	JHU19731.P182E10	FOXC2	9.48969	0.961171	0.931193	0.978277	7.76936	1.01886	0.960924	0.930762	0.978137	7.75694	0.799491
17746	JHU19350.P196G11	VWA1	9.21959	0.961131	0.931123	0.978254	8.46652	0.805107	0.730857	0.56271	0.841211	8.46826	0.36853
22158	JHU24735.P242G10	SSH2	10.8464	0.96105	0.930981	0.978208	9.28905	1.34395	0.945284	0.903642	0.969279	9.27413	1.10923
10718	JHU08430.P088C06	SERPINB8	16.2865	0.961028	0.930943	0.978196	8.52488	1.36254	0.983312	0.970167	0.99071	8.52159	1.18386
21975	JHU04805.P233H12	BLOC1S2	14.071	0.961014	0.930918	0.978188	9.04771	1.29563	0.94326	0.900158	0.968128	9.04284	1.21276
16535	JHU14197.P149B04	FAM63A	35.061	0.960868	0.930664	0.978106	10.6371	2.04379	0.975914	0.957068	0.986569	10.6178	1.88336
24684	JHU18553.P213C02	FIGN	6.44491	0.960836	0.930608	0.978088	8.29923	1.04705	0.955137	0.920688	0.974867	8.292	0.767487
25815	JHU01222.P013D12	SH2B1	15.2438	0.960789	0.930525	0.978061	9.50293	1.37753	0.935603	0.887021	0.963764	9.48257	1.27258
23614	JHU03281.P236E10	CFL2	12.3594	0.960773	0.930498	0.978052	9.3735	1.65106	0.963567	0.935378	0.979628	9.3345	1.54582
18545	JHU02277.P186F03	RGS4	11.1471	0.960636	0.930259	0.977975	10.8303	1.18197	0.928118	0.874256	0.959484	10.8537	0.943491
13151	JHU13380.P140H12	SRP68	11.1641	0.960588	0.930176	0.977948	9.58736	1.29598	0.958692	0.926871	0.976877	9.56508	1.12561
21440	JHU19553.P214G04	MASTL	11.5076	0.960586	0.930172	0.977947	7.91367	0.81663	0.90719	0.838957	0.947439	7.92686	0.513638
12816	JHU12145.P127G06	TMEM156	11.4062	0.960541	0.930093	0.977921	9.26348	0.970229	0.968123	0.943357	0.982194	9.26617	0.750302
23803	JHU24698.P242F12	DMRTC1	10.7749	0.960453	0.92994	0.977872	7.68056	0.97519	0.942683	0.899165	0.9678	7.67899	0.694974
24666	JHU18151.P209C12	AKAP8L	18.3882	0.960385	0.929822	0.977833	10.4701	1.67237	0.979288	0.963034	0.98846	10.4507	1.65727
19582	JHU19855.P184C10	Sp3	12.0409	0.960372	0.929798	0.977826	9.462	1.27461	0.961791	0.932275	0.978627	9.4506	1.17218
13025	JHU12917.P135H09	TTC17	10.0187	0.960357	0.929773	0.977817	10.7948	1.33898	0.94923	0.910453	0.97152	10.7817	1.253
21629	JHU17944.P222H02	POTED	14.7844	0.96033	0.929726	0.977802	8.34929	1.13595	0.9596	0.928454	0.97739	8.34842	0.942662
22378	JHU11048.P116G01	BTBD8	18.1022	0.960311	0.929693	0.977792	11.4695	1.5832	0.95877	0.927006	0.976921	11.3871	1.72057
22039	JHU10030.P237H08	NOL7	15.4796	0.960285	0.929647	0.977777	10.4176	1.59008	0.954212	0.919083	0.974343	10.3632	1.63814
6348	JHU03929.P041C02	TMEM31	17.0824	0.960276	0.929631	0.977772	9.33081	1.23668	0.977644	0.960125	0.987539	9.29286	1.07196
25797	JHU01227.P013D09	SNAP25	13.793	0.96015	0.929412	0.977701	9.82885	1.59932	0.950376	0.912436	0.97217	9.7869	1.53855
25046	JHU18895.P226C11	EDA	18.3074	0.960122	0.929363	0.977685	9.02235	1.30775	0.9399	0.894383	0.966215	8.99588	1.00258
26549	JHU18075.P224B07	FHOD3	11.3748	0.960106	0.929334	0.977675	8.00951	0.976331	0.97209	0.950328	0.984424	8.01876	0.767286
22453	JHU11057.P116H11	CCS	14.8586	0.960039	0.929217	0.977638	8.99659	1.12302	0.935171	0.886283	0.963518	8.99423	1.03848
24706	JHU18541.P213C05	CHST2	11.3342	0.960025	0.929194	0.97763	9.3863	1.30189	0.952583	0.916257	0.973421	9.40267	0.916607
17033	JHU15850.P166H05	TTLL9	22.3989	0.959976	0.929108	0.977602	7.02933	1.04762	0.963297	0.934906	0.979476	7.07461	1.10768
17613	JHU02416.P192H06	HAUS3_frag	11.1097	0.959852	0.928892	0.977532	9.66929	1.07128	0.934565	0.885247	0.963172	9.65435	0.831766
17974	JHU15448.P162E03	RAB34	13.4508	0.959774	0.928756	0.977488	9.81315	1.19623	0.961286	0.931394	0.978342	9.79406	0.992592
20815	JHU01496.P189B10	MPI	8.28046	0.959648	0.928537	0.977417	8.30692	1.19166	0.978307	0.961298	0.98791	8.27506	1.02132
27424	JHU01269.P014A08	SMAP	9.12809	0.959636	0.928516	0.97741	8.9485	1.76058	0.959864	0.928912	0.977539	8.9271	1.65973
14461	JHU14306.P150F06	GTF3C3	6.07426	0.959592	0.928439	0.977385	7.40348	0.936263	0.98126	0.966527	0.989563	7.39518	0.811301
4622	JHU05547.P058G02	TEX13A	26.9606	0.959543	0.928354	0.977358	10.0881	1.80858	0.975793	0.956855	0.986501	10.0603	1.74223
18023	JHU15599.P164F09	DENND1B	14.6148	0.959522	0.928317	0.977346	9.01484	1.29448	0.952561	0.91622	0.973409	9.01997	1.15107
16977	JHU15461.P162H11	STIP1	17.9784	0.95951	0.928296	0.977339	13.2575	1.73254	0.957675	0.9251	0.976302	13.2198	1.70805
13838	JHU12016.P126E02	HNF4A	17.8541	0.959483	0.928248	0.977324	8.88192	1.1733	0.95925	0.927844	0.977192	8.8593	0.994207
16541	JHU14345.P150B02	SYT3	13.8755	0.959476	0.928237	0.97732	8.6238	1.2659	0.9517	0.914727	0.97292	8.60574	0.986325
21937	JHU12768.P234H07	KAAG1	11.5895	0.959396	0.928097	0.977274	8.26109	1.05622	0.950775	0.913126	0.972396	8.26095	1.03303
24172	JHU01245.P013E10	WIPI2	16.3314	0.959292	0.927915	0.977216	8.84746	1.05805	0.95954	0.928349	0.977356	8.85874	1.07377
20302	JHU16238.P170A06	SPATC1	10.9431	0.959253	0.927848	0.977194	10.0172	1.56105	0.974405	0.954407	0.985723	9.99074	1.39691
18431	JHU15629.P180F12	MMP3	12.7864	0.959158	0.927682	0.97714	8.74072	1.04327	0.934876	0.885779	0.963349	8.71735	0.748612
15850	JHU11835.P124A01	GTF2E1	17.1528	0.959151	0.927671	0.977136	8.99005	1.36019	0.976581	0.958246	0.986943	8.98265	1.21078
17772	JHU19442.P197G02	TTBK1	8.2424	0.959141	0.927653	0.977131	8.54102	1.03399	0.905837	0.836695	0.946657	8.5133	0.83204
16912	JHU15547.P163G02	PAIP2	14.6884	0.959088	0.927562	0.977101	10.9972	1.89061	0.946849	0.906341	0.970168	10.9492	1.79215
14185	JHU13120.P138F09	METTL22	11.5183	0.959077	0.927542	0.977095	9.01137	1.29018	0.969832	0.946357	0.983155	8.99596	1.12359
12781	JHU12249.P128H02	WWC2_frag	13.9654	0.959011	0.927427	0.977057	9.71915	1.36214	0.966996	0.94138	0.98156	9.70774	1.26811
24950	JHU17934.P222C11	NPW	11.1619	0.958952	0.927324	0.977024	7.29874	0.730975	0.92115	0.86244	0.955486	7.28021	0.484625
17965	JHU15632.P164F02	NME4	13.2264	0.958891	0.927218	0.97699	11.014	0.992878	0.914246	0.850795	0.951513	11.0303	0.768306
24685	JHU18787.P216D02	LPCAT1	36.7751	0.958861	0.927165	0.976972	8.46443	0.948257	0.961111	0.931087	0.978243	8.43686	0.670506
15721	JHU15026.P158D09	CRTC3	7.50767	0.958779	0.927022	0.976926	7.71476	0.966542	0.973999	0.953691	0.985495	7.68884	0.822775
15319	JHU13490.P141D08	STMN1	21.0228	0.958756	0.926983	0.976913	8.82259	1.51334	0.949352	0.910664	0.971589	8.81004	1.35076
16049	JHU12430.P130B03	TOM1L2	33.5212	0.958751	0.926974	0.97691	10.4152	1.76868	0.97504	0.955526	0.986079	10.4029	1.59771
13580	JHU14973.P157G06	SPRR3	13.5485	0.958732	0.92694	0.976899	8.08434	1.50262	0.952275	0.915723	0.973246	8.1024	1.47617
24971	JHU05331.P227D02	MAX	9.40355	0.958692	0.926871	0.976877	7.24875	1.01332	0.967248	0.941822	0.981702	7.24101	0.864144
25648	JHU10957.P115C02	TRMT13	24.7582	0.958662	0.926819	0.97686	10.2449	1.47719	0.97367	0.95311	0.98531	10.2419	1.40455
22175	JHU25871.P244H12	NAV1	9.62009	0.958618	0.926742	0.976835	8.80442	1.00877	0.938184	0.891441	0.965237	8.82182	0.998319
17502	JHU15339.P188G02	CCDC184	26.0323	0.95861	0.926728	0.976831	9.82995	1.41243	0.962805	0.934045	0.979199	9.82157	1.24208
13924	JHU12499.P131E03	AJ315540.1_	13.9129	0.9586	0.926712	0.976825	7.58329	1.17775	0.968337	0.943733	0.982314	7.57204	0.881549
12813	JHU12217.P128H06	NEFL	19.8005	0.958527	0.926583	0.976784	8.92843	1.28044	0.958766	0.927	0.976919	8.91501	1.05074
24464	JHU12684.P203C10	NCKIPSD	9.82366	0.958471	0.926487	0.976752	8.22404	1.10043	0.956037	0.922252	0.975376	8.20276	0.794668
17961	JHU15444.P162F01	PALM2	33.6744	0.958405	0.926371	0.976715	11.157	1.63239	0.963397	0.935081	0.979532	11.1101	1.51235
20217	JHU15907.P167B08	IST1	19.7324	0.958401	0.926364	0.976712	11.4398	1.70252	0.971757	0.949742	0.984237	11.4257	1.59524
586	JHU02615.P028G01	DBNDD1	22.7671	0.958379	0.926325	0.9767	10.4644	1.46722	0.951723	0.914766	0.972933	10.4474	1.2373
15239	JHU13346.P140D09	HOMEZ	11.4458	0.958346	0.926268	0.976681	8.58994	1.32997	0.959305	0.92794	0.977224	8.59017	1.23945
15204	JHU13265.P139C07	NUDT4	16.0383	0.958299	0.926186	0.976655	8.56175	1.38137	0.95157	0.914502	0.972847	8.56574	1.13434
8253	JHU07050.P074B10	KCNA4	13.7218	0.958293	0.926176	0.976651	9.53916	1.39679	0.973135	0.952168	0.98501	9.50703	1.16519
21912	JHU00596.P235G04	CSRP2	12.4311	0.958254	0.926109	0.97663	8.06181	1.04892	0.947199	0.906945	0.970367	8.05709	0.917512
24073	JHU10914.P114F09	MUCL1	14.9473	0.958229	0.926065	0.976615	9.76158	1.6635	0.946791	0.906241	0.970135	9.73362	1.43707
13312	JHU13969.P146G08	SGCE	16.8074	0.958208	0.926027	0.976603	9.19008	1.55635	0.96047	0.929969	0.977881	9.17303	1.3309
25207	JHU10170.P233D08	ZCCHC8	9.87265	0.958182	0.925982	0.976589	8.80271	1.10353	0.938164	0.891407	0.965226	8.80567	0.889345
6130	JHU07258.P076E11	KIF26B	15.1821	0.958037	0.925731	0.976507	9.20976	1.6002	0.97927	0.963002	0.98845	9.20875	1.32881
27358	JHU11117.P116A10	SGCD	14.8722	0.957953	0.925584	0.976459	11.0392	1.82021	0.952428	0.915989	0.973333	11.0612	1.6157
940	JHU03528.P037G10	POLR2F	28.2486	0.957861	0.925424	0.976407	10.3747	1.99194	0.976071	0.957347	0.986658	10.3038	1.91031
13417	JHU14350.P150H09	TMOD3	17.9183	0.957823	0.925357	0.976386	8.3028	1.33336	0.924978	0.868924	0.957684	8.29209	1.23511
20531	JHU13340.P179B11	FRS2	14.6333	0.957789	0.925298	0.976367	8.97364	1.20593	0.945266	0.903612	0.969269	8.95012	1.01132
17595	JHU07533.P190H04	FAM160B1	10.7159	0.957742	0.925218	0.97634	7.84472	0.795705	0.769568	0.620301	0.865285	7.82284	0.431292
17073	JHU15826.P166H11	RAP1GDS1	12.9465	0.957707	0.925157	0.976321	11.9281	1.49347	0.960966	0.930835	0.978161	11.9436	1.38065
13207	JHU13473.P141H08	NLK	13.787	0.957705	0.925153	0.976319	8.64726	1.00212	0.963399	0.935083	0.979533	8.64074	0.875962
26731	JHU19926.P231B06	MED15	8.76517	0.957697	0.92514	0.976315	7.52402	0.976388	0.954287	0.919213	0.974386	7.49259	0.772678
25008	JHU04044.P227C06	C3orf20	6.67642	0.957667	0.925087	0.976298	7.8057	0.953563	0.967862	0.942898	0.982047	7.77643	0.872288
8838	JHU09415.P099G01	ZNF839_frag	11.3822	0.957633	0.925027	0.976278	8.09102	1.28103	0.969558	0.945876	0.983001	8.0897	1.18868
18037	JHU15643.P164F11	PIN4	11.6047	0.95761	0.924988	0.976266	9.40503	1.38136	0.953629	0.91807	0.974013	9.40676	1.28532
4711	JHU06140.P064H01	UBE3A	25.0679	0.957506	0.924807	0.976207	11.9917	1.94246	0.979934	0.964178	0.988821	12.0097	1.80059
17745	JHU19104.P194H11	IFNA7	14.9058	0.957408	0.924635	0.976151	8.30478	0.866516	0.927741	0.873615	0.959268	8.31322	0.681011
14322	JHU14126.P148E03	MFSD5	17.5588	0.957354	0.924541	0.976121	8.42129	1.0774	0.968682	0.944337	0.982508	8.40913	0.859491
14391	JHU13831.P145F12	MFGE8	13.7304	0.957344	0.924525	0.976115	10.9448	1.14602	0.942349	0.89859	0.96761	10.9744	0.892528
26617	JHU02221.P227B04	CDH6	10.6231	0.957342	0.92452	0.976114	11.3542	1.66179	0.960043	0.929225	0.97764	11.3354	1.43335
176	JHU00603.P007G10	EMCN	23.2534	0.957323	0.924487	0.976103	12.5953	2.16961	0.969385	0.945572	0.982903	12.5981	2.01334
26337	JHU18718.P215B05	SEC14L4	13.4512	0.957254	0.924368	0.976064	8.00666	0.978294	0.940778	0.895891	0.966715	8.01821	0.804909
20863	JHU19285.P196B04	NUTM2G	12.123	0.957251	0.924362	0.976062	9.58307	1.4789	0.963565	0.935373	0.979627	9.59281	1.30408
18885	JHU19419.P197F09	PPP1R3F	16.3806	0.957247	0.924355	0.97606	8.7651	1.47086	0.972826	0.951625	0.984837	8.71463	1.41678
25521	JHU27170.P246D11	HSD17B14	20.9231	0.957195	0.924265	0.976031	8.29915	1.18336	0.949713	0.911288	0.971794	8.29671	1.11748
15143	JHU13004.P136D09	SPA17	24.5859	0.957163	0.924209	0.976013	11.265	2.27498	0.971043	0.948486	0.983835	11.2744	2.23519
26524	JHU18124.P224A04	SHANK2	21.1686	0.957091	0.924084	0.975972	9.25953	1.35651	0.9712	0.948763	0.983924	9.24736	1.30054
15485	JHU14285.P150D02	CCDC82	7.31519	0.957069	0.924046	0.97596	8.14552	1.31445	0.976856	0.958733	0.987098	8.16184	1.2924
13066	JHU13373.P140G01	RGS16	8.13617	0.956951	0.923842	0.975893	10.2606	1.18856	0.916174	0.85404	0.952624	10.2714	0.981884
16056	JHU12471.P131A04	CMTM1	18.3743	0.95693	0.923804	0.975881	7.8574	1.4209	0.981024	0.966108	0.989431	7.85456	1.38463
17263	JHU15438.P173H10	MUM1L1	15.0028	0.956764	0.923517	0.975788	10.842	1.93102	0.961576	0.9319	0.978506	10.8262	1.869
12305	JHU10551.P110B03	SYTL2	10.286	0.956758	0.923505	0.975784	7.91841	1.16662	0.946625	0.905955	0.970041	7.90687	0.934638
16985	JHU15557.P163H12	RAP1GAP	23.3185	0.956742	0.923478	0.975775	10.3164	1.2878	0.960486	0.929997	0.97789	10.3085	1.1015
12377	JHU10566.P111B12	MAP9	36.707	0.956716	0.923432	0.97576	9.62637	1.86417	0.956135	0.922421	0.975431	9.57361	1.69537
23565	JHU03931.P236F06	TNNC1	23.8865	0.956613	0.923253	0.975702	9.94121	1.35422	0.974721	0.954965	0.985901	9.90815	1.27467
20533	JHU13340.P180B11	FRS2	14.0197	0.956579	0.923194	0.975683	8.45675	1.21906	0.96439	0.936817	0.980092	8.44972	1.06304
16935	JHU15592.P164H05	CCDC70	15.1144	0.956578	0.923193	0.975682	8.88027	0.999457	0.929709	0.876963	0.960395	8.87058	0.774691
14446	JHU14315.P150E06	LGR6	6.01097	0.956554	0.92315	0.975668	7.75536	1.02534	0.972478	0.951012	0.984642	7.73899	0.89954
26962	JHU22797.P240A11	USP13	12.1616	0.95654	0.923126	0.975661	8.49381	1.45872	0.957151	0.924189	0.976006	8.50402	1.25893
18128	JHU15908.P167E10	MAU2	9.14748	0.956506	0.923067	0.975641	7.4317	0.863703	0.922473	0.864678	0.956246	7.41646	0.518346
2876	JHU03041.P032C12	NUDCD3_frag	12.2385	0.956469	0.923004	0.975621	8.187	1.35487	0.975139	0.955702	0.986135	8.18075	1.16146
21495	JHU18563.P213H12	HIST1H2BC	11.4284	0.956438	0.922949	0.975603	7.23779	0.745827	0.762688	0.609946	0.861038	7.22421	0.391267
21801	JHU19029.P230H01	MATN3	13.8864	0.956408	0.922897	0.975586	7.48172	0.87713	0.9122	0.847356	0.950333	7.46277	0.628014
20220	JHU16025.P168A08	PRR16	17.9506	0.956404	0.92289	0.975584	10.0243	1.73968	0.96812	0.943351	0.982192	10.0127	1.54873
27313	JHU10927.P114B07	XAF1	25.0541	0.956378	0.922845	0.975569	7.99011	1.04511	0.924344	0.867849	0.957321	7.98409	0.819888
783	JHU03091.P033H02	CD83	18.5202	0.956376	0.922841	0.975568	9.25879	1.33056	0.962726	0.933908	0.979154	9.2369	1.05924
22554	JHU01227.P013G12	SNAP25	23.9483	0.956318	0.922741	0.975535	9.87593	1.55077	0.952458	0.916041	0.97335	9.83439	1.51142
14143	JHU13361.P140F04	NPHS2	12.6962	0.956313	0.922732	0.975532	8.29003	1.29544	0.980897	0.965884	0.98936	8.26767	1.20216
26710	JHU06830.P230A03	FSCB	9.12565	0.956305	0.922718	0.975528	10.9972	1.54413	0.967562	0.942373	0.981878	10.9184	1.53141
12761	JHU11740.P123H12	ELF2	9.53625	0.956283	0.922679	0.975515	8.63181	1.04365	0.968727	0.944417	0.982534	8.6229	0.869489
27059	JHU25509.P243B11	ADGRL1	11.5909	0.956259	0.922637	0.975502	8.12466	0.992363	0.932692	0.882049	0.962102	8.11382	0.70822
14366	JHU14105.P148E06	DYDC2	15.2565	0.956218	0.922566	0.975478	10.0671	1.72906	0.981734	0.967368	0.989828	10.0578	1.67369
13480	JHU14616.P154G05	ABL2	20.7943	0.956196	0.922529	0.975466	8.0433	0.834579	0.926211	0.871017	0.958391	8.04248	0.711733
13169	JHU13499.P142H03	AAMP	12.9108	0.956158	0.922462	0.975445	11.6055	1.5501	0.95039	0.912459	0.972178	11.5826	1.56138
17481	JHU03035.P186H01	MPPED2	14.3162	0.956059	0.92229	0.975389	8.2166	1.00514	0.953758	0.918294	0.974086	8.21077	0.863457
14898	JHU12180.P128C03	DIS3	11.7656	0.956032	0.922243	0.975373	7.71109	1.09147	0.972884	0.951727	0.98487	7.70498	0.904982
15336	JHU13578.P142C09	TOR1AIP2	16.0503	0.956012	0.922209	0.975362	8.81026	1.17508	0.97273	0.951455	0.984783	8.78877	0.922878
15321	JHU13647.P143D08	MUC15	17.9747	0.955974	0.922143	0.975341	10.6962	1.74287	0.966731	0.940917	0.981411	10.7175	1.44633
20727	JHU19929.P185B12	Q504n8	17.2804	0.95595	0.9221	0.975327	9.49679	1.65884	0.96357	0.935382	0.97963	9.47454	1.56397
23316	JHU17835.P221E11	N4BP1	12.4356	0.955926	0.922059	0.975313	9.60433	1.47831	0.963765	0.935724	0.97974	9.60816	1.48727
15994	JHU11961.P125A08	PIGP	13.0064	0.955846	0.92192	0.975268	7.45602	1.43909	0.961808	0.932304	0.978636	7.46879	1.40374
25326	JHU12928.P238C10	AZGP1	10.2815	0.955842	0.921913	0.975266	9.16465	1.07156	0.94963	0.911145	0.971747	9.13973	0.874048
14862	JHU11648.P122C10	HN1	13.9442	0.955829	0.92189	0.975258	8.71584	1.55351	0.97593	0.957097	0.986578	8.69202	1.52445
21810	JHU18133.P232G03	TNRC6C	20.772	0.955769	0.921786	0.975224	7.6856	1.08888	0.942999	0.899709	0.96798	7.68148	0.998516
25826	JHU07712.P081C01	GPR37L1	12.0808	0.955733	0.921724	0.975204	7.95596	0.805958	0.874692	0.785257	0.928506	7.94046	0.527764
13250	JHU13869.P145G01	SPINT2	13.2341	0.9557	0.921667	0.975186	10.1083	1.36102	0.943168	0.899999	0.968076	10.1548	0.992052
14505	JHU14657.P154F01	TCAF1	12.4244	0.955624	0.921535	0.975143	8.6117	1.05536	0.930609	0.878496	0.96091	8.6063	0.783463
12673	JHU11797.P123H01	ZIM2	17.4969	0.955614	0.921516	0.975137	8.51861	1.0874	0.971812	0.949839	0.984268	8.53158	1.0287
15582	JHU14884.P156C02	SNAP91	9.19995	0.955608	0.921507	0.975134	9.31605	1.57316	0.982943	0.969513	0.990504	9.27365	1.578
27306	JHU11130.P116A05	NG_030306.2	19.5808	0.955571	0.921443	0.975113	11.0549	1.24585	0.965795	0.939276	0.980883	10.9738	1.36526
25096	JHU14357.P230C05	ZCCHC8	7.25556	0.955516	0.921347	0.975081	9.18873	1.16083	0.9584	0.926363	0.976712	9.18886	0.965678
13205	JHU13771.P144H07	RHOG	9.16465	0.955485	0.921293	0.975064	11.8623	1.16794	0.928713	0.875269	0.959825	11.9114	0.965814
17633	JHU14005.P191H09	FRAT2	12.503	0.95543	0.921198	0.975033	8.6188	1.04147	0.903038	0.832022	0.945036	8.6336	0.770445
7455	JHU04139.P044B08	SNAP47	15.3598	0.955383	0.921115	0.975006	8.30274	1.14585	0.9702	0.947004	0.983362	8.28005	1.04172
13218	JHU13468.P141G09	MPG	12.124	0.955354	0.921066	0.97499	8.50391	1.10532	0.940767	0.895871	0.966709	8.49141	1.04415
26249	JHU18262.P210B05	ENTPD2	6.52448	0.955328	0.921021	0.974975	8.824	1.10552	0.947398	0.907289	0.97048	8.81605	0.716923
13837	JHU12249.P128F02	WWC2_frag	15.24	0.95532	0.921007	0.974971	9.63144	1.37791	0.973856	0.953439	0.985415	9.6196	1.26038
13134	JHU13164.P138G10	RBM42	4.80376	0.955316	0.920999	0.974968	10.765	1.34739	0.941707	0.897486	0.967244	10.7358	1.27452
7729	JHU05172.P054B07	TMOD4	18.641	0.955299	0.92097	0.974959	8.44516	1.3159	0.974597	0.954745	0.985831	8.44112	1.12335
14549	JHU14891.P156F07	TPD52	6.43138	0.955252	0.920888	0.974932	8.5348	1.0939	0.979694	0.963752	0.988687	8.53646	1.07341
18741	JHU19325.P196F03	PRB4	15.7776	0.955232	0.920853	0.974921	9.70064	1.40697	0.964534	0.937069	0.980173	9.68201	1.31607
20126	JHU15646.P164A06	PRPH2	18.0024	0.955175	0.920754	0.974888	11.6404	1.38901	0.949578	0.911055	0.971717	11.6351	1.0261
20478	JHU12760.P180A02	GOLPH3	18.2953	0.955174	0.920753	0.974888	9.95216	1.21895	0.963704	0.935618	0.979706	9.95532	0.941216
23009	JHU18408.P211F09	SLC1A5	7.55697	0.955166	0.920739	0.974883	8.10628	0.942621	0.938869	0.892615	0.965627	8.09299	0.671039
15635	JHU14748.P155D11	GAB2	8.57478	0.955128	0.920673	0.974862	8.61084	1.17955	0.962865	0.93415	0.979232	8.57178	1.04617
24568	JHU16775.P207C12	TCF7L1	16.1103	0.955102	0.920627	0.974847	9.70407	0.90759	0.902275	0.83075	0.944594	9.68491	0.639361
26093	JHU17271.P204B10	PAK7	7.20989	0.955047	0.920532	0.974816	7.26453	0.79275	0.955801	0.921841	0.975242	7.25096	0.600185
17750	JHU19067.P194G11	ADAMDEC1	9.6287	0.955046	0.92053	0.974815	8.14815	0.761459	0.753085	0.59558	0.855088	8.14418	0.313893
17022	JHU15977.P168G02	DPYSL3	11.4012	0.955002	0.920453	0.97479	7.7256	0.847923	0.908307	0.840827	0.948085	7.71926	0.50101
26776	JHU19280.P231A12	ENOX2	12.4088	0.954917	0.920306	0.974742	8.88226	0.969944	0.949052	0.910146	0.971419	8.89607	0.943896
22569	JHU07799.P082H01	DIABLO	21.4779	0.954889	0.920257	0.974726	10.6218	1.15633	0.871857	0.780635	0.926841	10.6298	0.919077
19458	JHU02344.P177C09	HACL1	12.8758	0.954885	0.92025	0.974724	8.42765	1.13111	0.980934	0.965949	0.98938	8.42174	1.07027
19813	JHU19012.P193D05	IBSP	15.3885	0.954884	0.920249	0.974724	9.47234	1.61454	0.956755	0.923501	0.975782	9.46518	1.44987
13570	JHU14961.P157G05	PDCL2	11.7187	0.954825	0.920147	0.97469	8.1024	0.931214	0.905638	0.836362	0.946541	8.09372	0.591264
24695	JHU18540.P213D04	CDH2	8.0476	0.954795	0.920094	0.974673	7.67799	0.960172	0.900148	0.827207	0.943361	7.66978	0.643272
25027	JHU18869.P225D11	ST3GAL4	12.7673	0.954754	0.920023	0.97465	8.20832	0.979641	0.879505	0.793126	0.931328	8.18846	0.61306
9855	JHU09130.P096F08	KJ902572	18.5362	0.954613	0.919778	0.97457	7.54882	1.29534	0.953518	0.917879	0.973951	7.52056	1.19246
25136	JHU16974.P231C10	MRVI1	10.9369	0.9546	0.919757	0.974563	7.28143	0.91661	0.963654	0.935529	0.979677	7.26193	0.747127
23586	JHU05022.P233E09	EFCAB1	12.8667	0.954592	0.919742	0.974559	8.10763	1.23978	0.971023	0.948452	0.983825	8.08429	1.15335
17054	JHU15983.P168G06	FKBP2	12.5695	0.954579	0.919719	0.974551	8.60507	0.950222	0.922714	0.865088	0.956385	8.59886	0.724145
18114	JHU15736.P165E09	PNPLA1	8.20927	0.954492	0.919568	0.974502	8.85966	1.03891	0.97238	0.950838	0.984586	8.85964	0.85934
16730	JHU14932.P157A04	FAM122B	16.7667	0.95448	0.919548	0.974495	8.30157	1.54187	0.96878	0.944509	0.982563	8.31731	1.41647
24195	JHU07770.P081F03	MAVS	15.8052	0.954473	0.919536	0.974491	9.8552	1.53378	0.933597	0.883594	0.962619	9.8538	1.21415
23063	JHU18543.P213F04	CSE1L	11.6684	0.954456	0.919506	0.974481	7.44384	0.939062	0.909238	0.842386	0.948623	7.42959	0.660885
23848	JHU28205.P246E05	TXNRD2	13.3594	0.954454	0.919502	0.97448	7.91847	1.11325	0.957501	0.924797	0.976204	7.91901	1.06175
12755	JHU11772.P123H11	PRAP1	12.421	0.954451	0.919497	0.974479	10.5104	1.37153	0.963585	0.935408	0.979638	10.5002	1.19017
14394	JHU13816.P145E12	GTF2A1	12.5582	0.954412	0.91943	0.974457	9.38187	1.58708	0.972653	0.95132	0.98474	9.38973	1.56107
21839	JHU13260.P229H06	MUC20	15.4306	0.954404	0.919416	0.974452	10.6788	1.59916	0.946072	0.905	0.969727	10.6322	1.51065
12775	JHU12209.P128H01	LHX4	6.55374	0.954403	0.919414	0.974451	9.354	1.31645	0.96802	0.943177	0.982136	9.34647	1.19327
24738	JHU18588.P213C09	QRICH2	13.364	0.954352	0.919325	0.974423	8.1149	1.47142	0.960031	0.929205	0.977633	8.13333	1.33824
25169	JHU19468.P234D03	DGKH	11.5052	0.954295	0.919226	0.97439	9.20131	0.95949	0.94954	0.910989	0.971696	9.18024	0.880952
4739	JHU05803.P061H07	MEF2D	24.9361	0.95425	0.919148	0.974365	10.7735	2.02057	0.962225	0.933032	0.978871	10.7724	1.80424
16737	JHU15184.P159B05	TMEM87A	14.2788	0.954171	0.919012	0.97432	8.56838	1.09788	0.97413	0.953921	0.985569	8.57295	0.887847
25110	JHU14862.P230C07	OSBPL3	12.1965	0.954105	0.918896	0.974283	9.47815	0.964641	0.943706	0.900925	0.968382	9.44806	0.926279
22078	JHU25143.P240G10	WIPF1	15.7073	0.954099	0.918886	0.974279	10.6073	1.39497	0.933168	0.882861	0.962374	10.5955	1.21166
18836	JHU19379.P197E03	DGKK	12.906	0.954076	0.918847	0.974267	8.89203	1.07277	0.95196	0.915178	0.973068	8.89665	0.959955
22170	JHU24411.P241G12	GLIS2	10.1181	0.954033	0.918771	0.974242	9.0348	1.01194	0.937382	0.890066	0.964779	9.04142	0.992704
25346	JHU25420.P241C01	ALDH1L2	11.637	0.954008	0.918729	0.974228	8.20399	1.03983	0.944747	0.902717	0.968974	8.18509	0.888539
1964	JHU03485.P037E06	CLPP	15.2369	0.953953	0.918633	0.974197	8.67019	1.45399	0.965198	0.93823	0.980547	8.63876	1.30048
110	JHU00484.P006G02	AGPAT4	18.8292	0.953923	0.91858	0.97418	11.1045	1.87845	0.954766	0.920044	0.974657	11.095	1.77653
17513	JHU03052.P186H05	RIOK2	7.11069	0.953886	0.918516	0.974159	8.01061	0.807011	0.927114	0.87255	0.958909	8.00655	0.695467
21729	JHU09826.P227H05	ICA1L	16.6333	0.953874	0.918496	0.974152	9.14199	1.14025	0.931153	0.879423	0.961221	9.1326	1.00257
14882	JHU11904.P125C01	SPEG	15.7584	0.953867	0.918484	0.974148	9.94345	1.99561	0.967985	0.943115	0.982116	9.86847	1.92164
25065	JHU16169.P230D01	CENPC	7.52788	0.953845	0.918445	0.974135	7.96592	0.838046	0.934405	0.884974	0.963081	7.98483	0.621554
25374	JHU25748.P244C02	ADAMTS13	8.06279	0.953833	0.918425	0.974129	7.738	1.04966	0.960217	0.929528	0.977738	7.71684	0.915576
15092	JHU12706.P133C03	SMPX	13.6691	0.953829	0.918418	0.974126	8.68382	1.84002	0.970056	0.94675	0.983281	8.63535	1.63246
27318	JHU10895.P114A07	ERICH2	13.6354	0.953731	0.918247	0.974071	10.9001	1.81976	0.97014	0.946898	0.983328	10.8697	1.66511
21393	JHU18241.P210H11	ATXN10	8.68199	0.953707	0.918207	0.974058	9.36058	1.00812	0.889533	0.809615	0.937187	9.35097	0.617117
19605	JHU12713.P188D03	THOP1	17.5842	0.953707	0.918206	0.974057	10.0942	1.55243	0.977753	0.960318	0.9876	10.0914	1.5859
20923	JHU19099.P194B12	GCSH	11.0366	0.953633	0.918079	0.974016	9.79353	1.47203	0.975344	0.956063	0.98625	9.76642	1.34266
25112	JHU19302.P231C08	ANOS1	9.50182	0.95342	0.917709	0.973895	8.39384	1.01488	0.956833	0.923635	0.975826	8.41826	0.864828
14343	JHU14086.P148F05	BOK	12.22	0.953415	0.917701	0.973892	7.6206	1.01715	0.965012	0.937906	0.980443	7.61818	0.883564
25656	JHU11027.P115C04	TFAM	20.8671	0.953398	0.91767	0.973882	8.9552	1.13541	0.950285	0.912278	0.972118	8.92312	1.05099
13543	JHU15274.P160H01	TMEM185B	9.20845	0.953388	0.917653	0.973877	11.7197	1.22129	0.9147	0.851559	0.951775	11.7693	1.01571
8602	JHU08110.P085G08	YP021	12.2148	0.953385	0.917648	0.973875	7.92097	1.24928	0.957438	0.924689	0.976169	7.91918	1.04842
24727	JHU18566.P213D08	HNF4G	8.0671	0.953334	0.917559	0.973846	7.56977	0.908591	0.903471	0.832744	0.945287	7.54969	0.528929
23414	JHU18947.P226E11	PRSS55	11.6442	0.953315	0.917527	0.973836	9.4525	1.09351	0.907601	0.839646	0.947677	9.45593	0.750385
23521	JHU00359.P235F01	RPS27A	16.8966	0.953307	0.917512	0.973831	9.79362	0.825892	0.8551	0.75352	0.916956	9.78318	0.518311
4063	JHU03779.P040B04	METTL21A	14.9655	0.9532	0.917326	0.97377	9.52705	1.52781	0.957598	0.924967	0.976259	9.53524	1.29422
21623	JHU17817.P221H04	KIR2DL5A	16.3816	0.953197	0.917321	0.973768	9.13467	1.4206	0.937794	0.890772	0.965015	9.13237	1.13702
19565	JHU19807.P184D10	TUT1	12.8807	0.953159	0.917256	0.973747	10.5765	1.41495	0.954896	0.92027	0.974731	10.5576	1.4362
17501	JHU13904.P186H02	CRNN	12.5129	0.95314	0.917222	0.973736	8.63227	1.11747	0.957739	0.925212	0.976339	8.62695	1.11363
26901	JHU11884.P240B03	PMEPA1	15.8521	0.953125	0.917197	0.973728	11.1199	1.70465	0.944811	0.902827	0.96901	11.1465	1.50573
22520	JHU01227.P015G08	SNAP25	15.4769	0.953121	0.91719	0.973726	10.5576	1.54754	0.951789	0.914882	0.972971	10.5037	1.50616
16583	JHU14492.P152B09	CRCP	19.1781	0.953062	0.917087	0.973692	9.52173	1.55556	0.953701	0.918195	0.974054	9.52298	1.34644
18257	JHU16505.P174F03	DMRT1	5.97865	0.953013	0.917002	0.973664	7.35456	0.838815	0.952045	0.915325	0.973116	7.34494	0.615809
18436	JHU19738.P183E03	HSF2	14.4218	0.952909	0.916822	0.973605	9.27993	1.65464	0.942883	0.899508	0.967913	9.28303	1.59922
13976	JHU12444.P131E08	AY312367_fr	16.2948	0.952848	0.916716	0.973571	9.35426	1.62131	0.968894	0.94471	0.982628	9.34626	1.51853
27159	JHU26458.P245B12	WSB2	11.162	0.952815	0.916659	0.973552	11.2357	1.52693	0.961044	0.93097	0.978205	11.1919	1.45932
27295	JHU11050.P116B04	LINC01465	28.5935	0.952787	0.916612	0.973537	8.54673	1.16823	0.941438	0.897024	0.967091	8.54411	1.10196
19434	JHU18245.P180C05	CFAP36	14.7908	0.952712	0.916482	0.973494	12.7433	2.15274	0.96198	0.932606	0.978734	12.6837	2.12083
25145	JHU17168.P231D12	LRRC37B	13.1489	0.952685	0.916433	0.973478	10.095	1.35467	0.968209	0.943508	0.982242	10.0635	1.28989
18810	JHU19055.P193E12	SOST	4.98269	0.952645	0.916365	0.973456	7.49152	0.861063	0.925076	0.86909	0.95774	7.4732	0.465874
13325	JHU14107.P148H10	FBXL12	6.78518	0.952619	0.91632	0.973442	7.822	0.875154	0.955317	0.921001	0.974969	7.8182	0.757303
18705	JHU07270.P190F11	PYCR1	7.48618	0.952602	0.916291	0.973432	7.70072	0.841189	0.822164	0.701214	0.897301	7.68541	0.392289
16434	JHU14108.P148A03	FCRLA	11.6786	0.9526	0.916288	0.973431	8.29741	1.11366	0.976446	0.958008	0.986867	8.28279	0.958257
21952	JHU07538.P234G08	METTL16	36.9621	0.952578	0.916249	0.973418	11.0105	1.58679	0.945119	0.903358	0.969185	10.9677	1.4572
20710	JHU03451.P187A09	XAGE2	9.98125	0.952491	0.916097	0.973368	8.09438	1.02991	0.967011	0.941407	0.981568	8.11181	1.02543
9326	JHU11297.P118G02	SEC24C	14.6678	0.952455	0.916035	0.973348	8.4306	1.16831	0.975568	0.956458	0.986375	8.41134	0.996891
24747	JHU18660.P215D10	CHRNA9	8.82788	0.95233	0.915819	0.973278	7.63391	0.879539	0.947676	0.907768	0.970638	7.61302	0.484378
21815	JHU12849.P229H04	CPEB3	19.2702	0.952229	0.915644	0.97322	8.9325	1.32131	0.923446	0.866326	0.956805	8.9361	1.22272
7878	JHU06009.P063A01	CROCCP2	31.8973	0.95222	0.915628	0.973215	10.1694	2.04106	0.97476	0.955032	0.985922	10.1051	2.04477
12746	JHU11892.P124G09	ZFP3	6.15254	0.952203	0.915598	0.973205	8.06843	0.956366	0.968384	0.943814	0.982341	8.0783	0.888825
18246	JHU16596.P175E01	IL9	16.6436	0.952175	0.91555	0.973189	8.38769	0.86676	0.746012	0.585064	0.850688	8.38517	0.414926
24529	JHU16665.P206D07	NFKB2	17.9444	0.952166	0.915535	0.973185	7.58735	0.83173	0.939036	0.892901	0.965723	7.57616	0.653706
18893	JHU16988.P200F10	RBM47	8.43823	0.952135	0.91548	0.973167	8.89834	1.21105	0.966498	0.940508	0.98128	8.87929	1.14967
13970	JHU12549.P132E07	CELF4	10.4254	0.952134	0.91548	0.973167	9.06757	1.09369	0.97036	0.947286	0.983452	9.05327	0.927837
13033	JHU12764.P134H09	HNRNPD	7.12901	0.952075	0.915376	0.973133	7.77293	0.933235	0.958852	0.92715	0.976968	7.78399	0.851143
23792	JHU25698.P243E10	PRM3	9.05978	0.952053	0.915339	0.973121	7.55429	0.932645	0.942215	0.89836	0.967534	7.54299	0.796171
13152	JHU13149.P138G12	IFFO1	18.1054	0.952037	0.915311	0.973112	10.4569	1.33892	0.935704	0.887195	0.963822	10.3954	1.24798
538	JHU01956.P021G08	FKBP14	17.6735	0.952032	0.915303	0.973109	9.62005	1.37802	0.960679	0.930335	0.977999	9.63511	1.22164
18252	JHU16389.P173E02	AAMP	12.4953	0.952003	0.915253	0.973092	11.1502	1.71918	0.962106	0.932825	0.978804	11.1472	1.67596
13396	JHU14242.P149G07	SLC16A10	8.51058	0.952002	0.91525	0.973092	9.05697	0.941798	0.872678	0.781973	0.927324	9.04791	0.546591
21321	JHU18292.P210H01	MAGEA9	24.5863	0.951959	0.915176	0.973067	10.871	1.1871	0.919762	0.860093	0.954689	10.9002	0.840322
21484	JHU18558.P213G10	GMEB2	8.08168	0.951958	0.915174	0.973067	8.32644	0.904132	0.877033	0.789081	0.92988	8.3265	0.619892
11784	JHU08169.P086A09	CCDC186	27.6067	0.951953	0.915165	0.973064	11.1305	1.5014	0.975861	0.956975	0.98654	11.1232	1.25264
26374	JHU18658.P215A09	CCDC117	30.4887	0.951934	0.915133	0.973053	10.2026	1.71592	0.938064	0.891236	0.965169	10.2219	1.5262
3606	JHU01719.P018A07	TEAD3	11.4024	0.951929	0.915124	0.97305	8.24522	1.046	0.963074	0.934515	0.97935	8.24786	0.840227
17037	JHU16050.P168H06	VPS26B	16.453	0.951899	0.915072	0.973033	9.76073	0.968743	0.907409	0.839324	0.947566	9.75209	0.843521
22447	JHU10800.P113H10	PIN4	22.199	0.951868	0.915019	0.973016	7.82846	0.911124	0.902996	0.831952	0.945012	7.81509	0.726076
16781	JHU15250.P160B10	MUC15	13.101	0.951862	0.915009	0.973013	10.6585	1.64359	0.947059	0.906704	0.970288	10.6752	1.38216
22071	JHU10214.P237H12	GBP6	13.9191	0.951818	0.914932	0.972988	9.36561	0.96817	0.932113	0.881061	0.961771	9.36391	1.0019
15402	JHU14146.P148C05	RBM17	6.18152	0.951811	0.91492	0.972984	7.08278	0.912305	0.949862	0.911546	0.971879	7.07168	0.747785
13549	JHU15196.P160H02	ASRGL1	8.51947	0.951806	0.91491	0.97298	7.6556	0.883891	0.956018	0.922219	0.975365	7.66464	0.691442
846	JHU03219.P034G10	PRRC2B	13.4618	0.951785	0.914875	0.972969	11.8937	1.37593	0.956896	0.923745	0.975862	11.9144	1.21619
23167	JHU17775.P220F04	WASH1_frag	9.10041	0.951734	0.914785	0.97294	7.53698	0.945275	0.946347	0.905475	0.969883	7.54797	0.678345
19877	JHU19408.P197D01	NRG3	9.52007	0.951719	0.914761	0.972932	8.40684	1.16265	0.935861	0.887463	0.963912	8.38807	0.806389
26879	JHU01459.P236B12	HAUS1	28.1601	0.951708	0.914741	0.972925	8.36425	0.936123	0.941128	0.896491	0.966914	8.36066	0.792506
16387	JHU13478.P141B11	PPP2R3C	22.8107	0.951694	0.914718	0.972917	8.32645	1.44724	0.964978	0.937845	0.980423	8.31959	1.28307
10079	JHU09965.P104F12	SFT2D2	13.0333	0.951677	0.914688	0.972908	11.4053	1.22217	0.94619	0.905204	0.969794	11.4511	0.971752
23732	JHU26294.P241E03	OTUD7B	14.547	0.951583	0.914525	0.972854	7.80894	0.901801	0.904655	0.834719	0.945972	7.81918	0.710976
27018	JHU25745.P244A05	TAF3	11.2217	0.951559	0.914483	0.972841	9.16787	1.26396	0.97066	0.947813	0.983621	9.16885	1.16233
17184	JHU16237.P170G12	SNRK	39.6879	0.951528	0.91443	0.972823	11.1524	1.95535	0.963458	0.935186	0.979567	11.0791	1.95832
17953	JHU15549.P163F01	PCDH17	13.4694	0.951526	0.914426	0.972822	10.3051	1.10397	0.922304	0.864392	0.956149	10.2884	0.804417
20401	JHU16545.P174B07	PALM2	22.9458	0.951497	0.914376	0.972806	10.9854	1.6501	0.962261	0.933096	0.978892	10.945	1.4976
21846	JHU18499.P230G07	SEC24D	17.7084	0.951476	0.91434	0.972794	13.0245	1.50777	0.947522	0.907503	0.970551	12.9279	1.5636
8605	JHU08221.P086H06	PHTF2_frag	13.3701	0.951466	0.914321	0.972788	8.06809	1.22923	0.972638	0.951294	0.984732	8.05053	1.13328
21463	JHU18564.P213H08	HIST1H3A	13.3029	0.951402	0.914212	0.972752	7.28897	0.822724	0.859867	0.761198	0.919776	7.27689	0.537733
15533	JHU14441.P152D10	AIF1L	13.246	0.951389	0.914189	0.972744	8.11863	1.55372	0.95895	0.92732	0.977023	8.1379	1.53407
25226	JHU01757.P236C09	DNAJC5B	13.0594	0.951293	0.914023	0.97269	8.22337	1.01046	0.922268	0.864331	0.956129	8.20285	0.614232
22166	JHU28981.P242G11	GNAS	14.6821	0.951255	0.913956	0.972668	10.895	1.28186	0.921552	0.863121	0.955718	10.8643	1.1794
18034	JHU15604.P164E11	GLRA1	7.79393	0.951238	0.913927	0.972659	8.86227	0.962894	0.90702	0.838673	0.947341	8.86253	0.57256
12789	JHU12218.P128H03	NFKBIZ	4.37943	0.951237	0.913925	0.972658	8.51972	0.956393	0.947344	0.907195	0.970449	8.51377	0.790626
6215	JHU07344.P080F09	LRRC49	16.4639	0.951225	0.913904	0.972651	9.3272	1.3593	0.967617	0.942469	0.981909	9.32294	1.12786
18485	JHU19877.P184F07	ZBTB21	18.4755	0.951217	0.913891	0.972647	9.39834	1.19357	0.943816	0.901114	0.968444	9.38863	1.07742
12970	JHU12946.P136G01	FA2H	11.2933	0.95118	0.913827	0.972626	9.01379	0.867092	0.91599	0.853731	0.952518	9.00867	0.581088
9397	JHU11491.P120H11	PPP6R2	19.1747	0.951132	0.913744	0.972599	10.0454	1.39861	0.973249	0.952368	0.985074	10.0438	1.23725
16321	JHU13671.P143B01	SLC16A4	10.3382	0.951065	0.913628	0.972561	9.05691	1.16177	0.956297	0.922704	0.975523	9.05113	0.82777
27156	JHU25880.P245A11	LATS2	11.5297	0.951063	0.913625	0.97256	8.57308	1.22817	0.963071	0.934511	0.979349	8.56956	1.19776
1060	JHU07093.P003E03	STK3	12.5765	0.95106	0.913619	0.972558	10.4811	2.08866	0.963555	0.935356	0.979621	10.4614	1.93982
22057	JHU19421.P238H09	PPP4R1	18.622	0.951012	0.913537	0.972531	10.0524	1.2386	0.96609	0.939792	0.98105	10.0073	1.15285
14004	JHU12326.P129E11	SF1	11.529	0.950991	0.913499	0.972518	9.08425	1.15353	0.965538	0.938826	0.980739	9.09958	0.97958
21987	JHU09903.P237H03	CCDC25	12.9365	0.950969	0.913462	0.972506	8.21583	0.906398	0.848898	0.743572	0.913278	8.19132	0.584551
16373	JHU13719.P144B07	DNAJC6	18.3006	0.950944	0.913418	0.972492	10.3842	1.43091	0.981151	0.966334	0.989502	10.3353	1.35368
21588	JHU17424.P217G11	GDPGP1	13.729	0.950922	0.913379	0.972479	8.54627	1.15216	0.94696	0.906533	0.970232	8.53902	1.10665
20809	JHU04290.P190B09	PPIE	13.8422	0.950899	0.91334	0.972466	7.29915	0.760678	0.885533	0.803023	0.934854	7.29218	0.434581
25162	JHU01447.P236C01	ANKRD1	11.1157	0.950787	0.913147	0.972403	8.60946	1.03576	0.934256	0.884719	0.962995	8.602	0.875831
20342	JHU16186.P170A11	GGA3	22.9452	0.950785	0.913143	0.972402	10.8556	1.47545	0.967719	0.942648	0.981966	10.8714	1.31992
14164	JHU13029.P137E07	CBFA2T2	9.73782	0.950778	0.913132	0.972398	7.4875	1.01533	0.977058	0.959089	0.987211	7.45876	0.873759
17352	JHU08215.P178G09	NTSR2	12.7411	0.950737	0.91306	0.972374	7.93278	0.667968	0.575915	0.347463	0.740265	7.92286	0.222238
16468	JHU13860.P145A07	RASSF1	11.7608	0.950672	0.912947	0.972338	7.65611	1.10222	0.967636	0.942503	0.98192	7.61864	0.848733
17616	JHU12126.P191G06	PLA2R1	8.40203	0.950649	0.912908	0.972325	8.2347	0.87212	0.911976	0.846979	0.950204	8.23345	0.573183
25708	JHU10786.P113C10	LILRA4	16.6502	0.950628	0.912872	0.972313	9.11454	1.02189	0.908503	0.841155	0.948198	9.10585	0.699844
23325	JHU17948.P222F10	RNF157	14.7572	0.950554	0.912744	0.972271	9.23195	1.20376	0.974485	0.954547	0.985768	9.20073	1.02956
13373	JHU14338.P150H02	SLC13A3	6.68665	0.950538	0.912716	0.972262	7.86375	0.794627	0.881103	0.795745	0.932264	7.83717	0.400361
11782	JHU08321.P087A09	PDPK1	21.802	0.950523	0.91269	0.972253	8.90636	1.67166	0.968814	0.944569	0.982583	8.87525	1.48319
18739	JHU19189.P195F03	ERV3-1	9.42246	0.950487	0.912628	0.972233	8.97076	1.14736	0.933949	0.884195	0.96282	8.96659	0.774028
21767	JHU08373.P228H09	CEBPZ	15.1201	0.950466	0.912592	0.972221	7.68413	0.882918	0.915872	0.853531	0.95245	7.67384	0.65545
7803	JHU05517.P058B04	PRR22	12.8481	0.950451	0.912565	0.972212	8.05551	1.50175	0.965404	0.938591	0.980663	8.04366	1.32834
18491	JHU19684.P182F08	SOX21	8.63929	0.950443	0.912552	0.972208	8.10863	1.1475	0.965042	0.937957	0.980459	8.11006	1.07465
20648	JHU01141.P186A01	TSC22D3	16.0537	0.950427	0.912524	0.972199	9.42109	2.17711	0.944407	0.902132	0.968781	9.39379	2.00353
17171	JHU16274.P171H11	ELF2	15.1001	0.950418	0.912508	0.972194	9.55568	1.29206	0.940197	0.894892	0.966384	9.55981	1.18998
23057	JHU19545.P214F03	ALK	17.4155	0.950385	0.912451	0.972175	7.72059	0.852189	0.929408	0.876451	0.960223	7.72756	0.573336
18009	JHU15524.P163F08	LOC151121	7.38655	0.950352	0.912394	0.972156	9.39602	1.13068	0.949194	0.910391	0.971499	9.40772	1.02824
18098	JHU16047.P168E07	VGLL3	7.93076	0.950347	0.912384	0.972153	10.0577	0.910437	0.929428	0.876486	0.960235	10.0517	0.654762
18803	JHU19238.P195F11	SHISA3	7.06298	0.950338	0.912369	0.972148	8.47075	1.01467	0.933092	0.88273	0.96233	8.45267	0.631918
17193	JHU16500.P174H01	COMMD7	10.3034	0.950323	0.912343	0.97214	7.75404	0.818086	0.926107	0.87084	0.958332	7.75101	0.576103
13955	JHU12263.P129F07	KJ903429	12.2679	0.950321	0.912341	0.972139	8.54313	1.21531	0.959727	0.928674	0.977462	8.53796	1.01316
15591	JHU14815.P156D05	LDLRAD4	21.3168	0.950321	0.91234	0.972139	9.83253	1.4015	0.955932	0.922069	0.975317	9.83533	1.13166
17958	JHU15552.P163E01	PNMA2	16.3408	0.950304	0.912311	0.972129	11.1688	1.41114	0.953091	0.917137	0.973708	11.1602	1.28244
24060	JHU11071.P116E08	FGFR1OP	13.9099	0.950267	0.912247	0.972108	9.61671	1.79116	0.951962	0.915182	0.973069	9.56163	1.77291
15287	JHU13410.P141D04	LDLRAD4	30.578	0.95025	0.912217	0.972098	11.8964	1.21332	0.959035	0.927468	0.977071	11.9469	1.00321
21881	JHU18130.P231H12	SNX29	10.8554	0.950227	0.912177	0.972085	9.064	0.962482	0.936678	0.888862	0.964378	9.06897	0.954933
18225	JHU16173.P170F11	CRYZ	11.3328	0.950184	0.912103	0.972061	8.3146	0.917665	0.93593	0.88758	0.963951	8.32087	0.630596
2676	JHU02011.P021C11	TNNC2	13.0093	0.950183	0.912102	0.972061	9.38039	1.82807	0.951424	0.91425	0.972764	9.36826	1.64517
24493	JHU17324.P208D02	ABI3	8.60789	0.950163	0.912066	0.972049	8.20393	1.24963	0.946439	0.905634	0.969935	8.16762	0.990626
14178	JHU13111.P137E09	YAP1	18.7314	0.950144	0.912034	0.972038	11.3476	2.14028	0.959467	0.928221	0.977315	11.331	2.05672
25193	JHU19537.P234D05	SLK	10.8714	0.950124	0.911999	0.972027	9.72553	1.404	0.949027	0.910102	0.971405	9.71902	1.27411
26392	JHU18702.P215A12	PANX2	12.8213	0.950121	0.911995	0.972025	7.11133	0.802662	0.941896	0.897811	0.967352	7.09914	0.598922
12529	JHU11235.P118B07	ANKRD45	31.9691	0.95012	0.911993	0.972025	10.9549	2.17266	0.973936	0.95358	0.98546	10.96	2.03282
25669	JHU10754.P113D05	AQP8	9.44779	0.95011	0.911976	0.972019	9.40951	0.985043	0.884495	0.801316	0.934247	9.40634	0.651511
14849	JHU11715.P123D09	SRRT	18.4441	0.950104	0.911965	0.972016	10.7159	1.56469	0.974477	0.954534	0.985764	10.6472	1.50016
11013	JHU09275.P097D09	NSFL1C	17.0691	0.950091	0.911942	0.972008	8.44681	1.42429	0.960635	0.930258	0.977974	8.43119	1.212
13260	JHU13880.P145G02	ZNF213	8.20603	0.950083	0.911929	0.972004	8.64542	0.991025	0.962743	0.933937	0.979164	8.64199	0.966423
18666	JHU00061.P192E05	CDK16	9.85458	0.950083	0.911928	0.972003	8.41113	1.04825	0.93757	0.890389	0.964887	8.42194	0.816855
17711	JHU19015.P193H06	INS-IGF2	11.3564	0.950059	0.911887	0.97199	8.55063	0.92753	0.914341	0.850955	0.951568	8.53444	0.579888
4592	JHU05244.P055G10	PCP2	21.1223	0.950025	0.911827	0.971971	7.73784	1.27292	0.958692	0.926871	0.976877	7.70804	1.1663
6004	JHU06566.P069E07	NINJ1	14.4246	0.949956	0.911709	0.971932	12.4008	1.32796	0.958425	0.926407	0.976726	12.4674	1.14988
18536	JHU02049.P186E01	EVI2B	8.92397	0.949945	0.911689	0.971925	9.06017	1.40357	0.938254	0.89156	0.965277	9.03362	1.09809
17108	JHU16118.P169G03	MMP13	7.45358	0.949923	0.911652	0.971913	8.32729	0.799784	0.857077	0.756702	0.918126	8.31739	0.462469
18579	JHU09017.P187F07	USP4	26.6074	0.949879	0.911576	0.971888	9.40405	1.34046	0.948081	0.908469	0.970868	9.39909	1.26264
25808	JHU01349.P015C10	APOBEC3G	7.65932	0.949872	0.911564	0.971884	8.29409	1.0361	0.957448	0.924705	0.976174	8.29704	0.897377
22964	JHU18221.P209E03	SATB1	14.8697	0.949853	0.911531	0.971873	8.26758	0.96446	0.908964	0.841928	0.948465	8.26945	0.732224
26220	JHU18162.P209A02	PRR27	16.4568	0.949837	0.911504	0.971864	8.94466	1.42028	0.93879	0.892479	0.965582	8.91844	1.33604
13162	JHU13726.P144G01	ETS1	14.74	0.949832	0.911495	0.971862	8.66375	0.935475	0.837082	0.724746	0.906241	8.66111	0.545235
25357	JHU25846.P244D02	PRIMA1	9.24841	0.949814	0.911463	0.971851	8.0879	0.835705	0.907369	0.839257	0.947543	8.0726	0.434308
13266	JHU14110.P148G03	FSCN1	10.4885	0.949792	0.911426	0.971839	9.39379	1.41243	0.963406	0.935096	0.979538	9.39111	1.408
22823	JHU16819.P204F09	ZIC2	22.6875	0.949748	0.911349	0.971814	9.94238	1.33234	0.958433	0.92642	0.976731	9.92211	1.32945
14589	JHU14705.P154F10	ZFP36L2	11.4151	0.949746	0.911346	0.971813	9.25718	1.22147	0.964097	0.936305	0.979927	9.24565	1.12105
22181	JHU27035.P245H01	C19orf60	18.4516	0.949696	0.91126	0.971785	10.9406	1.76546	0.938282	0.891608	0.965293	10.9285	1.75223
21785	JHU07184.P227H12	STYK1	9.14827	0.949631	0.911147	0.971747	8.84483	0.873741	0.922871	0.865352	0.956475	8.85499	0.874398
17078	JHU15818.P166G11	OFD1_frag	15.1485	0.949627	0.91114	0.971745	12.3867	1.5178	0.962688	0.933841	0.979132	12.4231	1.45761
12971	JHU12893.P135H02	NM_00113126	10.5517	0.94956	0.911023	0.971707	8.55857	1.20128	0.951585	0.914527	0.972855	8.54477	1.15413
5621	JHU05329.P056F07	YV020	26.457	0.949546	0.911	0.971699	8.72173	1.97242	0.95185	0.914988	0.973006	8.73508	1.78482
787	JHU03315.P035H03	RP11-354P17	20.6486	0.949513	0.910943	0.971681	9.90364	1.9189	0.951295	0.914026	0.972691	9.93469	1.70723
14179	JHU13073.P137F11	MIER2	9.40139	0.949487	0.910898	0.971666	8.10191	1.15324	0.970672	0.947833	0.983627	8.09505	0.943942
25022	JHU07507.P228C06	DNAI2	10.9084	0.949444	0.910823	0.971641	9.55447	1.18363	0.940659	0.895686	0.966648	9.5769	0.88134
25242	JHU10221.P233C12	KCNK10	7.31336	0.949392	0.910734	0.971612	9.41872	1.07967	0.958565	0.926649	0.976805	9.40913	0.896357
14335	JHU14136.P148F04	PDE6D	7.39623	0.949382	0.910717	0.971606	7.38118	0.757055	0.96419	0.936467	0.979979	7.39167	0.711626
16629	JHU14901.P156B03	ZFYVE28	13.0393	0.94935	0.910661	0.971588	9.18721	1.51295	0.960891	0.930704	0.978119	9.20816	1.34147
17667	JHU18993.P193H03	CTRL	8.64437	0.949321	0.910611	0.971572	10.9221	1.28449	0.920128	0.860713	0.954899	10.945	0.998517
19532	JHU19581.P181C06	Irx5	14.2606	0.949312	0.910595	0.971566	10.0517	2.03474	0.96172	0.93215	0.978586	10.0248	2.03386
17450	JHU19822.P184G09	ZNF687	12.2707	0.949288	0.910554	0.971553	9.17182	1.1044	0.941144	0.896519	0.966924	9.18001	1.0493
23688	JHU15235.P238E09	INPP5B	12.3274	0.949271	0.910524	0.971543	8.43181	1.09289	0.943564	0.90068	0.968301	8.40556	0.930077
15304	JHU13506.P142C05	ANXA13	19.8609	0.949261	0.910507	0.971538	7.90286	1.35721	0.956026	0.922232	0.97537	7.90541	1.2552
23589	JHU00787.P233F09	CAAP1	60.487	0.949142	0.910301	0.97147	10.4856	1.55915	0.959892	0.928962	0.977555	10.4511	1.65564
17580	JHU02539.P189G02	BABAM1	10.1679	0.949138	0.910294	0.971467	8.39804	0.758568	0.797422	0.662759	0.882338	8.39544	0.421714
22438	JHU10951.P115G09	LDLRAD4	23.7115	0.949085	0.910203	0.971438	11.9837	1.25147	0.881137	0.7958	0.932283	12.0405	1.02266
13609	JHU15094.P158H09	ZNF599	13.231	0.94903	0.910108	0.971407	8.92645	0.976562	0.93419	0.884607	0.962958	8.91295	0.824935
25680	JHU10953.P115C06	MAP3K7CL	21.8528	0.948988	0.910035	0.971383	10.6376	1.52778	0.951821	0.914937	0.972989	10.6599	1.37295
24663	JHU18232.P209D12	TXNL1	12.4429	0.948955	0.909978	0.971364	9.87126	1.35279	0.949242	0.910474	0.971527	9.84909	1.29659
1251	JHU00785.P009F03	GTF3C6	28.4187	0.948938	0.909948	0.971354	11.3805	1.75034	0.963314	0.934936	0.979486	11.3733	1.63644
17839	JHU19406.P197H10	MUC4	15.2132	0.94892	0.909918	0.971344	9.20892	1.06465	0.895814	0.820006	0.940844	9.20182	0.77045
23038	JHU18430.P212E10	ARHGAP1	15.4997	0.9489	0.909883	0.971333	9.15818	1.43006	0.946936	0.906492	0.970218	9.14079	1.26117
4748	JHU05846.P061G06	WASF2	19.7353	0.948867	0.909826	0.971314	11.6944	1.86957	0.958735	0.926946	0.976901	11.689	1.83369
23830	JHU28073.P246E03	HECTD3	12.7277	0.948853	0.909802	0.971306	9.32672	1.22607	0.96119	0.931226	0.978288	9.28526	1.0982
11752	JHU08170.P086A05	C12orf45	23.5944	0.948837	0.909774	0.971297	9.46598	1.91681	0.95665	0.923317	0.975723	9.44969	1.75026
12835	JHU11915.P125H11	CALD1	15.6811	0.948802	0.909714	0.971277	8.56611	1.22605	0.968158	0.943419	0.982214	8.57388	1.07661
20510	JHU13088.P180A06	PRR13	17.2433	0.948792	0.909697	0.971271	8.65336	0.983169	0.972445	0.950954	0.984623	8.62418	0.79051
24616	JHU18265.P210C05	FCGRT	10.0054	0.948781	0.909677	0.971265	8.49576	0.981826	0.941393	0.896948	0.967066	8.46532	0.639228
27426	JHU01201.P013A09	NOSIP	19.2367	0.948749	0.909623	0.971247	11.4241	1.6511	0.945324	0.903711	0.969302	11.4133	1.56321
8842	JHU09517.P100G01	FAM221A	17.5954	0.948745	0.909615	0.971245	9.2516	1.26863	0.958839	0.927127	0.97696	9.24889	1.11394
22919	JHU17328.P208F09	ARMC9	15.106	0.94872	0.909572	0.97123	8.23296	1.23099	0.941173	0.89657	0.96694	8.25105	1.06292
10424	JHU11375.P119E08	NCCRP1	18.8017	0.948707	0.909549	0.971223	9.48321	1.5018	0.956458	0.922984	0.975614	9.47055	1.43369
12749	JHU11860.P124H10	NUBP1	15.6024	0.948696	0.90953	0.971217	8.81317	0.973849	0.942181	0.898301	0.967514	8.78687	0.820973
15718	JHU15147.P159C09	MARK2	16.2949	0.948669	0.909484	0.971201	7.85815	0.979294	0.937394	0.890087	0.964787	7.86959	0.745787
3715	JHU01949.P021B11	EIF1AY	11.667	0.948664	0.909475	0.971199	8.91109	1.7616	0.96002	0.929185	0.977627	8.90936	1.56104
13443	JHU14238.P153H03	RND3	9.19366	0.94865	0.90945	0.971191	6.25234	0.666733	0.941289	0.896768	0.967006	6.28831	0.735115
22441	JHU10849.P114H09	APOOL	49.5482	0.948627	0.909411	0.971178	9.72234	1.1259	0.911336	0.845906	0.949835	9.71517	0.824885
25301	JHU22475.P240D07	RGR	10.4998	0.948619	0.909397	0.971173	7.17242	0.736678	0.932785	0.882208	0.962155	7.16502	0.489426
14455	JHU14260.P149F08	ZBTB12	12.5799	0.94859	0.909347	0.971157	7.64904	1.04845	0.971491	0.949274	0.984087	7.62532	0.97176
24222	JHU08017.P084E02	AK293512_fr	11.737	0.948576	0.909323	0.971149	7.86672	0.873288	0.862528	0.765498	0.921347	7.8447	0.562783
26721	JHU19928.P231B05	PHF3	18.2112	0.948559	0.909293	0.971139	7.58928	1.00967	0.969002	0.9449	0.982688	7.56451	0.860855
23319	JHU17840.P221F12	NPIPB15	9.94419	0.948529	0.909241	0.971122	6.97549	0.687643	0.943858	0.901187	0.968468	6.99597	0.616635
24010	JHU11111.P116E01	RBPJ	12.0766	0.948513	0.909215	0.971113	14.7051	1.30609	0.930663	0.878589	0.960941	14.6303	1.32393
4554	JHU05290.P056G05	FAM177A1	22.6514	0.948496	0.909185	0.971103	8.90823	1.28838	0.950817	0.913199	0.97242	8.8828	1.11835
24760	JHU18650.P215C12	AP1B1	14.827	0.948457	0.909118	0.971081	8.45666	1.12264	0.949927	0.911658	0.971915	8.45321	0.860738
23641	JHU23334.P239F04	SDCCAG3	14.2822	0.948415	0.909045	0.971057	9.6573	1.27636	0.968804	0.944553	0.982577	9.62741	1.18531
26975	JHU21302.P240B12	MARK2	9.13425	0.948366	0.90896	0.971029	7.72099	0.93686	0.917431	0.856159	0.953347	7.72191	0.715569
15682	JHU14914.P157C05	ZC2HC1C	8.52039	0.948345	0.908923	0.971017	8.78635	1.48503	0.962479	0.933476	0.979015	8.78374	1.24363
17709	JHU19258.P196H06	ACE	8.70488	0.948341	0.908917	0.971015	7.60474	0.742116	0.7221	0.549904	0.835703	7.58645	0.323457
17135	JHU16132.P169H06	PPP4R3A	21.2822	0.948338	0.908912	0.971014	10.5384	1.48902	0.949069	0.910175	0.971428	10.5553	1.32885
600	JHU02514.P027G04	CALCOCO1	22.1438	0.948323	0.908886	0.971005	10.2548	1.60363	0.958273	0.926142	0.97664	10.2049	1.50248
25153	JHU06983.P235D01	RAI2	12.0472	0.948274	0.908801	0.970977	8.88436	0.973459	0.952768	0.916578	0.973526	8.88136	0.863001
20376	JHU16549.P175A04	PPP2R2D	12.8713	0.948266	0.908788	0.970973	7.37166	0.896282	0.915837	0.853473	0.95243	7.35109	0.622604
7280	JHU07562.P079C10	RHOBTB1	23.1884	0.948252	0.908764	0.970965	10.8413	1.63396	0.979623	0.963626	0.988647	10.8507	1.47443
5950	JHU06438.P068E10	ARID3B_frag	14.9474	0.948229	0.908724	0.970952	8.38402	1.42232	0.974323	0.954262	0.985677	8.40136	1.29186
23713	JHU25683.P243F01	NUDT7	10.9027	0.948198	0.908671	0.970934	7.54926	0.90547	0.862694	0.765766	0.921445	7.53907	0.581004
20782	JHU04008.P190A06	RNPEP	10.8101	0.948111	0.90852	0.970885	8.50973	1.14228	0.967338	0.941981	0.981752	8.49313	0.974651
13202	JHU13729.P144G07	F2	14.9248	0.948103	0.908507	0.970881	10.7837	1.37778	0.958878	0.927195	0.976982	10.7665	1.16285
13071	JHU13065.P137H02	MBLAC1	12.9633	0.948093	0.908489	0.970875	10.3791	1.69238	0.954807	0.920115	0.97468	10.3624	1.58902
21596	JHU17761.P220G12	SH3PXD2B	4.38054	0.948049	0.908413	0.97085	7.31436	0.852793	0.922457	0.864651	0.956237	7.33733	0.719803
17106	JHU16381.P172G03	TMEM60	10.9436	0.948042	0.9084	0.970845	9.85883	0.876621	0.884259	0.800927	0.934109	9.85245	0.571634
17215	JHU02061.P176H04	MDFI	12.3846	0.94802	0.908363	0.970833	8.5692	1.07126	0.953583	0.917991	0.973987	8.57111	1.05167
22096	JHU25485.P243G02	FMNL2	27.011	0.948013	0.908351	0.970829	9.43642	1.27374	0.934817	0.885678	0.963316	9.40707	1.24158
21797	JHU11729.P229H01	CLCN3	12.3132	0.947988	0.908307	0.970815	7.9713	0.758015	0.71277	0.53635	0.82981	7.95459	0.372065
25727	JHU11066.P116D12	DAXX	13.235	0.947954	0.908249	0.970796	10.3569	1.72996	0.923817	0.866955	0.957018	10.3115	1.6359
11201	JHU10230.P107D09	NPM3	12.415	0.94795	0.908242	0.970793	8.50296	1.39164	0.968904	0.944727	0.982633	8.49036	1.2809
23674	JHU07984.P237E08	CCT8L2	19.7643	0.947949	0.908239	0.970793	8.35606	0.977311	0.96099	0.930877	0.978175	8.32827	0.831126
27124	JHU25873.P245A07	HTRA1	11.1953	0.947926	0.9082	0.97078	7.48338	0.847267	0.936677	0.888859	0.964377	7.46282	0.627751
12997	JHU12708.P133H05	SPINT1	9.86437	0.947914	0.90818	0.970773	9.11348	0.937762	0.846159	0.739192	0.91165	9.10435	0.503559
16187	JHU12790.P134B08	PI4K2A	13.7154	0.947907	0.908167	0.970769	11.1205	1.11386	0.942069	0.898108	0.96745	11.1569	0.875561
16948	JHU15332.P161G07	JAM3	6.46325	0.947883	0.908127	0.970756	8.59995	1.24454	0.93004	0.877527	0.960585	8.56914	0.94707
13601	JHU15146.P159H09	MAPK13	9.10958	0.947873	0.90811	0.97075	7.89864	0.79321	0.935889	0.88751	0.963928	7.90128	0.602487
24966	JHU03279.P227C01	CD207	14.6703	0.947849	0.908067	0.970736	8.07572	0.852467	0.855043	0.753429	0.916922	8.06913	0.445539
24029	JHU10912.P114F02	PSMD10	12.52	0.947835	0.908043	0.970728	7.71691	1.00786	0.961598	0.931938	0.978518	7.72554	1.02294
10983	JHU09587.P100D05	TRDN	31.6906	0.947823	0.908023	0.970721	9.02853	1.54971	0.959067	0.927523	0.977089	8.99735	1.28402
24204	JHU07694.P081E02	CAMKK1	12.7066	0.947822	0.908021	0.970721	8.84641	1.17871	0.924958	0.86889	0.957673	8.8454	1.01138
2786	JHU02731.P029C01	HMBS	17.4948	0.947816	0.908011	0.970718	9.84936	1.4635	0.966716	0.940889	0.981402	9.79491	1.36029
196	JHU02918.P011G03	OLA1	21.6263	0.947781	0.90795	0.970697	10.583	1.75911	0.964948	0.937794	0.980407	10.5384	1.70194
16927	JHU15666.P164H04	USP20	9.68867	0.947774	0.907939	0.970694	9.51299	1.30609	0.943615	0.900769	0.96833	9.4937	1.13467
18030	JHU15435.P162E10	MCFD2	17.4196	0.947749	0.907895	0.97068	10.3339	1.8577	0.951097	0.913684	0.972579	10.3324	1.80749
24481	JHU16747.P207D01	IRX5	8.20805	0.947743	0.907884	0.970676	9.6894	2.04293	0.954933	0.920335	0.974752	9.67183	2.09438
21742	JHU18968.P226G06	ZP3	16.9226	0.947674	0.907766	0.970637	8.18598	0.960692	0.897714	0.823161	0.941948	8.15507	0.658148
22019	JHU10050.P237H07	RBP7	22.0593	0.947668	0.907755	0.970633	9.70263	2.16022	0.94856	0.909296	0.97114	9.67707	2.10207
21350	JHU18407.P211G05	SLC13A4	12.7828	0.947667	0.907753	0.970633	7.49404	0.694705	0.506087	0.257736	0.692212	7.48056	0.315244
15735	JHU14938.P157D12	FXYD5	40.8064	0.947662	0.907744	0.97063	8.61892	1.31641	0.957608	0.924983	0.976264	8.59739	1.12982
11700	JHU07773.P081A11	ZCCHC14_fra	30.1289	0.947606	0.907649	0.970598	8.28658	1.56199	0.971198	0.948758	0.983922	8.2892	1.56233
25006	JHU18896.P226C06	EDDM3B	9.94284	0.947584	0.90761	0.970586	7.51544	0.745174	0.840217	0.729724	0.908111	7.48833	0.387808
12823	JHU11920.P125H08	CPLX2	14.1849	0.947547	0.907547	0.970565	8.34028	0.979935	0.934084	0.884425	0.962897	8.32395	0.735256
4230	JHU04037.P043G01	BC047307_fr	11.942	0.947534	0.907524	0.970557	7.72591	1.13469	0.950138	0.912023	0.972035	7.73608	0.975091
10877	JHU08963.P094D02	IFNLR1	11.524	0.947525	0.907508	0.970552	9.57285	1.53973	0.980489	0.965161	0.989132	9.5494	1.34001
17722	JHU19059.P193G08	UGT1A7	14.241	0.947509	0.907479	0.970543	7.80722	0.764086	0.650863	0.448659	0.790037	7.78521	0.28878
7473	JHU03936.P042B11	11-Sep	15.9656	0.947436	0.907354	0.970501	8.86075	1.33602	0.951048	0.913598	0.972551	8.8362	1.20878
22004	JHU09737.P237G03	KIR2DL1	13.0039	0.947419	0.907325	0.970492	9.73654	1.21566	0.916277	0.854214	0.952683	9.75178	0.925755
18587	JHU02333.P186F08	DNAL4	7.42985	0.947415	0.907318	0.97049	7.69605	0.873115	0.952803	0.916639	0.973546	7.68387	0.714041
24090	JHU10807.P113E12	RAB33B	10.0276	0.947414	0.907316	0.970489	8.02224	0.884596	0.930171	0.87775	0.960659	8.0147	0.792341
24532	JHU19480.P205C07	GRK7	15.5013	0.947338	0.907186	0.970446	9.07299	1.03035	0.959764	0.92874	0.977483	9.04488	0.885109
13126	JHU13233.P139G09	FECH	24.4261	0.947329	0.90717	0.970441	10.0664	1.32532	0.92255	0.86481	0.956291	10.0489	1.18333
16005	JHU11939.P125B09	KCNJ6	19.4102	0.947293	0.907107	0.97042	8.70141	1.08797	0.9575	0.924796	0.976203	8.68398	0.881074
27447	JHU01215.P013B12	RUNDC3A	9.95686	0.947282	0.907089	0.970414	9.90447	1.34367	0.934004	0.884288	0.962851	9.91018	1.2343
14041	JHU12919.P135F04	ZNF655_frag	15.0623	0.947242	0.907019	0.970391	8.62704	1.44161	0.965496	0.938752	0.980715	8.61035	1.33235
14168	JHU13266.P139E08	NUFIP1_frag	9.90993	0.947239	0.907014	0.97039	7.90339	0.924574	0.967061	0.941495	0.981597	7.89257	0.752086
15156	JHU12724.P133C11	WDR24	13.8112	0.947185	0.90692	0.970359	9.08338	1.53616	0.952571	0.916237	0.973414	9.07371	1.45544
17068	JHU15696.P165G10	FERD3L	11.4131	0.947182	0.906916	0.970358	8.12481	0.879383	0.899878	0.826758	0.943204	8.12321	0.81458
14414	JHU14283.P150E02	MUC21	8.76509	0.947142	0.906846	0.970335	9.57625	1.21349	0.950465	0.912589	0.97222	9.59284	1.0621
11281	JHU10518.P110D07	NMRK2	24.0933	0.947137	0.906837	0.970332	8.82852	1.4153	0.944568	0.902408	0.968872	8.80765	1.24005
14811	JHU11686.P122D04	SH3BGR	19.6019	0.947042	0.906675	0.970278	8.34478	1.22414	0.98452	0.972313	0.991385	8.33125	1.12041
8934	JHU09793.P103G01	ALKBH3	14.5239	0.94704	0.906671	0.970277	7.66639	0.883793	0.911731	0.846568	0.950062	7.65368	0.611736
18902	JHU19480.P198E11	GRK7	9.5729	0.947027	0.906649	0.970269	8.52679	0.932239	0.967128	0.941611	0.981634	8.51011	0.740986
24584	JHU18291.P210C01	MAGEA1	14.364	0.947022	0.90664	0.970267	9.82186	1.15529	0.909485	0.842801	0.948766	9.85576	0.72826
16681	JHU14690.P154B09	STAT4	11.7601	0.94702	0.906637	0.970266	8.44688	1.00184	0.945297	0.903665	0.969286	8.47144	0.830863
4227	JHU03862.P041H03	CETN1	16.8975	0.946979	0.906565	0.970242	8.25622	1.5233	0.943525	0.900614	0.968279	8.26768	1.31005
4412	JHU04559.P048G12	KIAA1143	11.0918	0.946969	0.906548	0.970236	7.27706	1.27817	0.965243	0.938309	0.980572	7.28267	1.20064
18440	JHU19632.P182E01	ZNF562	11.5493	0.946925	0.906473	0.970212	8.23793	0.903648	0.956249	0.922621	0.975496	8.26651	0.817901
7425	JHU04054.P043B05	CHKA	13.4008	0.946917	0.906458	0.970207	9.22493	1.35618	0.964592	0.93717	0.980206	9.25489	1.1168
16934	JHU15511.P163G05	PM20D1	16.2221	0.946913	0.906451	0.970204	10.4989	1.14376	0.887377	0.806059	0.93593	10.5001	0.826317
25693	JHU10913.P114D06	RND2	6.60519	0.946876	0.906389	0.970184	11.0708	1.19682	0.917978	0.857082	0.953662	11.1033	0.965446
23254	JHU17955.P222E03	SYT8	7.92129	0.946847	0.906338	0.970167	7.90526	0.80116	0.90605	0.83705	0.94678	7.88858	0.466671
15440	JHU14020.P147C10	KBTBD6	22.1204	0.946845	0.906333	0.970166	9.10184	1.21653	0.965994	0.939625	0.980996	9.08895	1.00015
24770	JHU17419.P217C01	AMY1A	10.5845	0.946843	0.906332	0.970165	7.75728	0.777993	0.827113	0.708991	0.900274	7.73561	0.409137
23494	JHU18824.P231E09	TMPRSS9	9.34045	0.946843	0.906331	0.970165	7.89388	0.878312	0.898855	0.825057	0.94261	7.8666	0.593518
700	JHU03009.P032G04	DCX	21.7573	0.946786	0.906233	0.970133	10.6541	1.8059	0.949604	0.911101	0.971732	10.6615	1.6312
24511	JHU17401.P208D04	TSPYL2	11.9056	0.94677	0.906204	0.970123	7.80474	0.955691	0.953737	0.918259	0.974075	7.7819	0.659132
23246	JHU17899.P222E02	GAGE10	18.7257	0.946766	0.906198	0.970121	10.2111	1.73385	0.959345	0.928009	0.977246	10.2072	1.69776
9378	JHU11192.P117G09	NDRG4	24.3089	0.946765	0.906196	0.97012	8.89424	1.20441	0.951224	0.913903	0.972651	8.878	1.10375
19516	JHU19829.P184C04	MTF1	5.15368	0.946732	0.906139	0.970102	9.37966	1.26792	0.957926	0.925538	0.976444	9.36484	1.1498
23442	JHU04187.P232E03	NXF3	11.3702	0.946719	0.906117	0.970094	8.67674	1.05782	0.927814	0.87374	0.95931	8.69087	0.872333
13575	JHU15275.P160H05	TMEM55B	14.4962	0.946705	0.906093	0.970087	9.10004	0.89466	0.839752	0.728985	0.907834	9.09676	0.520723
18150	JHU16256.P171E01	SPRTN	16.4198	0.946692	0.906071	0.970079	9.90672	1.289	0.94167	0.897422	0.967223	9.88556	1.03865
15988	JHU11958.P125A07	NXN	20.0065	0.94668	0.90605	0.970072	9.88446	1.78723	0.953701	0.918196	0.974054	9.91726	1.67051
25108	JHU03570.P229C07	CLDN20	14.9565	0.946571	0.905861	0.97001	9.48983	1.07116	0.942912	0.899558	0.96793	9.47718	0.791775
8756	JHU08906.P093G03	RGS5	13.3424	0.946559	0.90584	0.970003	9.808	1.55933	0.969159	0.945176	0.982777	9.75537	1.43165
21782	JHU18948.P226G11	RCN3	15.0694	0.946551	0.905827	0.969999	7.86704	1.0072	0.936352	0.888303	0.964192	7.87978	0.972084
21882	JHU10736.P229G12	ZNF396	12.0286	0.946534	0.905798	0.96999	8.09294	0.866159	0.938059	0.891227	0.965166	8.06947	0.756368
17694	JHU19273.P196G02	CSN2	11.6312	0.946479	0.905703	0.969958	7.7208	0.719399	0.809781	0.681879	0.889834	7.71414	0.349417
4837	JHU06229.P065H05	TNS1	22.4022	0.946477	0.905699	0.969957	9.11969	1.385	0.961954	0.932559	0.978718	9.08337	1.26063
13055	JHU13013.P136H12	YBX2	24.343	0.946452	0.905657	0.969943	9.81865	1.24137	0.976204	0.957582	0.986732	9.78868	1.23596
879	JHU03470.P037H02	ANAPC15	20.3084	0.946446	0.905646	0.969939	11.1754	1.77664	0.954485	0.919556	0.974498	11.1882	1.59294
13515	JHU14807.P155H10	LN608954.1_	11.2552	0.946441	0.905637	0.969936	8.75602	0.844246	0.782326	0.63964	0.873123	8.75381	0.36515
18849	JHU16844.P199F05	CDHR4	5.61068	0.94642	0.905601	0.969924	8.60128	1.10194	0.940782	0.895897	0.966717	8.58201	0.847074
20770	JHU00140.P189A05	IRAK4	24.4448	0.946401	0.905569	0.969914	9.94446	2.28104	0.951194	0.91385	0.972633	9.95402	2.17888
23245	JHU18077.P224F02	GBP7	13.5675	0.946389	0.905548	0.969907	8.90861	0.904058	0.90229	0.830775	0.944603	8.91076	0.678084
1227	JHU00667.P007F10	USP15	16.9068	0.946325	0.905437	0.96987	10.358	1.50778	0.949782	0.911408	0.971833	10.3297	1.45573
26737	JHU12000.P230B07	ARNT	18.4573	0.946267	0.905336	0.969837	8.57488	1.44988	0.953552	0.917937	0.97397	8.56498	1.37059
20320	JHU16218.P170A08	PACS2	14.948	0.94623	0.905274	0.969817	7.83992	0.937662	0.939572	0.893821	0.966028	7.82943	0.63582
13448	JHU14689.P154G01	SEMA6C	24.3733	0.946204	0.905228	0.969802	8.46606	1.03487	0.900377	0.827588	0.943493	8.45646	0.735421
23740	JHU25735.P244E04	AKAP13	6.78905	0.946174	0.905176	0.969785	7.04634	0.803708	0.910245	0.844074	0.949205	7.05054	0.63178
24759	JHU18528.P213D12	ANKRD34B	12.4365	0.94617	0.90517	0.969783	7.65246	0.73593	0.85473	0.752926	0.916737	7.64696	0.354506
24972	JHU01012.P225C02	ZBTB8A	14.9583	0.946169	0.905168	0.969782	7.92765	1.02378	0.951392	0.914194	0.972746	7.93838	0.877963
10818	JHU08481.P089C09	HSPA9	11.8763	0.94616	0.905152	0.969777	7.40498	1.09073	0.962033	0.932698	0.978763	7.41377	0.912628
22144	JHU24745.P242G08	TULP4	13.0542	0.946143	0.905124	0.969767	8.47872	1.15113	0.936717	0.888928	0.9644	8.48151	1.05861
13501	JHU14637.P154H06	DGKZ	8.75173	0.946139	0.905116	0.969765	7.97853	0.8881	0.944343	0.902021	0.968744	7.95536	0.748171
17762	JHU19371.P197G01	COL6A1	37.8622	0.946105	0.905057	0.969745	8.97634	1.26552	0.930932	0.879047	0.961095	8.95103	1.15081
7979	JHU06400.P067B02	PRKCZ	15.5491	0.946061	0.904982	0.969721	11.0648	2.11697	0.971833	0.949877	0.98428	11.0621	2.04689
907	JHU03667.P039H06	SMRP1	16.692	0.94606	0.904981	0.96972	10.6655	1.46894	0.967921	0.943003	0.98208	10.6634	1.45263
21962	JHU04819.P236G09	CLDND1	21.2041	0.946002	0.90488	0.969687	9.41438	0.900633	0.751158	0.59271	0.85389	9.42172	0.428274
23516	JHU15884.P232E12	CD248	15.2961	0.945983	0.904848	0.969676	9.23	1.13956	0.880089	0.794083	0.93167	9.19827	0.807569
19910	JHU16853.P199C05	DEFB134	11.2762	0.945974	0.904832	0.969671	9.0446	1.00819	0.933464	0.883367	0.962543	9.03019	0.669778
15140	JHU12898.P135C11	SFI1_frag	12.6867	0.945965	0.904817	0.969666	8.56448	1.39107	0.948766	0.909652	0.971257	8.57204	1.13399
3062	JHU03581.P038C11	GRPEL1	13.2116	0.945961	0.90481	0.969664	10.722	1.75564	0.965799	0.939283	0.980886	10.7485	1.56049
23070	JHU18812.P216E02	SLC24A3	8.31724	0.94594	0.904774	0.969652	7.92714	0.952476	0.959355	0.928027	0.977252	7.89237	0.77294
24739	JHU18556.P213D11	GBP3	17.7489	0.945927	0.904751	0.969644	7.33482	0.9186	0.904549	0.834542	0.945911	7.32426	0.672989
164	JHU00634.P007G11	NAPSA	22.6028	0.945918	0.904735	0.969639	10.481	1.66326	0.958566	0.926651	0.976806	10.4631	1.45986
12815	JHU11967.P125H06	RGS10	8.81338	0.945912	0.904724	0.969636	7.75856	0.925207	0.952641	0.916358	0.973454	7.7553	0.74491
15109	JHU12684.P133D05	NCKIPSD	22.7876	0.945853	0.904624	0.969603	10.5576	1.94774	0.93678	0.889036	0.964436	10.5272	1.7651
23651	JHU09309.P237F07	VSIG2	30.5362	0.945782	0.9045	0.969562	12.1225	1.32047	0.939969	0.894502	0.966255	12.1119	1.25057
8743	JHU09192.P096H01	S100A14	16.1983	0.945764	0.904469	0.969552	7.81919	0.96071	0.935535	0.886905	0.963725	7.81326	0.753105
25683	JHU10965.P115D07	DOK6	10.3705	0.945763	0.904467	0.969551	10.3419	1.07489	0.8932	0.815677	0.939324	10.3473	0.817699
19658	JHU11952.P188C09	MAP3K7	16.6152	0.945744	0.904436	0.969541	8.90186	1.05032	0.966653	0.940779	0.981366	8.89759	0.960026
13731	JHU11532.P121F03	CBFA2T2	7.65937	0.945678	0.904321	0.969503	7.30118	0.928908	0.974023	0.953733	0.985509	7.28822	0.81682
16043	JHU12468.P131B02	CLEC7A	18.3193	0.945674	0.904314	0.9695	7.56189	1.07713	0.977449	0.959781	0.98743	7.55002	0.944784
26097	JHU17128.P202B11	CASK	12.4025	0.94567	0.904308	0.969499	8.98941	1.0169	0.923763	0.866865	0.956987	8.97101	0.884119
12882	JHU12560.P132G03	CLIC3	8.61217	0.945666	0.904301	0.969496	8.42282	0.959202	0.949296	0.910567	0.971557	8.4282	0.818141
26266	JHU18165.P209A08	DRC7	6.98204	0.945622	0.904225	0.969471	7.44707	0.946948	0.958791	0.927044	0.976933	7.42374	0.675266
23611	JHU14393.P234F12	HCFC1R1	13.5774	0.945622	0.904224	0.969471	8.01404	0.817523	0.884899	0.801979	0.934483	8.02085	0.514489
26905	JHU18175.P239B04	CRTC1	18.4539	0.945614	0.904212	0.969467	8.39994	1.14251	0.954027	0.918762	0.974239	8.41501	1.05009
23388	JHU00853.P228E08	TMEM106A	14.8848	0.945583	0.904158	0.969449	9.41379	1.09011	0.912527	0.847904	0.950522	9.42634	0.657703
621	JHU02606.P028H06	CEP290_frag	23.669	0.945581	0.904154	0.969448	11.6853	1.9554	0.950077	0.911917	0.972	11.6767	1.83964
1339	JHU00874.P010F12	BAZ2B	19.2474	0.945576	0.904145	0.969445	9.35468	1.45712	0.952191	0.915578	0.973199	9.3883	1.23672
16171	JHU12874.P135B06	LIME1	29.3977	0.945539	0.904082	0.969424	8.65888	1.3396	0.965318	0.938441	0.980615	8.65085	1.02178
18003	JHU15491.P163F07	GAS8-AS1	16.1655	0.945522	0.904053	0.969414	11.2107	2.12206	0.958206	0.926025	0.976602	11.164	2.01438
13960	JHU12373.P130E05	FAM131B	17.4652	0.945514	0.904038	0.96941	10.6794	1.82994	0.974927	0.955328	0.986016	10.6129	1.82812
16094	JHU12551.P132A06	BORA	19.5343	0.945502	0.904018	0.969403	8.82439	0.796633	0.941334	0.896846	0.967032	8.82424	0.62398
5157	JHU07651.P077H09	PELI1	19.4794	0.945461	0.903947	0.969379	9.05367	1.39993	0.96977	0.946248	0.98312	9.04281	1.23542
23390	JHU00630.P228E06	MRPS25	10.8173	0.945439	0.903909	0.969367	7.54879	0.712764	0.905848	0.836713	0.946663	7.55677	0.468921
21989	JHU09969.P237H01	SPOCK3	13.8698	0.945434	0.903901	0.969364	8.05967	1.14196	0.917148	0.855682	0.953185	8.02613	1.05547
16310	JHU13178.P138A11	NUPR1	20.3468	0.945426	0.903888	0.96936	7.60539	1.17742	0.950958	0.913442	0.9725	7.59719	1.03749
27434	JHU01489.P016A09	LAMP1	23.2274	0.945398	0.903839	0.969344	10.4194	1.10952	0.896307	0.820824	0.94113	10.418	0.820594
17706	JHU19341.P196G05	SRRD	17.0537	0.945379	0.903805	0.969333	9.74085	0.941216	0.846117	0.739126	0.911625	9.74783	0.704155
14085	JHU12658.P133F09	FEM1A	6.27515	0.945375	0.903799	0.969331	7.78714	0.772516	0.897628	0.823018	0.941898	7.78668	0.537856
18574	JHU02047.P186E06	EID1	11.3754	0.945358	0.903769	0.969321	9.07479	1.30441	0.953251	0.917415	0.973799	9.06162	1.14265
22037	JHU25211.P240H07	RNF170	12.048	0.945354	0.903763	0.969319	7.82183	0.902288	0.882772	0.798483	0.93324	7.84569	0.676955
21791	JHU16082.P228H12	EVC	12.7205	0.945353	0.903761	0.969318	9.33197	0.951777	0.895038	0.818721	0.940393	9.32967	0.714893
20172	JHU15698.P165A02	FMN1	17.9458	0.945336	0.903732	0.969308	10.1632	1.47933	0.955336	0.921034	0.97498	10.1278	1.37465
21958	JHU01053.P235G09	TXN2	23.1678	0.945335	0.903731	0.969308	10.7389	1.76752	0.95099	0.913498	0.972518	10.6875	1.66336
19202	JHU16117.P169C01	MIDN	11.1772	0.945335	0.90373	0.969308	8.1496	0.904806	0.964286	0.936635	0.980034	8.16487	0.670236
12834	JHU11930.P125G09	GABRA6	12.4768	0.94533	0.903722	0.969305	7.86708	0.766976	0.863847	0.767631	0.922125	7.8429	0.425315
25674	JHU11077.P116C05	GYPC	20.2942	0.945325	0.903714	0.969303	10.5938	1.16311	0.955037	0.920514	0.97481	10.5299	1.22055
15346	JHU13767.P144C11	RAC2	8.16834	0.945287	0.903648	0.969281	9.31467	0.964819	0.947523	0.907504	0.970551	9.30367	0.653087
17599	JHU00175.P192H04	IFT27	9.71832	0.945265	0.90361	0.969268	7.72201	0.671743	0.554843	0.319937	0.725938	7.71129	0.244363
8622	JHU08244.P086G10	TRAP1	8.55875	0.945227	0.903544	0.969246	10.0898	1.38604	0.959283	0.927901	0.977211	10.0741	1.3683
14504	JHU14658.P154E01	PALD1	8.85773	0.945172	0.903449	0.969215	8.56891	1.00677	0.955676	0.921624	0.975172	8.57118	0.798149
18728	JHU19151.P194E01	TMEM8C	8.14846	0.945168	0.903443	0.969213	7.81637	0.728621	0.806779	0.677219	0.888017	7.80578	0.29495
13225	JHU13542.P142H09	NARF	7.75126	0.945065	0.903266	0.969155	8.64312	0.901796	0.964687	0.937337	0.98026	8.61976	0.744521
25423	JHU26236.P241D10	JADE2	8.486	0.945028	0.903201	0.969134	7.46099	0.915926	0.938042	0.891198	0.965156	7.44968	0.830105
13349	JHU14181.P149H01	CCDC181	25.7365	0.945005	0.903161	0.96912	11.004	1.86791	0.947957	0.908254	0.970797	10.9884	1.86822
25184	JHU04424.P234C04	BCCIP	12.0882	0.944998	0.90315	0.969117	9.16214	1.14373	0.96565	0.939021	0.980802	9.16196	1.17574
17269	JHU02164.P176H11	MAN1B1	10.6517	0.944982	0.903121	0.969107	8.33326	0.874655	0.849632	0.744746	0.913713	8.32331	0.449081
23474	JHU07176.P232E07	SIGLEC12	16.3807	0.944976	0.903111	0.969104	10.4604	1.28257	0.918642	0.858203	0.954045	10.4544	0.996631
10211	JHU10429.P109F07	PGM2L1	13.2069	0.944955	0.903076	0.969092	9.48663	1.83008	0.967698	0.942611	0.981955	9.45256	1.75112
17576	JHU07212.P190G01	CACNG1	14.1697	0.944954	0.903075	0.969092	8.22377	0.883473	0.754289	0.597376	0.855835	8.21264	0.418278
22026	JHU25029.P240G05	ZNF550	7.29842	0.944945	0.903058	0.969086	6.95127	0.788456	0.943522	0.900608	0.968277	6.94958	0.774731
15250	JHU13381.P140C11	SRP9	9.68767	0.944943	0.903055	0.969085	8.595	1.05638	0.940928	0.896149	0.966801	8.58294	0.788516
18733	JHU19281.P196F02	ENTPD8	5.36897	0.944943	0.903055	0.969085	8.91764	0.995959	0.913355	0.849296	0.950999	8.91197	0.626529
10137	JHU10229.P107F08	MUC15	14.8761	0.944922	0.903018	0.969073	11.8865	1.76551	0.947487	0.907443	0.970531	11.9517	1.54006
25675	JHU11038.P115D06	OGT	14.1315	0.944892	0.902967	0.969056	8.02285	1.09532	0.910812	0.845025	0.949532	8.00468	0.956132
26832	JHU15447.P235A06	PRR13	14.2563	0.94489	0.902963	0.969055	9.02881	1.05198	0.972296	0.950691	0.984539	8.99449	0.853025
13335	JHU13836.P145H12	NUPL2	8.49701	0.944889	0.902963	0.969055	10.3977	1.06932	0.956787	0.923555	0.9758	10.3731	0.91615
23574	JHU06370.P234E07	FURIN	8.63047	0.944869	0.902927	0.969043	8.51147	0.835662	0.940522	0.895451	0.96657	8.51474	0.856361
22966	JHU18272.P210E03	GPSM2	9.65928	0.944862	0.902915	0.969039	7.7913	1.14665	0.9425	0.898849	0.967695	7.79481	1.05776
12737	JHU11801.P123H09	ZNF528	14.1989	0.944859	0.902911	0.969038	8.00443	0.773335	0.946161	0.905154	0.969777	8.01251	0.684234
19958	JHU19485.P198C11	INPP4B	15.0126	0.944837	0.902872	0.969025	8.42536	1.02257	0.951801	0.914903	0.972978	8.40818	0.72546
12930	JHU12262.P129G09	ATN1	11.7851	0.944823	0.902847	0.969017	8.95082	1.08881	0.943962	0.901365	0.968527	8.94373	0.917095
17820	JHU16959.P200G08	IMPG1	7.79804	0.94481	0.902826	0.96901	6.99181	0.804852	0.909354	0.84258	0.94869	6.96879	0.580301
12964	JHU12903.P135G03	SPANXD	9.19379	0.944807	0.90282	0.969008	7.87743	0.905709	0.913439	0.849437	0.951048	7.86676	0.713545
18055	JHU16031.P168F01	SLC13A2	11.5917	0.944717	0.902666	0.968957	8.93214	0.883413	0.929976	0.877418	0.960548	8.92586	0.662835
22086	JHU25498.P243G01	EXOC3L1	15.8224	0.944716	0.902664	0.968956	8.04694	0.86383	0.832932	0.718173	0.90376	8.02197	0.584503
13319	JHU14133.P148H09	NSL1	10.9315	0.944704	0.902644	0.968949	8.5164	0.750731	0.849075	0.743855	0.913383	8.50544	0.396549
26859	JHU03569.P235B10	CINP	8.27014	0.944703	0.902641	0.968949	8.04255	1.00927	0.977844	0.960479	0.987651	8.04783	0.897789
10957	JHU09595.P100D02	XAGE3	21.7899	0.944682	0.902606	0.968937	8.85273	1.5747	0.959849	0.928886	0.97753	8.80347	1.45743
18804	JHU19058.P193E11	UGT1A5	5.41409	0.944668	0.902581	0.968929	7.30153	0.6667	0.657114	0.457341	0.794107	7.27885	0.229064
18685	JHU06864.P190F06	VAT1L	8.27552	0.944666	0.902578	0.968928	8.03493	1.01037	0.952409	0.915955	0.973322	8.02757	0.84364
5113	JHU07511.P079H04	EME1	17.8286	0.944658	0.902565	0.968923	9.95766	1.86914	0.963271	0.934861	0.979462	9.92598	1.58995
18158	JHU16184.P170E02	ERVMER34-1_	9.33663	0.944643	0.902537	0.968914	9.13273	1.04937	0.915451	0.852823	0.952208	9.12665	0.67491
16997	JHU15687.P165H01	CMA1	6.30864	0.944633	0.902521	0.968909	8.18668	0.851046	0.888708	0.808253	0.936706	8.18033	0.529956
24750	JHU18617.P214C10	DPF3	8.72969	0.944627	0.90251	0.968906	7.4218	0.707908	0.827802	0.710076	0.900687	7.41212	0.318764
16897	JHU15487.P163H01	BRD4	17.444	0.944619	0.902496	0.968901	9.0219	0.880286	0.944958	0.903081	0.969094	9.03906	0.794921
11101	JHU09744.P102D06	LCORL	21.4118	0.944616	0.902492	0.9689	9.76087	1.53547	0.960854	0.93064	0.978098	9.72895	1.32846
23798	JHU24649.P242E11	SLC8A3	5.9039	0.944613	0.902487	0.968898	8.76304	0.893036	0.948744	0.909613	0.971244	8.76822	0.828411
15062	JHU12424.P130C11	SLAIN2_frag	13.0329	0.94456	0.902395	0.968867	8.59818	1.07998	0.973326	0.952504	0.985117	8.60818	0.93165
19710	JHU16458.P192C02	PDS5B	10.0382	0.94456	0.902394	0.968867	8.00999	0.889474	0.951373	0.91416	0.972735	7.98864	0.745626
23266	JHU17827.P221E05	LNPEP	11.6985	0.94452	0.902326	0.968845	8.26553	1.11384	0.927407	0.873047	0.959077	8.24261	0.754559
25406	JHU25803.P244C06	ABCA7	8.50308	0.944511	0.902311	0.96884	7.06184	0.770554	0.901326	0.829168	0.944044	7.04318	0.580703
21702	JHU07268.P227G01	PTP4A2	6.73055	0.944496	0.902285	0.968831	9.6481	0.988647	0.871107	0.779415	0.926401	9.6382	0.755771
21837	JHU07423.P232H06	CX3CL1	11.9361	0.944485	0.902267	0.968825	8.03852	0.78441	0.829359	0.71253	0.90162	8.03935	0.535968
19702	JHU04695.P190C03	UBE2C	8.8057	0.944466	0.902234	0.968814	7.43688	0.840345	0.97046	0.947461	0.983508	7.42624	0.750129
5672	JHU05489.P058E01	COPS2	14.7861	0.944398	0.902116	0.968775	7.82477	1.16652	0.974988	0.955436	0.98605	7.80394	0.971497
20660	JHU19985.P185A03	Supt6h	14.4293	0.944377	0.90208	0.968763	11.8411	2.29397	0.946069	0.904995	0.969725	11.8708	2.21097
27272	JHU10906.P114A01	NINJ2	11.5859	0.94436	0.902051	0.968754	10.2617	0.873917	0.892518	0.814547	0.938926	10.2511	0.628496
17217	JHU16590.P175H05	NG_006966.3	8.80591	0.944344	0.902024	0.968745	8.36926	0.991506	0.915092	0.852218	0.952001	8.37568	0.835455
23794	JHU25845.P244E11	GPR157	13.4653	0.944327	0.901994	0.968735	7.88411	0.655207	0.785879	0.645058	0.875298	7.87105	0.308048
26108	JHU17279.P204A12	TLK1	21.9654	0.944326	0.901991	0.968734	10.8334	1.65911	0.969545	0.945854	0.982994	10.78	1.5821
19473	JHU05675.P178D11	SASH3	14.4587	0.944282	0.901917	0.96871	7.53621	0.962288	0.963216	0.934764	0.97943	7.56313	0.91241
18590	JHU13646.P188E06	MTERF4	11.7151	0.944249	0.90186	0.968691	10.3555	1.35041	0.979156	0.9628	0.988386	10.343	1.24719
13285	JHU13823.P145H05	KLK2	6.72274	0.944204	0.901782	0.968665	8.53632	1.08421	0.931625	0.880229	0.961492	8.51609	0.856611
23510	JHU01226.P230E11	SNAI2	15.4812	0.944194	0.901765	0.968659	10.7827	1.4465	0.958337	0.926253	0.976677	10.7069	1.53658
20436	JHU16465.P173A11	PPP6R2	17.7579	0.944186	0.901751	0.968655	9.9723	1.44265	0.965799	0.939284	0.980886	9.98174	1.29767
14082	JHU12674.P133E09	KEL	5.18856	0.944118	0.901633	0.968616	9.08957	0.97035	0.949399	0.910746	0.971616	9.08964	0.637172
24623	JHU18212.P209D06	PEA15	12.4808	0.944109	0.901619	0.968611	9.77887	1.70574	0.968928	0.94477	0.982647	9.74851	1.59598
18619	JHU02486.P186F12	TPM4	21.0306	0.944106	0.901613	0.968609	9.58454	1.30839	0.962106	0.932826	0.978805	9.5687	1.2586
24951	JHU17783.P221D12	AS3MT	10.8979	0.944101	0.901605	0.968606	7.78256	0.999894	0.923962	0.867201	0.957101	7.79483	0.827617
4730	JHU05801.P061G04	LRRC6	15.7033	0.944101	0.901604	0.968606	9.77933	1.65853	0.950161	0.912063	0.972048	9.79828	1.53409
17146	JHU16150.P169G08	ZNF326	16.3701	0.944098	0.901599	0.968605	9.12702	0.996235	0.903706	0.833136	0.945423	9.08735	0.807989
21915	JHU10130.P234H04	MC3R	14.0853	0.944094	0.901593	0.968602	7.88378	0.728862	0.520065	0.27536	0.701965	7.86751	0.282871
14611	JHU15106.P159F03	CENPT	8.58968	0.944092	0.901588	0.968601	7.74331	1.05004	0.945572	0.904139	0.969443	7.74792	0.790931
16993	JHU15914.P167H01	LRRTM4	10.4698	0.944084	0.901576	0.968597	9.56404	1.05697	0.885307	0.802651	0.934722	9.56337	0.695754
23171	JHU17462.P217F07	NBPF9	9.40894	0.944035	0.901492	0.968569	8.03088	1.09491	0.942434	0.898736	0.967658	8.00344	0.836913
13034	JHU12982.P136G09	OPTN	12.2186	0.944017	0.90146	0.968559	10.2169	1.14254	0.954401	0.91941	0.97445	10.216	1.04365
13451	JHU14805.P155H02	SUOX	12.3651	0.944001	0.901433	0.96855	8.28891	0.844838	0.877307	0.78953	0.930041	8.28148	0.537476
26512	JHU18048.P223A02	ZNF335	8.04473	0.943982	0.9014	0.968539	7.57664	0.756097	0.928874	0.875543	0.959917	7.57013	0.535621
16198	JHU12896.P135A09	SCFD2	9.26718	0.943978	0.901392	0.968536	8.21768	0.849043	0.960568	0.93014	0.977936	8.20435	0.616386
3328	JHU00544.P006A08	PHPT1	22.6193	0.943936	0.901321	0.968513	9.29865	1.46203	0.964039	0.936203	0.979894	9.27645	1.34619
25142	JHU15986.P230C11	GLP2R	16.5722	0.9439	0.901258	0.968492	11.1888	1.38128	0.962595	0.93368	0.97908	11.0968	1.47013
17854	JHU16981.P200G10	PDZD4	9.94529	0.943872	0.901211	0.968476	6.94563	0.728276	0.892702	0.814852	0.939033	6.91794	0.446779
11509	JHU11437.P120D11	C15orf57	15.8199	0.943853	0.901178	0.968465	10.3576	2.2396	0.969626	0.945995	0.983039	10.3114	2.20038
13828	JHU12103.P127E03	IRAK1	15.7349	0.943833	0.901143	0.968454	8.72952	1.29713	0.961279	0.931381	0.978338	8.69428	1.09782
21941	JHU06283.P236H07	OR12D2	16.6523	0.943821	0.901122	0.968447	7.72483	1.13169	0.913186	0.849012	0.950902	7.72695	1.01427
23456	JHU08734.P230E04	ZFYVE16	33.4133	0.943808	0.9011	0.96844	9.02609	1.18232	0.937252	0.889844	0.964705	8.99838	0.956928
25044	JHU18871.P225C11	TAC4	8.27929	0.943797	0.901081	0.968434	7.75325	0.752729	0.817421	0.693787	0.894446	7.73533	0.383524
16972	JHU15375.P161G10	BC092500_fr	13.684	0.94379	0.901069	0.968429	8.12092	0.806614	0.878753	0.791896	0.930888	8.10585	0.448423
21710	JHU18918.P226G02	INSL5	20.2821	0.943786	0.901063	0.968428	8.47934	1.19501	0.915915	0.853604	0.952475	8.45876	0.982014
1972	JHU03465.P037E07	ASNSD1	17.3045	0.943781	0.901053	0.968424	8.35677	1.39086	0.960407	0.929859	0.977845	8.32428	1.2439
25676	JHU10809.P113C06	RNF151	13.417	0.943768	0.901031	0.968417	8.31445	0.847025	0.876482	0.788181	0.929557	8.30448	0.642698
19368	JHU16487.P174C09	TMEM52B	12.0786	0.943745	0.900992	0.968404	8.42759	0.938627	0.927163	0.872634	0.958937	8.42235	0.57527
23276	JHU17828.P221E06	LPIN2	12.4124	0.943745	0.900992	0.968404	8.1489	0.918295	0.924939	0.868857	0.957662	8.17297	0.809738
1258	JHU01086.P012E01	FAM107A	16.7928	0.943735	0.900974	0.968398	7.5564	1.25527	0.963116	0.934589	0.979374	7.56258	1.12124
25730	JHU01166.P013C01	CHRAC1	13.3501	0.943709	0.90093	0.968384	7.89718	1.02075	0.946658	0.906012	0.97006	7.90485	0.857753
14243	JHU13446.P141F07	HMBS	6.94236	0.943693	0.900902	0.968374	7.30453	1.07035	0.935232	0.886386	0.963552	7.30504	0.900573
17260	JHU16450.P173G10	MAPKBP1_fra	8.63511	0.943692	0.900901	0.968374	8.86037	1.07108	0.946241	0.905293	0.969823	8.84688	0.942272
26732	JHU05969.P229A06	C6orf10	19.8667	0.943684	0.900887	0.968369	10.3055	1.25147	0.9537	0.918195	0.974054	10.274	1.04908
4734	JHU06084.P064G02	GAD1	24.9745	0.943682	0.900883	0.968368	10.8148	1.70447	0.966442	0.940409	0.981248	10.7953	1.53853
16550	JHU14363.P151A05	ACACA	18.4297	0.943619	0.900775	0.968332	8.3386	1.08981	0.932556	0.881817	0.962024	8.31206	0.874462
23662	JHU14853.P238E06	MGEA5	16.8427	0.943619	0.900775	0.968332	11.6609	1.60365	0.953274	0.917455	0.973812	11.6535	1.61288
13114	JHU13027.P137G08	C5orf34	13.8676	0.943613	0.900765	0.968329	8.66817	0.851783	0.886773	0.805064	0.935577	8.65199	0.502873
26391	JHU18577.P213B12	MECOM	7.91134	0.94361	0.900759	0.968327	7.32012	0.762309	0.851952	0.748465	0.91509	7.30664	0.447693
17216	JHU16490.P174G04	ODF3L2	7.29125	0.943558	0.90067	0.968298	7.96962	0.719287	0.833208	0.718609	0.903925	7.96901	0.39089
12682	JHU11843.P124G01	LOC10192891	9.88537	0.943508	0.900584	0.968269	8.39943	0.678773	0.921324	0.862735	0.955587	8.41101	0.52637
23288	JHU17978.P223E08	COL16A1	7.18173	0.943502	0.900573	0.968266	8.46396	0.981563	0.944761	0.902741	0.968982	8.45489	0.810773
26257	JHU18323.P210B07	SMTN	11.2115	0.943498	0.900567	0.968263	7.8765	1.10495	0.949899	0.91161	0.971899	7.8658	0.893555
11190	JHU10147.P106C07	PVALB	16.1611	0.943495	0.900562	0.968262	7.48622	1.09033	0.962089	0.932795	0.978795	7.48222	0.918786
20218	JHU15740.P165A08	PRIM1	16.1383	0.943465	0.90051	0.968245	8.54932	1.16764	0.94484	0.902878	0.969027	8.5427	0.94852
22000	JHU22546.P239G02	IGF2BP2	12.6977	0.943459	0.900499	0.968241	7.49392	1.09798	0.916096	0.853909	0.952579	7.50262	0.923118
21293	JHU17410.P208H10	YIPF2	9.05469	0.943458	0.900498	0.968241	8.07207	0.852787	0.855271	0.753795	0.917057	8.05804	0.465127
15315	JHU13655.P143D07	PREPL	24.4695	0.943422	0.900437	0.968221	9.36536	1.24434	0.961788	0.932269	0.978625	9.35477	1.04302
17397	JHU19897.P184H03	ZNF532	8.68184	0.943419	0.90043	0.968218	8.71135	0.962206	0.922982	0.865541	0.956539	8.69767	0.716367
14597	JHU14917.P157F01	C1orf131	9.65044	0.943336	0.900288	0.968171	7.7056	0.820442	0.939458	0.893626	0.965963	7.71528	0.71239
12979	JHU12876.P135H03	RMND5A	13.6829	0.94333	0.900278	0.968168	8.37423	1.13466	0.946775	0.906213	0.970126	8.36002	1.02986
14606	JHU15067.P158E02	PLPP5	13.9789	0.943295	0.900217	0.968148	7.63575	0.690614	0.744108	0.582242	0.849501	7.62504	0.248147
26998	JHU17524.P242A03	DSG1	36.0431	0.943284	0.900198	0.968142	9.95405	1.53371	0.95296	0.916911	0.973635	9.92939	1.31534
13145	JHU13223.P139H12	CIB1	12.996	0.943254	0.900147	0.968125	8.92247	1.1451	0.955514	0.921343	0.97508	8.89174	1.07914
26886	JHU19369.P239A01	COL19A1	13.2339	0.943244	0.90013	0.968119	8.32524	1.32728	0.963787	0.935761	0.979752	8.32838	1.23745
18808	JHU19195.P195E12	GALNT2	9.50804	0.943241	0.900125	0.968117	7.88532	0.766176	0.753598	0.596346	0.855406	7.8773	0.296189
18724	JHU19189.P195E03	ERV3-1	10.5237	0.943237	0.900117	0.968115	8.83578	1.12178	0.910933	0.845229	0.949602	8.83239	0.742084
13534	JHU14810.P156G10	AQP1	9.81276	0.943167	0.899997	0.968075	10.468	1.07268	0.908676	0.841445	0.948298	10.4796	0.78431
3708	JHU02284.P024A08	SLC35A3	18.0578	0.94314	0.89995	0.96806	8.41704	1.71755	0.932386	0.881526	0.961927	8.41176	1.6444
765	JHU02812.P030H10	GADD45G	29.4102	0.943135	0.899941	0.968057	10.0627	1.84763	0.965905	0.939468	0.980945	9.98786	1.76487
13846	JHU12035.P126E03	PAGE5	26.3794	0.943125	0.899924	0.968051	10.4712	1.88994	0.954344	0.919312	0.974418	10.4601	1.94767
17558	JHU02958.P186G11	ST6GALNAC4	7.42818	0.943117	0.899912	0.968047	8.91219	1.00505	0.881855	0.796979	0.932704	8.89552	0.663224
17975	JHU00292.P161F04	ATP6V1D	4.66213	0.943112	0.899903	0.968044	7.31087	0.726176	0.945577	0.904147	0.969445	7.29776	0.486927
15882	JHU11833.P124A05	GPM6A	18.1562	0.943108	0.899895	0.968042	9.90846	1.20342	0.97063	0.947761	0.983604	9.8942	0.991847
21819	JHU19087.P230H04	ECSCR	8.0389	0.943072	0.899834	0.968021	9.42086	1.41803	0.925457	0.869737	0.957959	9.3767	1.15612
26898	JHU21640.P240A03	VPS54	12.2444	0.943027	0.899756	0.967995	8.20169	0.949601	0.949612	0.911114	0.971737	8.17707	0.766518
13836	JHU11960.P125E02	NAMPT	20.7457	0.943025	0.899753	0.967995	10.2401	1.4769	0.965809	0.939301	0.980892	10.2229	1.35943
436	JHU01601.P017G07	NECAP2	17.9572	0.943024	0.899751	0.967994	10.4321	1.4805	0.96111	0.931086	0.978242	10.4439	1.407
17380	JHU19743.P183G03	KLHL41	11.9424	0.943006	0.899721	0.967984	9.30644	1.27302	0.912798	0.848361	0.950678	9.27652	1.11698
25639	JHU11109.P116D01	RAD51	10.6093	0.942994	0.899699	0.967977	9.30737	0.954758	0.942531	0.898902	0.967713	9.30833	0.848496
12845	JHU12171.P128H10	COPS6	10.2155	0.942941	0.899608	0.967947	7.97062	0.747361	0.930974	0.879119	0.961119	7.97053	0.445086
13407	JHU14510.P152H08	ZSCAN2	12.5609	0.942939	0.899605	0.967945	8.76315	1.05877	0.903578	0.832922	0.945349	8.72883	0.846432
1232	JHU00614.P007E10	GYPE	17.9783	0.942885	0.899512	0.967915	9.80218	1.64386	0.951475	0.914337	0.972793	9.76961	1.4866
12688	JHU11776.P123G02	RAD17	5.64564	0.942874	0.899494	0.967909	8.14059	0.868071	0.951887	0.915052	0.973027	8.10936	0.628607
13385	JHU14357.P150H05	ZCCHC8	6.11596	0.942861	0.89947	0.967901	9.75367	1.21476	0.93354	0.883495	0.962586	9.74924	1.05577
21174	JHU15079.P202G07	ST6GALNAC1	12.3064	0.942856	0.899463	0.967898	8.2093	0.74148	0.679253	0.488396	0.808423	8.20703	0.345285
15350	JHU13588.P142C11	ZNF410	12.1227	0.942855	0.899461	0.967898	8.49245	0.903317	0.963092	0.934548	0.979361	8.49842	0.715531
23145	JHU17543.P218F01	KRTAP19-3	25.6688	0.94285	0.899452	0.967895	9.18955	1.50306	0.95389	0.918524	0.974161	9.1618	1.39074
25638	JHU10975.P115C01	HOXA7	16.9544	0.942842	0.899438	0.96789	8.24144	1.21308	0.965052	0.937974	0.980465	8.24663	1.27657
17468	JHU19979.P184G12	Zmynd8	4.5652	0.942833	0.899422	0.967885	7.33636	0.819718	0.865528	0.770354	0.923117	7.33465	0.69723
21360	JHU18387.P211G06	NGB	12.8284	0.942793	0.899354	0.967863	7.55248	0.877839	0.888576	0.808035	0.936629	7.55184	0.664573
8155	JHU06709.P070B12	ZCCHC12	14.1546	0.942788	0.899345	0.967859	9.40438	1.06285	0.970249	0.94709	0.983389	9.38851	1.02898
18272	JHU16560.P174E04	RNF150	11.4477	0.942769	0.899312	0.967849	7.53007	0.773939	0.912062	0.847123	0.950253	7.51659	0.464861
21356	JHU18193.P209G06	IL27RA	11.9471	0.94275	0.89928	0.967838	9.39186	0.972805	0.862115	0.764829	0.921103	9.38623	0.653472
14922	JHU12212.P128C05	PLIN3	19.2478	0.942739	0.89926	0.967831	10.3151	1.50504	0.960803	0.93055	0.978069	10.3045	1.25797
15985	JHU12028.P126B07	NXN	34.5505	0.942706	0.899204	0.967813	10.4808	1.68021	0.956105	0.922371	0.975415	10.4795	1.68245
22381	JHU11100.P116H02	PPIL3	13.9803	0.942685	0.899169	0.967801	7.43022	0.813266	0.92237	0.864505	0.956187	7.41884	0.722967
12685	JHU11817.P124H02	CASC4	9.04367	0.942659	0.899124	0.967786	8.43543	0.976399	0.941216	0.896644	0.966965	8.43256	0.781411
13992	JHU12376.P130E09	SNX32	11.4683	0.942655	0.899116	0.967784	9.50774	1.2139	0.960652	0.930287	0.977984	9.4958	1.0783
20965	JHU19420.P197B05	PPP1R9B	8.32233	0.942647	0.899103	0.96778	8.21331	0.96441	0.946795	0.906247	0.970137	8.19286	0.723617
23704	JHU21249.P239E12	CANX	10.2823	0.942606	0.899032	0.967756	8.02306	0.858058	0.895698	0.819814	0.940776	7.99907	0.549945
15281	JHU13533.P142D03	HSDL2	15.6433	0.942606	0.899032	0.967756	8.75503	1.12025	0.952992	0.916967	0.973653	8.76829	1.00343
26184	JHU16657.P206A09	KLF17	4.48746	0.942596	0.899015	0.96775	7.06819	0.859349	0.948568	0.909308	0.971144	7.05295	0.71007
13771	JHU11739.P123F06	ECE1	21.3146	0.942595	0.899013	0.96775	12.035	1.56256	0.962333	0.933222	0.978932	12.0888	1.33096
18247	JHU01666.P176F01	FOLH1	7.37825	0.942587	0.899	0.967745	10.2125	0.854176	0.910549	0.844585	0.94938	10.2131	0.644384
15125	JHU13000.P136D07	SNTA1	10.7684	0.942563	0.898958	0.967732	8.62728	1.01451	0.963197	0.934731	0.97942	8.63136	0.664683
14315	JHU13998.P147F02	DNAJB2	13.4273	0.942547	0.898931	0.967723	10.3792	0.981643	0.909928	0.843544	0.949022	10.3786	0.636018
10382	JHU11313.P118E02	UBE3A	8.67056	0.942529	0.8989	0.967712	7.59738	0.968338	0.942124	0.898203	0.967482	7.56348	0.763455
26423	JHU17461.P217B04	MICALL1	11.9062	0.942529	0.8989	0.967712	7.45287	0.799639	0.897223	0.822345	0.941662	7.45111	0.619169
18331	JHU16539.P174F12	MREG	9.89871	0.942499	0.898849	0.967695	7.86665	0.765163	0.848129	0.742342	0.912821	7.85715	0.300641
11276	JHU10419.P109C06	NEDD9	12.8805	0.942486	0.898825	0.967688	9.56446	1.37352	0.96679	0.941019	0.981444	9.53231	1.29738
25154	JHU05184.P233C01	6-Sep	14.9032	0.942414	0.898702	0.967647	8.09452	0.803426	0.924299	0.867772	0.957294	8.08787	0.628072
27112	JHU27256.P246A05	ICOSLG	9.16478	0.94241	0.898695	0.967644	8.36392	1.02725	0.911925	0.846895	0.950175	8.32905	0.75597
19704	JHU09966.P191C04	SH3BGR	18.8905	0.942347	0.898586	0.967608	9.24638	1.12317	0.962917	0.934242	0.979262	9.25774	0.898044
13269	JHU14157.P148H03	SLC30A9	12.4636	0.942346	0.898585	0.967608	9.85637	1.47785	0.959739	0.928694	0.977468	9.84702	1.45828
17619	JHU14003.P191H07	C19orf73	10.7912	0.942327	0.898552	0.967597	7.92809	0.686772	0.713498	0.537404	0.830271	7.9244	0.268823
23031	JHU18173.P209F12	CHST10	14.5142	0.942298	0.898503	0.967581	9.88391	1.09303	0.925824	0.87036	0.95817	9.88447	0.74613
11858	JHU08741.P092A07	NACC2	15.1809	0.942277	0.898466	0.967569	8.99549	1.24936	0.966207	0.939997	0.981115	8.99962	1.12116
15320	JHU13655.P143C08	PREPL	23.3937	0.942242	0.898407	0.967549	9.19049	1.11121	0.956139	0.922429	0.975434	9.18863	0.874715
4947	JHU06738.P071H07	CSRP2BP	26.2246	0.942167	0.898278	0.967506	10.5075	1.53284	0.958445	0.926441	0.976737	10.4712	1.43771
8634	JHU08084.P085G12	CSTF2	42.0737	0.942147	0.898243	0.967495	9.26275	1.43817	0.954274	0.91919	0.974379	9.24117	1.27996
23773	JHU24685.P242F06	FMNL3	13.4626	0.942118	0.898194	0.967479	8.05712	0.856168	0.936482	0.888526	0.964266	8.04973	0.705165
25139	JHU16935.P231D11	CCDC96	16.055	0.942112	0.898183	0.967475	9.94212	1.39451	0.967841	0.942863	0.982035	9.93063	1.34416
18750	JHU19289.P196E02	GCNT7	9.82048	0.942111	0.898181	0.967474	7.94313	0.776096	0.943652	0.900831	0.968351	7.94243	0.432846
13987	JHU12316.P129F11	PEX1	4.69679	0.942108	0.898176	0.967472	8.71702	1.03874	0.963689	0.935591	0.979697	8.7313	0.834707
12680	JHU11651.P122G01	HYPK	32.3447	0.942091	0.898147	0.967463	7.52032	0.882057	0.972007	0.950181	0.984377	7.52068	0.817906
25323	JHU21080.P239D10	ABLIM3	14.1212	0.942068	0.898108	0.96745	7.47151	0.764147	0.941741	0.897545	0.967264	7.48278	0.66799
27482	JHU07699.P081A04	DGCR2	13.2001	0.942053	0.898081	0.967441	10.6957	1.41038	0.907735	0.839869	0.947754	10.6988	1.09557
21736	JHU18952.P226G05	RNASE12	14.8589	0.942045	0.898067	0.967436	7.56608	0.727474	0.713886	0.537966	0.830516	7.53689	0.372857
19219	JHU16307.P171D03	LRRC25	10.5863	0.942042	0.898063	0.967435	8.63446	0.937901	0.955215	0.920823	0.974911	8.63794	0.649281
17057	JHU15935.P167H09	RXFP3	8.86543	0.942002	0.897995	0.967412	8.47646	0.695359	0.565059	0.333233	0.732903	8.47045	0.27338
17089	JHU16329.P171H01	SRA1_frag	4.78621	0.941995	0.897982	0.967408	7.80938	0.892689	0.885989	0.803774	0.93512	7.81461	0.641715
9990	JHU09872.P103E01	SSBP3	23.0031	0.94195	0.897904	0.967383	11.9627	1.84108	0.965954	0.939555	0.980973	11.9973	1.69682
18064	JHU15941.P167E02	SLC4A1AP	23.7605	0.941934	0.897877	0.967373	10.2733	1.41602	0.959177	0.927716	0.977151	10.2228	1.40013
24178	JHU01485.P016E11	HNRNPLL	15.9197	0.941932	0.897873	0.967372	8.27918	0.951822	0.948351	0.908935	0.971021	8.27224	0.954142
13376	JHU14312.P150G04	KLHL1	8.45007	0.941919	0.897852	0.967365	8.3324	0.923959	0.902358	0.830888	0.944642	8.30466	0.703378
17685	JHU19308.P196H03	LIPC	9.63267	0.941896	0.897812	0.967352	7.88755	0.762747	0.892476	0.814477	0.938902	7.8752	0.483217
21399	JHU17272.P209H12	PDK1	11.904	0.941857	0.897745	0.96733	8.48416	0.992212	0.883635	0.799902	0.933745	8.48127	0.726825
35	JHU00030.P001H07	GAP43	22.3727	0.941822	0.897684	0.96731	12.1612	1.50864	0.952525	0.916158	0.973388	12.1268	1.46587
27099	JHU27398.P246B04	SHC1	14.9451	0.941798	0.897643	0.967296	9.3901	1.24524	0.940489	0.895394	0.96655	9.38488	1.15488
16231	JHU13382.P140B01	SSNA1	9.1619	0.941797	0.897642	0.967296	10.698	1.26571	0.906296	0.837462	0.946922	10.7248	1.02701
12692	JHU11569.P121G03	NUSAP1_frag	10.7813	0.941779	0.897611	0.967285	8.22832	1.01593	0.95729	0.924431	0.976085	8.23633	0.823326
19191	JHU15738.P165D12	POTEB	11.825	0.941764	0.897585	0.967277	10.9668	1.17398	0.904881	0.835098	0.946104	10.992	0.950498
21653	JHU18068.P224H07	DOPEY2	12.7833	0.941616	0.897331	0.967193	7.69844	0.827637	0.92667	0.871796	0.958654	7.68849	0.688071
17791	JHU16963.P200H04	KIAA1324L	11.4279	0.941564	0.897241	0.967163	7.21832	0.674896	0.796143	0.66079	0.88156	7.19098	0.346542
12943	JHU12347.P129H10	WWP1	11.4228	0.941552	0.897221	0.967156	8.19711	0.946511	0.917746	0.85669	0.953529	8.19105	0.585915
24122	JHU01187.P013E04	IKZF1	20.3893	0.941549	0.897215	0.967154	8.69308	1.08142	0.927092	0.872512	0.958896	8.66986	1.05434
18751	JHU19294.P196F04	HEPHL1	19.0734	0.941543	0.897204	0.967151	9.65717	1.34906	0.943969	0.901378	0.968532	9.64113	1.241
23248	JHU18052.P223E02	ZSCAN10	8.52166	0.941528	0.897178	0.967142	7.46837	0.851617	0.925907	0.8705	0.958217	7.46427	0.710897
23341	JHU01749.P228F02	SSMEM1	10.9043	0.941525	0.897173	0.96714	7.62089	0.911695	0.915138	0.852297	0.952027	7.61375	0.726298
17353	JHU08711.P178H09	RIN1	14.5499	0.941518	0.897162	0.967137	8.58	0.786139	0.744561	0.582912	0.849783	8.5756	0.358944
17155	JHU16101.P169H11	IL7R	9.03679	0.9415	0.897132	0.967127	7.80315	0.863191	0.909734	0.843218	0.94891	7.79845	0.596676
12727	JHU11599.P121H08	TRIM24	16.4132	0.941493	0.897119	0.967122	9.85096	1.37078	0.965851	0.939375	0.980915	9.86697	1.21475
21207	JHU17109.P201H12	ZNF418	12.81	0.941492	0.897118	0.967122	7.61641	0.892438	0.919854	0.86025	0.954742	7.60532	0.796935
18425	JHU15629.P179F12	MMP3	11.0021	0.941472	0.897082	0.96711	9.25745	1.04903	0.91789	0.856933	0.953612	9.25057	0.687335
26774	JHU11316.P230A11	WARS2	19.5941	0.941461	0.897064	0.967104	11.8938	1.39035	0.962018	0.932671	0.978755	11.8066	1.48544
23588	JHU00300.P235E11	NMRK1	13.0609	0.94146	0.897063	0.967104	9.64593	1.35575	0.956478	0.923018	0.975625	9.6172	1.27808
15389	JHU13939.P146D02	KRAS	12.6027	0.941444	0.897035	0.967095	12.0645	1.27125	0.959636	0.928515	0.97741	12.1163	1.07265
25182	JHU01445.P236C02	ADRM1	9.90256	0.941438	0.897025	0.967091	8.60271	1.07943	0.90626	0.837401	0.946901	8.60901	0.784136
12572	JHU11438.P120A12	CDC42EP4	17.8211	0.941414	0.896984	0.967078	8.22138	1.15577	0.963603	0.93544	0.979648	8.23575	0.978826
9048	JHU10208.P107G04	CSRNP3	12.7273	0.941345	0.896864	0.967038	8.87759	1.28715	0.961542	0.93184	0.978486	8.84359	1.1843
22140	JHU25617.P244G08	LRRC37A2	11.5673	0.941321	0.896824	0.967025	8.16326	1.10717	0.919145	0.859052	0.954334	8.15631	0.922876
9799	JHU09195.P096F01	SF3B4	13.9135	0.941318	0.896818	0.967023	11.1834	1.53739	0.963458	0.935187	0.979567	11.1225	1.43571
13470	JHU14846.P156G02	ITCH	12.4674	0.941305	0.896796	0.967015	8.41889	0.742453	0.88782	0.806789	0.936188	8.41982	0.42961
17030	JHU15918.P167G05	MMEL1	13.412	0.9413	0.896788	0.967013	8.87836	0.783336	0.667095	0.471282	0.80058	8.86663	0.342443
4713	JHU05937.P062H01	TMEM106B	17.159	0.941262	0.896721	0.966991	10.5434	1.1775	0.933913	0.884132	0.962799	10.5532	0.898684
12851	JHU12085.P127H11	DLG4	8.92908	0.941258	0.896716	0.966989	9.8653	1.23193	0.91662	0.854792	0.952881	9.84464	1.02128
11182	JHU10098.P106C06	DPCR1	31.0936	0.941248	0.896697	0.966983	9.77426	1.40379	0.952699	0.916459	0.973487	9.76442	1.11829
14422	JHU14333.P150E03	RECQL	10.155	0.941202	0.896619	0.966957	10.1211	1.98248	0.928868	0.875532	0.959914	10.1275	1.76252
23493	JHU06237.P229F09	ZC3HAV1	11.0104	0.941201	0.896617	0.966956	8.24933	0.869506	0.938128	0.891345	0.965205	8.26064	0.859442
14797	JHU11883.P124D02	TMEM35	11.1781	0.941185	0.896589	0.966947	8.08043	0.951393	0.949485	0.910894	0.971664	8.08661	0.617433
9004	JHU09639.P101G10	ERVFRD-1	12.3238	0.941182	0.896585	0.966946	10.7766	1.33648	0.933874	0.884066	0.962777	10.7684	1.04489
25232	JHU03134.P235C10	PLTP	10.0383	0.941173	0.896569	0.96694	8.32026	0.80309	0.763664	0.611411	0.861641	8.30143	0.323815
23067	JHU19553.P214F04	MASTL	9.5864	0.94113	0.896495	0.966916	7.28997	0.695648	0.807435	0.678236	0.888414	7.27431	0.271944
12770	JHU11968.P125G01	RIPPLY1	19.597	0.941091	0.896429	0.966894	8.69521	0.845617	0.844792	0.73701	0.910836	8.70729	0.456914
6819	JHU05773.P061D03	COG3	11.974	0.941082	0.896414	0.966889	9.7637	1.51111	0.968425	0.943887	0.982364	9.79652	1.32293
15522	JHU14259.P149C09	YBX2	25.0493	0.94105	0.896358	0.96687	9.6238	1.37512	0.969954	0.946572	0.983224	9.5777	1.38177
20515	JHU02507.P177B11	BCAS3_frag	11.2789	0.941047	0.896353	0.966868	8.37012	0.902997	0.972631	0.951281	0.984727	8.35226	0.56387
2879	JHU03037.P032D12	NFIB	16.077	0.941008	0.896286	0.966846	10.0056	2.0436	0.959823	0.928841	0.977516	9.95538	1.86606
16536	JHU14402.P151A04	MRAP	21.2649	0.940995	0.896263	0.966839	8.30554	0.970627	0.92769	0.873528	0.959239	8.28395	0.540775
3009	JHU03649.P039D05	AQP5	13.614	0.940959	0.896202	0.966819	11.9591	1.2936	0.953106	0.917164	0.973717	12.0092	1.07842
14881	JHU12078.P127D01	TTC39B	19.3216	0.940915	0.896125	0.966793	9.39995	1.31074	0.952695	0.916452	0.973484	9.39549	0.96596
13175	JHU13411.P141H04	C1orf94	17.5321	0.940877	0.89606	0.966771	10.6738	1.58038	0.958286	0.926164	0.976648	10.6639	1.39679
16905	JHU15405.P162H01	DLX1	9.71822	0.940857	0.896026	0.96676	7.69322	0.687052	0.836902	0.72446	0.906133	7.68795	0.447988
26891	JHU18183.P239B02	FBLIM1	25.0645	0.940847	0.896009	0.966755	7.88894	0.978033	0.94753	0.907516	0.970555	7.91499	0.928931
17804	JHU19428.P197G06	PTPN23	14.2853	0.940843	0.896002	0.966752	9.76501	1.23153	0.864796	0.769168	0.922685	9.77115	0.988445
26285	JHU18435.P212B10	BASP1	14.6122	0.940825	0.895972	0.966742	11.9851	1.76437	0.948283	0.908817	0.970982	11.965	1.78566
24656	JHU18404.P211C10	RTP1	4.8884	0.940797	0.895923	0.966726	8.06061	0.818561	0.849407	0.744386	0.91358	8.04727	0.327998
13012	JHU12711.P133G07	TBX3	11.189	0.940745	0.895835	0.966697	9.38248	0.951455	0.935958	0.887628	0.963967	9.38583	0.810751
23523	JHU01957.P233F03	FSTL4	13.9461	0.940721	0.895793	0.966683	8.69085	0.813125	0.823821	0.703814	0.898297	8.69077	0.446062
13333	JHU14099.P148H11	CRYM	13.1009	0.940701	0.895758	0.966671	10.5344	1.58796	0.953219	0.917359	0.973781	10.4646	1.56647
776	JHU03240.P034G01	RAC3	8.70323	0.940699	0.895755	0.96667	11.0187	1.26005	0.933761	0.883874	0.962713	11.0486	1.02778
12780	JHU11913.P125G02	C6orf99	9.31865	0.940666	0.895698	0.966651	8.43853	0.869072	0.946959	0.906531	0.970231	8.44129	0.65882
17016	JHU15884.P167G04	CD248	10.826	0.940612	0.895606	0.966621	10.2722	1.23846	0.848286	0.742592	0.912914	10.2745	0.880733
26964	JHU06648.P237A11	JAK2	18.7856	0.940563	0.895522	0.966593	6.11897	0.868789	0.967937	0.94303	0.982089	6.12628	0.924523
26023	JHU17271.P204B01	PAK7	8.4583	0.940555	0.895509	0.966589	7.40934	0.759623	0.943466	0.900512	0.968245	7.40352	0.515427
23661	JHU24942.P240F06	C19orf47	13.2482	0.940537	0.895477	0.966578	8.11267	0.946784	0.932211	0.881228	0.961827	8.07261	0.771677
13622	JHU15095.P158G11	CNNM4	6.561	0.94052	0.895448	0.966569	8.12605	0.886288	0.917785	0.856757	0.953552	8.11094	0.688608
17130	JHU16353.P172G05	H6PD	12.6287	0.940515	0.895439	0.966565	9.98263	0.90443	0.859492	0.760594	0.919554	9.96448	0.633359
23444	JHU12683.P229E03	NAV2_frag	8.08461	0.940504	0.895421	0.966559	9.03666	1.07618	0.936783	0.88904	0.964438	8.99709	0.847494
8880	JHU09494.P099G06	UBQLN1	8.22136	0.940497	0.895407	0.966555	8.56044	1.27329	0.960907	0.930733	0.978128	8.55531	1.18996
5750	JHU05520.P058E11	NAP1L3	18.7377	0.940494	0.895404	0.966554	11.7761	1.99598	0.964365	0.936773	0.980078	11.7033	1.92033
19201	JHU16256.P171D01	SPRTN	15.6604	0.940481	0.89538	0.966546	9.2306	1.10244	0.940103	0.894732	0.966331	9.21562	0.852174
25126	JHU16997.P231C09	SLC6A12	11.5816	0.940439	0.895308	0.966522	7.83328	0.724303	0.848498	0.742932	0.91304	7.81677	0.444951
15706	JHU14987.P157C08	UBXN2A	22.0292	0.940383	0.895213	0.96649	8.21802	1.07565	0.942368	0.898623	0.96762	8.19433	0.859756
9968	JHU09465.P099E10	NUDT1	11.2947	0.940368	0.895187	0.966482	8.04911	1.12841	0.972444	0.950952	0.984623	8.02575	1.13551
15122	JHU12954.P136C07	HBE1	21.1618	0.940318	0.8951	0.966453	9.9604	1.44797	0.974783	0.955073	0.985935	9.95066	1.44162
3870	JHU02978.P032A02	KJ904393.1_	22.1899	0.940296	0.895063	0.966441	9.48007	2.14429	0.949086	0.910204	0.971438	9.44999	2.04197
17768	JHU19512.P198G01	PPFIA4	11.3123	0.940295	0.895062	0.96644	8.21647	0.959754	0.915672	0.853195	0.952335	8.19023	0.81506
23253	JHU18103.P224F03	MED12	4.8485	0.940294	0.895059	0.966439	7.21634	0.870013	0.960564	0.930134	0.977934	7.20816	0.750673
19463	JHU14052.P180D09	SLC2A9	19.0111	0.940268	0.895015	0.966425	9.36228	0.984468	0.935008	0.886003	0.963424	9.3426	0.635354
13529	JHU14730.P155H12	CAST	24.5856	0.94026	0.895001	0.96642	11.2597	1.68943	0.932251	0.881296	0.961849	11.21	1.63566
14215	JHU13762.P144F01	PSMC3	9.32658	0.940259	0.895	0.96642	11.5753	1.09057	0.924566	0.868225	0.957448	11.6278	0.811192
16959	JHU15601.P164H08	CYP4F22	11.461	0.940249	0.894983	0.966414	9.01774	0.898397	0.845575	0.738261	0.911303	9.01201	0.4649
19216	JHU16288.P171C02	HDDC2	23.7865	0.940237	0.894963	0.966407	7.98179	0.84598	0.963357	0.93501	0.97951	7.98676	0.656286
9000	JHU09717.P102G09	CSDC2	12.5605	0.94023	0.89495	0.966403	6.93573	0.912801	0.948276	0.908804	0.970978	6.92892	0.854967
15432	JHU13958.P146C09	P2RX4	17.3814	0.940221	0.894934	0.966398	10.6108	1.30133	0.943668	0.90086	0.96836	10.5958	1.0077
19133	JHU15840.P166D02	SV2C	6.46577	0.940217	0.894927	0.966395	7.91494	0.856082	0.921731	0.863423	0.95582	7.90917	0.511417
27026	JHU25760.P244A07	FBXO45	11.8921	0.94021	0.894915	0.966391	9.00911	1.11207	0.965474	0.938714	0.980703	8.98799	1.04475
9080	JHU10191.P107G08	CCDC40	18.974	0.940135	0.894787	0.966349	11.2781	1.70075	0.953984	0.918686	0.974214	11.2778	1.61192
14408	JHU14271.P150E01	ARSF	8.1759	0.940129	0.894776	0.966346	8.39134	1.07047	0.912866	0.848474	0.950717	8.37516	0.735215
24637	JHU18313.P210D06	KJ902006	9.9048	0.94011	0.894744	0.966335	8.06472	0.97809	0.94687	0.906377	0.97018	8.05565	0.666618
4225	JHU04092.P043H01	MT1F	20.1423	0.940089	0.894707	0.966323	7.73693	1.14344	0.957268	0.924393	0.976072	7.74502	0.993462
16635	JHU07094.P154B04	STK31	16.7184	0.940071	0.894677	0.966312	7.79912	0.951948	0.967714	0.942639	0.981964	7.78187	0.715139
13115	JHU13134.P138H08	CYB561	6.50632	0.940066	0.894668	0.96631	9.64639	0.896844	0.888829	0.808452	0.936777	9.64616	0.573972
10739	JHU08266.P087D11	SPATA32	16.9931	0.940056	0.894652	0.966304	9.25199	1.57601	0.964771	0.937484	0.980307	9.24501	1.29306
26594	JHU18855.P225A01	MAP3K6	10.9798	0.940034	0.894613	0.966291	7.69317	0.771607	0.904272	0.83408	0.945751	7.67562	0.441023
14984	JHU12412.P130C01	NUAK1	13.6449	0.940031	0.894608	0.96629	7.7677	1.16333	0.974709	0.954942	0.985893	7.74643	1.09263
21286	JHU16756.P207G09	NOC3L	7.44674	0.939966	0.894496	0.966253	8.47183	1.02999	0.898985	0.825272	0.942685	8.45945	0.900689
17032	JHU15831.P166G05	SLC25A35	11.5428	0.939948	0.894465	0.966242	8.0445	0.755104	0.862144	0.764877	0.921121	8.03037	0.383675
15966	JHU12178.P128A02	DHX8	15.1169	0.939938	0.894448	0.966237	8.76374	1.09736	0.95686	0.923682	0.975841	8.75369	1.05362
23119	JHU18581.P213F10	NEDD4	13.6049	0.939918	0.894414	0.966225	8.08059	0.886856	0.918679	0.858264	0.954066	8.0639	0.599686
24622	JHU18307.P210C06	PPY	13.6483	0.939912	0.894403	0.966222	7.96591	0.81245	0.803804	0.672611	0.886214	7.9516	0.340257
19675	JHU01954.P186D12	TMEM255B	9.83943	0.939873	0.894338	0.9662	8.85158	0.921625	0.898345	0.824209	0.942314	8.8453	0.499093
25333	JHU24350.P240D11	TCIRG1	8.95888	0.939849	0.894295	0.966186	7.02005	0.686872	0.887809	0.806772	0.936182	7.00934	0.430988
18405	JHU03985.P177F09	MCOLN1	8.66829	0.939847	0.894292	0.966185	7.40328	0.626357	0.729647	0.560936	0.840451	7.38298	0.253476
13466	JHU14579.P153G04	PFN1	4.95062	0.939831	0.894265	0.966176	7.14677	0.794263	0.950196	0.912125	0.972068	7.16096	0.694604
13791	JHU11887.P124F08	TSC22D3	20.4397	0.939818	0.894243	0.966168	10.7618	2.01226	0.954329	0.919286	0.97441	10.7314	1.87249
17574	JHU11960.P191G01	NAMPT	14.6818	0.939765	0.894152	0.966138	9.01035	1.1108	0.902197	0.83062	0.944549	9.01145	0.917485
18262	JHU16544.P174E03	PAG1	13.5528	0.93976	0.894143	0.966135	11.6589	2.06391	0.952669	0.916406	0.97347	11.6527	1.95604
12110	JHU09723.P102A02	EXD1	15.3685	0.939719	0.894073	0.966112	7.71655	0.961954	0.958072	0.925792	0.976527	7.68406	0.694283
26523	JHU17930.P222B04	MTX3	19.8929	0.939714	0.894064	0.966109	8.64678	1.12013	0.967984	0.943112	0.982116	8.60429	0.866463
21826	JHU08978.P229G05	MTF2	10.1203	0.939702	0.894044	0.966102	8.05591	1.05991	0.90021	0.82731	0.943397	8.04058	0.834956
12212	JHU10073.P105A03	UPK3A	22.5802	0.939665	0.893979	0.966081	9.6135	1.63338	0.966423	0.940376	0.981237	9.5908	1.58958
16646	JHU14719.P155A05	SPRYD7	12.0888	0.939664	0.893978	0.96608	9.53284	0.822362	0.916564	0.854697	0.952848	9.52144	0.602822
5979	JHU06698.P070F04	TNFRSF17	48.2503	0.939645	0.893946	0.96607	8.96755	1.46525	0.966922	0.941251	0.981518	8.95015	1.26544
15305	JHU13576.P142D05	TMEM30A	12.9689	0.939601	0.893871	0.966045	9.51907	0.9919	0.932653	0.881981	0.962079	9.52556	0.596578
16716	JHU14931.P157A02	PARM1	8.94261	0.939597	0.893863	0.966042	7.51428	0.916249	0.884716	0.801679	0.934376	7.48816	0.509781
23355	JHU18931.P226F04	MBL2	9.77309	0.939592	0.893855	0.96604	8.17006	0.923639	0.932245	0.881286	0.961846	8.15043	0.639428
20867	JHU19039.P193B07	PDE11A	12.0967	0.939588	0.893848	0.966037	7.66226	0.85244	0.950971	0.913466	0.972508	7.64292	0.537501
16968	JHU15453.P162G09	RPL3_frag	6.6092	0.939512	0.893719	0.965994	8.06455	0.690285	0.49641	0.24563	0.68542	8.05675	0.268773
13428	JHU14245.P149G11	SLC25A25	16.2656	0.939511	0.893716	0.965993	9.21453	1.15559	0.947954	0.908249	0.970796	9.19144	0.9608
16693	JHU14855.P156B11	MTAP	9.69863	0.939461	0.893629	0.965965	8.3055	1.15529	0.946985	0.906577	0.970246	8.31202	0.944084
12812	JHU11970.P125G06	SLC25A29	14.917	0.939452	0.893614	0.96596	9.11496	1.12197	0.950191	0.912115	0.972065	9.08189	0.955032
9206	JHU10553.P110G11	THEM5	9.9259	0.939449	0.893609	0.965958	10.8304	1.52812	0.950944	0.913418	0.972492	10.8574	1.31689
24621	JHU18456.P212D06	HLA-G	8.23149	0.939441	0.893596	0.965954	7.94249	0.803058	0.841002	0.730972	0.908579	7.9277	0.356985
14417	JHU14344.P150F03	SPG20	11.906	0.939424	0.893566	0.965944	9.88941	2.03627	0.921347	0.862773	0.955599	9.88929	1.79842
17112	JHU16303.P171G04	BC067760.1_	12.6358	0.939416	0.893553	0.965939	8.91739	0.901991	0.901567	0.829569	0.944183	8.93016	0.6387
13057	JHU13243.P139H01	IGLL5	8.84904	0.939414	0.893549	0.965938	7.84826	0.902035	0.95193	0.915125	0.973051	7.85897	0.839164
10065	JHU09787.P102F11	USP28	18.2442	0.939413	0.893548	0.965938	8.94506	1.11538	0.962863	0.934147	0.979231	8.94705	0.806192
21663	JHU18137.P224H08	TRIM71	8.42349	0.939401	0.893528	0.965931	8.20486	1.12284	0.925249	0.869383	0.95784	8.16378	0.976723
15434	JHU14100.P148C09	DCN	10.4383	0.939347	0.893434	0.9659	8.1353	1.14708	0.959955	0.929072	0.97759	8.1455	1.08661
948	JHU03542.P037G11	UBA5	24.1559	0.939314	0.893378	0.965881	10.1219	1.52256	0.959059	0.927509	0.977084	10.0998	1.37929
17565	JHU03056.P186H10	RPL23_frag	7.41038	0.939311	0.893374	0.96588	6.97977	0.639741	0.683102	0.493845	0.810897	6.96043	0.335977
17817	JHU16911.P199H08	SULT1A3	11.7946	0.939305	0.893363	0.965876	8.36595	0.88851	0.919444	0.859557	0.954506	8.36234	0.693782
14653	JHU15074.P158F06	RTN4	19.1415	0.939283	0.893326	0.965864	11.9208	1.68694	0.967245	0.941817	0.9817	11.9091	1.60914
25205	JHU02056.P236D07	HSPD1	15.8316	0.939271	0.893304	0.965857	12.0561	1.64965	0.951818	0.914931	0.972987	12.0476	1.63717
16295	JHU13342.P140B09	GPSM1	21.6487	0.939264	0.893293	0.965853	9.31726	1.41401	0.955201	0.920799	0.974903	9.29851	1.31021
26752	JHU09524.P230A08	CYP3A4	14.617	0.939237	0.893247	0.965838	8.49689	0.882224	0.804468	0.673638	0.886617	8.47686	0.408287
21957	JHU03423.P233H09	NAT6	10.6408	0.939216	0.89321	0.965826	8.99346	1.30121	0.897627	0.823016	0.941897	9.00075	1.09429
13111	JHU13046.P137H08	ERICH1	15.9438	0.939202	0.893186	0.965817	8.53592	1.05432	0.951454	0.9143	0.972781	8.50419	0.808212
26497	JHU18042.P223B01	XDH	10.6368	0.939195	0.893173	0.965813	9.05387	1.16509	0.948863	0.909818	0.971311	9.06044	1.07448
17482	JHU15183.P188G01	TLE4	11.2026	0.939156	0.893108	0.965791	8.60321	0.929932	0.911174	0.845633	0.949741	8.58672	0.840897
21740	JHU10126.P225G06	OCM	12.9134	0.939151	0.893099	0.965788	8.27785	1.49607	0.922958	0.8655	0.956525	8.28518	1.48836
13608	JHU15024.P158G09	CRAT	10.4509	0.939076	0.89297	0.965746	10.5944	0.916457	0.848275	0.742574	0.912907	10.5971	0.675437
21760	JHU18925.P226G08	LIPF	13.1186	0.939027	0.892886	0.965718	8.54861	0.888106	0.777151	0.631773	0.869949	8.52056	0.490399
25134	JHU15818.P230C10	OFD1_frag	9.34471	0.939009	0.892854	0.965707	11.6668	1.63232	0.937081	0.889551	0.964608	11.6782	1.52475
13446	JHU14775.P155G01	PSMD7	16.9964	0.938984	0.892813	0.965693	8.45097	1.18536	0.92232	0.86442	0.956159	8.44235	1.15503
5180	JHU07330.P080G12	DDIAS	26.7481	0.938978	0.892803	0.96569	11.6572	1.55516	0.966131	0.939865	0.981073	11.6918	1.43239
18049	JHU15911.P167F01	KLRF1	11.3546	0.938899	0.892665	0.965644	8.0521	0.855774	0.937349	0.89001	0.964761	8.07038	0.633585
14363	JHU13973.P146F08	TP53	10.822	0.938895	0.892659	0.965642	10.4692	1.426	0.923185	0.865885	0.956655	10.43	1.31712
26090	JHU17260.P204A09	AURKA	10.1669	0.938892	0.892654	0.965641	7.92225	0.947204	0.943812	0.901106	0.968442	7.93255	0.756109
17194	JHU16184.P176G01	ERVMER34-1_	9.27653	0.938857	0.892594	0.965621	8.96853	0.982368	0.882242	0.797615	0.93293	8.96431	0.69348
15099	JHU12747.P134D04	CMTM7	14.6123	0.938842	0.892569	0.965612	10.9069	1.07334	0.943075	0.899838	0.968023	10.9266	0.760404
25804	JHU01173.P013C10	EMILIN1	16.5055	0.93883	0.892548	0.965605	9.65726	1.28323	0.962626	0.933733	0.979098	9.65148	1.19503
23758	JHU24681.P242E06	UBXN7	9.47225	0.938807	0.892508	0.965592	10.9421	1.19607	0.951698	0.914724	0.97292	10.9312	1.15841
21252	JHU16746.P207G07	INSM2	14.2502	0.938799	0.892495	0.965588	7.34261	1.00151	0.939876	0.894342	0.966201	7.34741	1.05539
27104	JHU27249.P246A04	PLEKHA8P1	11.8443	0.93878	0.892462	0.965577	8.48241	1.17593	0.967117	0.941593	0.981628	8.48586	1.13145
23274	JHU18098.P224E05	KIAA1522	10.473	0.938779	0.892461	0.965576	7.86089	0.775578	0.943726	0.900959	0.968393	7.86088	0.70212
17204	JHU16417.P173G03	HDAC6	15.4336	0.938773	0.892451	0.965573	9.72627	1.11487	0.943912	0.901279	0.968499	9.6797	1.10273
17023	JHU16026.P168H04	RAD23A	13.2466	0.938733	0.892381	0.96555	11.8663	1.45853	0.950077	0.911918	0.972	11.8092	1.48779
13245	JHU13590.P142H10	ZNF468	3.96223	0.938701	0.892327	0.965532	8.52767	0.864943	0.93575	0.887273	0.963848	8.51262	0.63297
20943	JHU19427.P197B02	PRRT4	12.2356	0.938695	0.892317	0.965529	8.93424	1.05548	0.941578	0.897265	0.967171	8.90634	0.819998
23770	JHU17488.P241E08	SLC30A10	11.1613	0.938693	0.892314	0.965527	8.2745	0.862212	0.933275	0.883043	0.962435	8.26339	0.670021
23030	JHU18298.P210E11	NEDD1	9.7632	0.938664	0.892264	0.965511	8.15553	0.848108	0.950819	0.913201	0.972421	8.11768	0.647973
23116	JHU18546.P213E10	DUSP2	18.2958	0.938536	0.892044	0.965438	7.84205	0.78889	0.944722	0.902674	0.96896	7.86274	0.558698
24207	JHU07720.P081F02	CCDC88C	19.5583	0.93853	0.892034	0.965434	8.53604	1.22145	0.893625	0.81638	0.939571	8.52218	0.936103
17673	JHU19129.P194H01	PRG3	8.16147	0.938511	0.892001	0.965423	8.33719	0.915157	0.933259	0.883017	0.962426	8.34451	0.73308
26933	JHU24203.P240B07	ARHGEF2	11.9703	0.938509	0.891998	0.965423	9.06363	1.03023	0.974925	0.955323	0.986015	9.05232	1.08392
18689	JHU11839.P191F09	XM_00924279	10.2413	0.938501	0.891984	0.965418	8.25559	0.846219	0.921814	0.863563	0.955868	8.25514	0.540784
15557	JHU14540.P153D01	LINC00885_f	12.1664	0.938498	0.891978	0.965416	7.88367	0.878263	0.947327	0.907167	0.97044	7.89722	0.556046
23416	JHU07254.P227E12	MC4R	12.1784	0.938492	0.891969	0.965413	7.63295	0.653446	0.628198	0.4175	0.775176	7.61057	0.263498
21621	JHU29115.P224H03	E2F3	9.75604	0.938466	0.891924	0.965398	6.89023	0.763889	0.899097	0.825458	0.94275	6.86429	0.640036
16981	JHU15576.P164H11	ADCYAP1	8.61014	0.938465	0.891922	0.965397	7.53056	0.625605	0.759236	0.60477	0.858902	7.53731	0.273531
12899	JHU12261.P129H07	ASXL2	14.2969	0.938461	0.891915	0.965395	8.24534	0.771436	0.858993	0.759789	0.919259	8.24688	0.412076
14590	JHU14849.P156E10	LASP1	10.6263	0.93838	0.891776	0.965349	8.70106	1.26071	0.957911	0.925511	0.976436	8.72296	1.22531
17433	JHU29101.P183H08	ZNF746	19.1661	0.938372	0.891763	0.965344	8.05088	0.936516	0.952444	0.916016	0.973342	8.06669	0.875742
17515	JHU09949.P187H06	PHYHIPL	14.4817	0.938334	0.891697	0.965322	7.65445	1.17202	0.908238	0.84071	0.948045	7.64839	1.0187
14930	JHU12164.P128C07	CCSAP	14.478	0.938314	0.891663	0.965311	7.88235	1.14005	0.958995	0.927398	0.977048	7.85946	1.07329
21930	JHU04803.P236G05	ARPP21	17.4645	0.938294	0.89163	0.9653	9.59023	1.64676	0.935406	0.886684	0.963652	9.57622	1.51551
3821	JHU02601.P028B10	CD2BP2	14.9847	0.938294	0.891629	0.9653	9.29119	1.66622	0.963765	0.935724	0.97974	9.27523	1.54577
8821	JHU09155.P096H11	GGA2	11.4403	0.93828	0.891605	0.965292	10.2476	1.31953	0.964819	0.937567	0.980334	10.2103	1.19513
24085	JHU11103.P116F11	PTH	10.5118	0.938268	0.891584	0.965285	8.16008	0.988534	0.848748	0.743332	0.913189	8.13732	0.668254
17122	JHU16095.P169G05	GTF2IRD2	17.4417	0.938256	0.891564	0.965278	9.51382	1.15643	0.943212	0.900075	0.968101	9.51816	1.00398
21934	JHU07425.P234G06	DHRS7	13.955	0.938249	0.891552	0.965274	9.48002	0.983045	0.789438	0.650499	0.877472	9.48424	0.579444
24128	JHU01270.P014E04	C11orf74	13.0229	0.938213	0.891491	0.965254	9.53295	1.22797	0.937869	0.890901	0.965058	9.49897	1.06964
3280	JHU00598.P007A02	DDX17_frag	11.0794	0.938212	0.891489	0.965253	8.13946	0.994084	0.964471	0.936958	0.980138	8.13485	0.9164
17377	JHU19755.P183H01	Q6p3f6	10.5535	0.938184	0.89144	0.965237	7.41262	0.698832	0.741213	0.577959	0.847694	7.40788	0.394991
7100	JHU06827.P072C12	BCAR3	15.6655	0.938158	0.891397	0.965222	9.39046	1.43308	0.960404	0.929855	0.977844	9.38568	1.22613
17145	JHU16316.P171H08	NUDCD1	18.5182	0.93815	0.891382	0.965217	9.87416	1.51083	0.952482	0.916082	0.973364	9.86768	1.46735
7504	JHU04497.P047A02	ORAI3	14.4254	0.938126	0.891341	0.965204	11.3553	1.34033	0.944294	0.901936	0.968716	11.3985	1.01215
14448	JHU14404.P151E06	NFU1	16.0868	0.938124	0.891338	0.965203	10.4195	1.4807	0.954071	0.918837	0.974263	10.4003	1.49836
23448	JHU17243.P231E04	SLC22A16	8.72797	0.938099	0.891295	0.965189	7.66687	0.67797	0.818588	0.695612	0.895149	7.64783	0.343634
21198	JHU00829.P202G10	PCTP	11.6499	0.938097	0.891291	0.965187	7.73572	0.708274	0.739275	0.575096	0.846483	7.73572	0.302224
25191	JHU01939.P236D05	CETN2	15.3139	0.938096	0.891289	0.965187	7.51966	0.733127	0.895553	0.819574	0.940692	7.51709	0.474479
16240	JHU13254.P139A02	MAST4	18.8906	0.93809	0.891279	0.965183	8.2965	1.4157	0.954144	0.918965	0.974305	8.30728	1.22546
13159	JHU13752.P144H01	PAQR7	7.74292	0.938084	0.891269	0.96518	8.9305	0.814838	0.690196	0.503927	0.815444	8.93254	0.335968
18213	JHU16110.P169F09	MDH1B	12.0636	0.938079	0.89126	0.965177	8.28451	0.883938	0.954383	0.919379	0.97444	8.2835	0.671704
25266	JHU21865.P240C03	EPB41L1	14.429	0.938076	0.891256	0.965175	8.0934	1.08356	0.928594	0.875066	0.959757	8.07618	0.953538
21954	JHU05159.P233G09	SCYL3	16.425	0.938073	0.891251	0.965174	11.6456	1.18584	0.912206	0.847365	0.950337	11.6357	0.995132
1782	JHU02793.P030E07	C1orf162	21.66	0.938071	0.891247	0.965172	11.2593	1.54328	0.964893	0.937696	0.980375	11.2789	1.28038
18314	JHU29112.P176E09	MLEC	14.0855	0.938068	0.891242	0.965171	8.49478	0.758461	0.879506	0.793128	0.931329	8.48233	0.458944
14193	JHU13195.P138F11	RNF126	10.1046	0.938034	0.891184	0.965152	8.04206	0.943691	0.931435	0.879905	0.961383	8.03072	0.624133
8031	JHU06495.P068B08	PRRG1	26.3681	0.938023	0.891164	0.965145	11.1674	1.56799	0.956664	0.923341	0.97573	11.187	1.33882
673	JHU02917.P031H01	GPRC5A	17.5402	0.938019	0.891158	0.965143	8.91919	1.24029	0.949403	0.910753	0.971618	8.92291	0.978023
14588	JHU14894.P156E12	TTC1	17.5332	0.938017	0.891154	0.965142	9.48773	1.42473	0.961092	0.931055	0.978232	9.45974	1.39688
17510	JHU09656.P187G05	CCDC144NL	9.832	0.937997	0.891121	0.965131	8.63355	0.887829	0.946925	0.906472	0.970211	8.62974	0.849964
17321	JHU08469.P178H05	EPB41L3	20.0871	0.937987	0.891102	0.965124	8.84753	1.1695	0.945782	0.904502	0.969562	8.83506	1.079
15883	JHU11758.P123B06	LRP10	13.3877	0.937985	0.891099	0.965124	9.23803	1.2408	0.953817	0.918398	0.97412	9.22813	0.911139
15414	JHU13968.P146C07	SERPINB2	24.0793	0.937968	0.891071	0.965114	9.76041	1.4091	0.951608	0.914569	0.972869	9.71643	1.32201
13186	JHU13480.P141G05	PUS7L	20.2802	0.937963	0.891062	0.965111	10.1646	1.20949	0.939159	0.893112	0.965793	10.1361	1.08362
17371	JHU08856.P178H12	MICU3	12.8193	0.937956	0.89105	0.965107	8.23271	0.806711	0.933532	0.883482	0.962581	8.24153	0.551238
24113	JHU01304.P014F03	MEF2A	14.3347	0.937918	0.890984	0.965085	8.91566	1.30516	0.931612	0.880207	0.961484	8.91387	1.22559
25067	JHU17245.P231D02	TACC1	12.9836	0.937913	0.890977	0.965083	8.36237	1.09166	0.918968	0.858753	0.954232	8.34862	1.00564
17366	JHU08377.P178G11	DCUN1D3	7.36351	0.937903	0.890959	0.965077	7.57057	0.691351	0.809945	0.682134	0.889933	7.56305	0.388512
23542	JHU05761.P234E03	AMIGO2	9.59569	0.937903	0.890959	0.965077	9.02371	0.816418	0.933544	0.883503	0.962588	9.00305	0.790175
26536	JHU17904.P222A05	GPR27	6.2769	0.937893	0.890942	0.965071	7.54261	0.679247	0.842758	0.733768	0.909626	7.53023	0.296721
15280	JHU13681.P143C02	TMOD1	23.365	0.937862	0.89089	0.965054	9.12236	1.30371	0.956042	0.922261	0.975379	9.12609	1.13663
14273	JHU13629.P143F09	HCG9_frag	7.47615	0.937858	0.890881	0.965051	6.90523	0.749051	0.951231	0.913916	0.972655	6.89129	0.68004
19416	JHU13509.P179C04	BRF1	12.4108	0.937856	0.890878	0.96505	9.62676	0.944672	0.914659	0.851489	0.951751	9.6091	0.667379
23318	JHU17917.P222E11	KRT27	8.37765	0.937847	0.890863	0.965045	7.1819	0.757207	0.937451	0.890184	0.964819	7.17154	0.532313
21834	JHU00237.P232G05	LAD1	10.0239	0.937843	0.890856	0.965042	7.72553	0.718345	0.760084	0.60604	0.859427	7.7236	0.486852
11457	JHU11384.P119D05	PAIP1	22.1701	0.937843	0.890856	0.965042	11.1051	1.69852	0.959362	0.928038	0.977255	11.0996	1.5599
15327	JHU13710.P144D08	CLIC1	26.553	0.937813	0.890805	0.965025	9.38295	1.36878	0.979006	0.962534	0.988301	9.36039	1.42766
21966	JHU07855.P234G10	LMF2	14.0214	0.937809	0.890798	0.965023	7.98527	0.703305	0.51616	0.27042	0.699247	7.97181	0.304772
16970	JHU15615.P164G09	KLK14	8.94714	0.937802	0.890786	0.965019	10.9193	1.064	0.868758	0.775595	0.925019	10.921	0.765601
11000	JHU09428.P099C08	CASP2	17.5589	0.937764	0.890721	0.964997	8.69398	0.971581	0.960099	0.929323	0.977672	8.68449	0.746968
26516	JHU17864.P221A03	DUB3	11.6854	0.937735	0.890671	0.964981	7.34065	0.818047	0.947234	0.907006	0.970387	7.3741	0.70628
16987	JHU15443.P162H12	OLIG2	6.39247	0.937694	0.8906	0.964957	11.3314	0.819539	0.846862	0.740315	0.912068	11.3345	0.60411
17506	JHU19979.P185G05	Zmynd8	12.1038	0.937691	0.890597	0.964956	7.61476	1.0722	0.910402	0.844337	0.949295	7.61292	1.02289
16087	JHU12286.P129B08	FCHO1	17.5807	0.937666	0.890553	0.964942	9.19891	1.4369	0.95946	0.928209	0.977311	9.16455	1.34714
4735	JHU06133.P064H04	TMC5	22.7056	0.937643	0.890513	0.964928	9.83669	1.64232	0.93625	0.888129	0.964134	9.82633	1.54601
26772	JHU02132.P229A11	DTNA	10.2294	0.93763	0.890492	0.964921	7.25471	0.787994	0.921655	0.863294	0.955776	7.24296	0.594537
16195	JHU12701.P133B11	RNF40	10.5941	0.937621	0.890476	0.964916	8.84876	1.16969	0.954365	0.919348	0.97443	8.83421	1.02144
587	JHU02534.P027H02	GINS2	29.2188	0.937614	0.890465	0.964912	9.63194	1.36983	0.946327	0.905441	0.969872	9.60737	1.29079
13220	JHU13643.P143G11	LUZP2	19.6976	0.937609	0.890456	0.964909	9.0127	0.861283	0.91118	0.845644	0.949745	9.01545	0.787136
12857	JHU12134.P127H12	PHAX	10.7869	0.937609	0.890456	0.964909	10.1332	1.127	0.974323	0.954261	0.985677	10.1209	1.07339
23149	JHU17516.P220F02	CT45A1	14.6148	0.937599	0.890438	0.964903	7.00835	0.660826	0.935527	0.886891	0.963721	7.03152	0.492952
26381	JHU18791.P216B10	NAALADL1	14.4672	0.937574	0.890396	0.964889	8.30089	0.829524	0.909522	0.842862	0.948787	8.29724	0.560105
16410	JHU13479.P141A12	PTPN2	14.3679	0.937541	0.890338	0.96487	8.53764	1.27718	0.942242	0.898406	0.967549	8.54393	1.11554
24730	JHU18555.P213C08	FNBP4	6.11653	0.937495	0.890261	0.964844	7.70737	0.91514	0.906039	0.837033	0.946774	7.67614	0.671295
14398	JHU14117.P148E10	HEXB	12.0053	0.937475	0.890226	0.964833	10.4883	1.10984	0.937362	0.890032	0.964768	10.4558	0.876262
18883	JHU19367.P197F11	COL15A1	18.8683	0.937454	0.890191	0.964821	8.70681	1.14977	0.963019	0.934419	0.979319	8.67285	1.09896
25415	JHU25847.P244D09	TECTA	18.3975	0.937419	0.89013	0.964801	7.48249	0.645746	0.884437	0.80122	0.934213	7.46322	0.378086
18406	JHU14419.P179E09	C2orf66	10.0373	0.93741	0.890114	0.964795	7.66312	0.734763	0.760508	0.606676	0.859689	7.64494	0.270414
21359	JHU18168.P209H06	CD1A	10.3888	0.937394	0.890088	0.964787	8.24449	0.773267	0.647356	0.443805	0.787748	8.22921	0.305547
14435	JHU14193.P149F07	DSC2	14.6736	0.937369	0.890045	0.964772	8.52627	0.897044	0.937415	0.890123	0.964798	8.50702	0.677842
17160	JHU16240.P170G09	TMEM91	13.0812	0.937367	0.89004	0.964771	7.00802	0.628562	0.664332	0.467412	0.798791	6.99778	0.295831
3579	JHU01726.P018B04	VSTM2A	16.6363	0.937363	0.890034	0.964769	10.228	1.43308	0.94253	0.898902	0.967713	10.2129	1.22211
27405	JHU01491.P016B06	LMAN2	8.72246	0.937339	0.889992	0.964755	8.84049	0.682378	0.71778	0.543618	0.832978	8.83317	0.277192
17992	JHU15414.P162E05	FTH1	15.7558	0.937261	0.88986	0.964711	11.2502	1.0297	0.935399	0.886673	0.963648	11.2633	0.753019
14409	JHU14339.P150F01	SLC13A3	11.2127	0.937243	0.889829	0.9647	8.44098	0.993101	0.893013	0.815366	0.939214	8.42994	0.635593
4868	JHU06379.P067G11	C11orf84	27.2753	0.937242	0.889827	0.9647	9.72097	1.55775	0.941991	0.897974	0.967406	9.70636	1.27696
10240	JHU10492.P110E08	RIPPLY3	14.9453	0.937235	0.889816	0.964696	9.29762	1.33492	0.950552	0.91274	0.97227	9.31452	1.286
13449	JHU14702.P154H01	USP15	18.049	0.937221	0.889792	0.964688	8.36456	1.28807	0.932811	0.882252	0.96217	8.34158	1.21829
2542	JHU01657.P018C06	DUSP18	48.1078	0.937169	0.889703	0.964658	9.06157	1.42466	0.969286	0.945399	0.982848	9.03822	1.24958
16381	JHU13554.P142B06	POTEE	14.8669	0.937167	0.889699	0.964657	10.1051	1.11734	0.916599	0.854757	0.952869	10.0987	0.822849
15650	JHU14993.P157C01	ZNF177	8.5461	0.937166	0.889696	0.964656	7.53594	0.712131	0.925173	0.869255	0.957796	7.53748	0.474262
9396	JHU11161.P117G11	EIF4H	15.8453	0.937163	0.889691	0.964655	7.94915	1.27268	0.967305	0.941923	0.981734	7.94876	1.20397
804	JHU03328.P035G07	NUDCD2	13.388	0.937156	0.88968	0.964651	7.48458	1.04852	0.947087	0.906752	0.970303	7.49748	0.980353
13256	JHU13960.P146G01	PITPNA	14.141	0.937144	0.889658	0.964644	9.88124	1.09021	0.9421	0.898162	0.967468	9.8544	0.96048
7760	JHU05193.P055A10	KIAA0226L	19.352	0.937119	0.889615	0.964629	9.10323	1.20435	0.955039	0.920519	0.974812	9.08639	1.06927
16512	JHU13894.P146A12	CD69	20.7315	0.937105	0.889592	0.964622	9.32479	1.08503	0.904559	0.834559	0.945917	9.32826	0.7069
18695	JHU00037.P192F09	HSP90B1	15.4019	0.937083	0.889554	0.964609	9.97006	1.37313	0.945254	0.903591	0.969262	9.98611	1.16585
25829	JHU07693.P081D01	TSTD2	12.3035	0.937069	0.88953	0.964601	8.2521	0.762454	0.8169	0.692974	0.894132	8.24264	0.49077
22530	JHU01194.P013G09	PLIN3	19.115	0.937057	0.88951	0.964594	10.4958	1.56177	0.916217	0.854113	0.952649	10.4788	1.35891
419	JHU01550.P017H07	IFT46	28.7735	0.937055	0.889507	0.964593	9.66205	1.2852	0.934287	0.884773	0.963013	9.68091	1.03685
14576	JHU14732.P155E10	CDH26	7.4948	0.937006	0.889423	0.964565	7.06642	0.73078	0.807256	0.677958	0.888306	7.03977	0.387716
18047	JHU15577.P164F12	ADH7	13.0114	0.936991	0.889397	0.964557	9.29091	0.846629	0.87131	0.779745	0.92652	9.29173	0.491718
396	JHU01602.P017G02	NOSIP	19.6239	0.936942	0.889313	0.964529	9.09793	1.53437	0.945081	0.903293	0.969164	9.07736	1.35958
17998	JHU15391.P162E06	BSCL2	18.136	0.936937	0.889304	0.964526	9.43708	0.936394	0.873363	0.783089	0.927726	9.45286	0.576569
18756	JHU19218.P195E07	MUC3B_frag	10.1234	0.936916	0.889268	0.964514	8.92296	1.20331	0.927781	0.873684	0.959291	8.92612	0.846968
12906	JHU12621.P132G05	TBC1D9B	23.3642	0.936912	0.889262	0.964512	10.6935	1.14008	0.946597	0.905906	0.970025	10.6916	0.82249
19432	JHU04533.P178C05	CARHSP1	8.90716	0.936901	0.889243	0.964505	6.71359	0.632226	0.965777	0.939245	0.980874	6.70445	0.631612
11971	JHU08916.P093B11	TBL1X	13.5824	0.936884	0.889213	0.964495	9.627	1.27934	0.970848	0.948143	0.983726	9.62228	1.17081
9605	JHU08131.P085F01	RASSF4	12.4186	0.936872	0.889194	0.964489	7.4327	1.09322	0.944909	0.902997	0.969066	7.40875	0.797545
16625	JHU14630.P154B03	CD44	19.3433	0.936859	0.889171	0.964481	9.17408	1.19785	0.964115	0.936336	0.979937	9.15787	1.10298
22073	JHU23685.P239H12	PCK1	13.2437	0.936854	0.889163	0.964478	7.89497	0.841379	0.867469	0.773501	0.92426	7.88694	0.64763
14229	JHU13696.P144F03	ATF7	9.22911	0.936833	0.889127	0.964466	9.66464	1.18518	0.96008	0.92929	0.977661	9.66986	1.03595
13569	JHU15112.P159H05	CRTAM	11.5197	0.936824	0.889111	0.964461	8.55999	0.84853	0.832045	0.71677	0.903229	8.55975	0.44204
9209	JHU10637.P111H12	SYCE1	11.0203	0.93682	0.889104	0.964459	8.27047	1.0919	0.952585	0.916261	0.973422	8.28293	0.90688
9724	JHU08811.P092E04	SOX10	15.5516	0.936806	0.88908	0.964451	7.90028	1.39374	0.961605	0.931951	0.978522	7.90274	1.31552
13283	JHU13817.P145H07	IL4R	10.8731	0.936789	0.889051	0.964441	8.32101	0.865669	0.929049	0.87584	0.960017	8.30801	0.666444
6156	JHU07597.P077E02	CDH3	26.8728	0.936788	0.889049	0.964441	10.6077	2.01785	0.951227	0.913909	0.972653	10.5799	1.79163
14429	JHU14269.P150F02	ANKRD13A	9.04287	0.936774	0.889026	0.964433	9.60667	1.24583	0.949304	0.910582	0.971562	9.61649	1.10008
15713	JHU15144.P159D09	LYSMD4	14.0957	0.936767	0.889013	0.964429	9.89349	1.27536	0.942844	0.899441	0.967891	9.9179	0.950376
21812	JHU08627.P229G03	TLR9	15.8907	0.936752	0.888989	0.96442	8.25736	0.86657	0.885046	0.802221	0.934569	8.23067	0.557884
18370	JHU03883.P177E05	GGA1	7.98133	0.936751	0.888986	0.96442	7.85007	0.80086	0.936339	0.88828	0.964184	7.86098	0.667346
13607	JHU15263.P160H09	SCHIP1	18.9303	0.93674	0.888967	0.964413	8.26814	0.864607	0.903866	0.833402	0.945515	8.26229	0.803406
17717	JHU19317.P196H07	NTN1	6.53288	0.936739	0.888965	0.964413	7.91798	0.705794	0.693621	0.508813	0.817634	7.90121	0.302968
12898	JHU12341.P129G05	UBL3	9.85353	0.936732	0.888954	0.964409	8.29958	0.918919	0.939329	0.893403	0.96589	8.27855	0.699529
27436	JHU01206.P013A10	PSMB4	37.6144	0.936723	0.888938	0.964404	8.78101	0.86733	0.886533	0.804668	0.935437	8.74935	0.574237
12916	JHU12275.P129G07	KJ904202	11.508	0.936653	0.888818	0.964363	8.13649	0.755282	0.905676	0.836425	0.946563	8.1389	0.432788
732	JHU02991.P032G08	TMEM252	19.9432	0.936637	0.888791	0.964355	8.56801	1.18325	0.903189	0.832273	0.945123	8.57022	0.865617
25178	JHU12852.P233C04	CSDE1	8.47176	0.936637	0.88879	0.964354	8.25709	0.974688	0.964459	0.936938	0.980131	8.25212	0.947782
9153	JHU10648.P111H05	WSCD2	13.8574	0.936631	0.888781	0.964351	9.44551	1.09482	0.915133	0.852287	0.952024	9.42883	0.758941
13030	JHU12917.P135G09	TTC17	10.4436	0.936624	0.888769	0.964347	8.07224	0.854309	0.91952	0.859685	0.954549	8.05785	0.511965
7084	JHU06530.P069C10	BRD9	26.8736	0.936577	0.888689	0.964321	11.3686	2.04725	0.966825	0.94108	0.981463	11.3393	1.94895
21654	JHU17878.P222G07	BACH2	16.8992	0.936552	0.888646	0.964306	9.61293	1.05006	0.9155	0.852906	0.952236	9.60852	0.828737
15167	JHU12933.P136D12	C21orf66_fr	19.2946	0.936539	0.888623	0.964299	8.70045	1.28748	0.945088	0.903305	0.969168	8.69465	1.15797
10880	JHU08938.P094C04	CCT5	26.893	0.936484	0.888529	0.964267	9.74141	1.62713	0.96453	0.937062	0.980171	9.69407	1.52687
10030	JHU09748.P102E06	LRRC4C	15.2117	0.936428	0.888433	0.964235	11.5345	1.30294	0.945843	0.904606	0.969597	11.5195	1.11756
18845	JHU19500.P198F02	NEK5	8.53142	0.936418	0.888416	0.96423	7.79844	0.768322	0.845697	0.738455	0.911375	7.77761	0.359712
13165	JHU13758.P144H02	PPM1F	20.9192	0.936415	0.888412	0.964228	10.5675	1.30676	0.933232	0.88297	0.96241	10.5279	1.19132
6347	JHU04078.P043D02	KJ905766_fr	16.4177	0.936413	0.888407	0.964227	7.8484	1.23018	0.935517	0.886874	0.963715	7.82031	1.14311
14981	JHU12343.P129D01	VPS26B	18.4005	0.936402	0.888389	0.964221	8.34141	1.29304	0.947649	0.907722	0.970622	8.33721	1.10733
17587	JHU13888.P191H03	KJ904266_fr	8.22886	0.936396	0.888379	0.964217	7.99885	0.703768	0.58134	0.354613	0.743929	7.99144	0.257805
14654	JHU15199.P160E06	KJ903660	13.7433	0.936369	0.888333	0.964202	8.81936	1.31661	0.939478	0.89366	0.965975	8.80215	1.04307
24110	JHU01250.P014E02	ZG16B	20.0595	0.936314	0.888239	0.96417	11.3228	1.76601	0.932145	0.881114	0.961789	11.2648	1.73735
19701	JHU15700.P192D03	GK2	8.56211	0.936312	0.888234	0.964169	7.68481	0.67688	0.591474	0.368041	0.750747	7.67754	0.210643
17742	JHU19138.P194G10	RNASE3	10.247	0.936302	0.888218	0.964164	8.41239	0.78123	0.877974	0.790621	0.930432	8.41256	0.535181
16632	JHU14757.P155A04	KLF11	13.7084	0.936297	0.888208	0.96416	7.88517	0.955871	0.955152	0.920715	0.974876	7.87293	0.828465
18324	JHU16391.P173E11	CDNF	9.87244	0.936288	0.888193	0.964155	8.64089	0.864778	0.874117	0.78432	0.928169	8.64515	0.495141
19587	JHU19932.P185D03	PRMT3	10.8373	0.936257	0.88814	0.964138	8.5173	1.31664	0.946095	0.90504	0.96974	8.5147	1.17755
14536	JHU14688.P154E05	SCNN1B	10.2935	0.936246	0.888122	0.964132	8.45201	0.896229	0.886982	0.805409	0.9357	8.42938	0.546446
19116	JHU15742.P165C02	RAET1E	10.8672	0.936213	0.888065	0.964113	8.61922	0.888137	0.91435	0.85097	0.951573	8.60805	0.46634
23338	JHU09621.P228E01	DAB1	7.79422	0.936187	0.888022	0.964098	12.2721	1.38888	0.940066	0.894669	0.96631	12.2238	1.38445
26094	JHU17190.P202A10	RXFP1	14.5618	0.936182	0.888012	0.964095	7.26494	0.702409	0.801218	0.668613	0.884645	7.24282	0.33576
3948	JHU03110.P033A02	PRUNE2	11.0195	0.936178	0.888006	0.964093	8.46884	1.22848	0.971017	0.94844	0.983821	8.4645	1.12603
19417	JHU13913.P179D04	EDIL3	14.4262	0.936165	0.887982	0.964085	10.6948	1.09663	0.931087	0.879311	0.961183	10.7073	0.807448
17795	JHU19353.P197H07	AATK	10.0287	0.936144	0.887948	0.964073	10.2618	1.38594	0.922921	0.865438	0.956504	10.2634	1.22619
13613	JHU15238.P160H10	KHDRBS1	20.3004	0.936092	0.887858	0.964044	8.82932	1.15154	0.933201	0.882917	0.962393	8.83407	1.16871
13064	JHU13126.P138G01	CHRNB3	7.73739	0.936085	0.887846	0.964039	7.99349	0.739073	0.787455	0.647466	0.876261	7.98431	0.358416
8982	JHU09780.P102G07	TIGD1	17.8084	0.936076	0.887831	0.964034	10.025	1.47227	0.952027	0.915294	0.973106	10.0262	1.36022
19159	JHU15711.P165D08	IL1RAP	9.97662	0.936064	0.88781	0.964027	8.51086	0.946477	0.929873	0.877243	0.960489	8.49911	0.605504
27451	JHU01262.P014B12	BCL2L13	18.7692	0.936039	0.887767	0.964013	9.73923	1.14711	0.945363	0.903779	0.969324	9.70783	0.976065
9322	JHU11461.P120G01	KLHL20	13.5956	0.93602	0.887736	0.964003	7.74144	0.981018	0.957087	0.924077	0.97597	7.80538	1.02489
13132	JHU13043.P137G10	DIRC2	10.6101	0.936018	0.887731	0.964001	8.66798	0.75131	0.61894	0.404912	0.769059	8.66025	0.285352
23445	JHU01753.P232F03	CD300LG	10.8893	0.935992	0.887688	0.963987	7.71879	0.8155	0.936501	0.888557	0.964277	7.70078	0.671452
4740	JHU05970.P063G07	MRAP2	19.6776	0.935981	0.887668	0.96398	10.9694	1.59824	0.946859	0.906359	0.970174	10.9246	1.47022
19570	JHU19849.P184C11	SF3A1	14.9348	0.935969	0.887647	0.963973	9.66183	1.36215	0.953357	0.9176	0.973859	9.64954	1.24053
14551	JHU14588.P153F08	RFK	11.8432	0.93595	0.887615	0.963962	7.80408	0.927048	0.944347	0.902029	0.968746	7.79993	0.843565
13010	JHU12977.P136G07	N6AMT2	13.8001	0.935937	0.887594	0.963955	9.57026	1.45946	0.958179	0.925977	0.976587	9.55401	1.3253
14035	JHU12845.P135F03	CHCHD7	9.35525	0.935937	0.887594	0.963955	7.23571	0.736141	0.947702	0.907814	0.970653	7.22666	0.617291
7563	JHU04498.P047B10	TPD52L2	58.5706	0.935937	0.887592	0.963955	9.7754	1.55362	0.965124	0.938102	0.980506	9.74481	1.49518
17838	JHU19494.P198G10	MPRIP	15.4478	0.935903	0.887535	0.963936	9.74326	1.48768	0.932182	0.881179	0.96181	9.72887	1.20332
13994	JHU12557.P132E09	BRAT1	23.647	0.935902	0.887534	0.963935	10.4549	1.28116	0.965944	0.939537	0.980968	10.4552	0.985516
6410	JHU04201.P044C09	RHBDD3	19.1159	0.935856	0.887454	0.963909	9.22978	1.12371	0.911332	0.845899	0.949832	9.22871	0.776097
13743	JHU11589.P121F02	SMYD5_frag	21.3389	0.935848	0.887441	0.963904	9.94037	1.79234	0.967945	0.943045	0.982094	9.93455	1.67002
9018	JHU09723.P101G12	EXD1	21.5661	0.935844	0.887433	0.963902	7.99957	1.03655	0.947238	0.907012	0.970389	7.96558	0.750485
726	JHU02828.P030G07	LDB2	25.0945	0.93583	0.887411	0.963894	10.8979	1.7694	0.941948	0.8979	0.967381	10.8732	1.64596
21939	JHU01195.P235H07	MFAP2	14.5177	0.935781	0.887326	0.963866	7.34465	0.727498	0.845924	0.738817	0.91151	7.34228	0.574675
25312	JHU13001.P238C08	SOAT1	6.86157	0.93578	0.887324	0.963865	7.9586	0.734135	0.886677	0.804906	0.935521	7.96988	0.47853
24022	JHU10921.P114E03	TMCO2	13.8227	0.935773	0.887313	0.963862	10.5047	1.07894	0.869599	0.776962	0.925514	10.4984	0.796573
173	JHU00750.P008H10	STX18	6.1661	0.935746	0.887267	0.963846	10.0945	0.962786	0.885293	0.802629	0.934714	10.1032	0.723694
13972	JHU12263.P129E07	KJ903429	14.9397	0.93573	0.887238	0.963837	8.86894	1.20346	0.961057	0.930993	0.978212	8.88678	1.06198
6841	JHU05986.P063D04	DNMT3A	31.3109	0.935727	0.887233	0.963835	10.3633	1.77697	0.970137	0.946894	0.983327	10.3638	1.74722
16966	JHU15559.P163G09	SFRP4	13.5921	0.935725	0.887231	0.963834	8.90403	0.726401	0.877859	0.790432	0.930364	8.90462	0.539614
4107	JHU03696.P039B10	IL32	15.5126	0.935698	0.887184	0.963819	8.66165	1.33933	0.953742	0.918268	0.974077	8.61412	1.14163
3717	JHU01290.P021B09	FXYD5	40.3852	0.935696	0.887181	0.963817	9.13648	1.31791	0.962672	0.933813	0.979123	9.11643	1.13617
21248	JHU16682.P206G04	SOHLH1	6.92967	0.935652	0.887106	0.963792	7.73444	0.930138	0.936938	0.889306	0.964526	7.74369	0.853219
17990	JHU15484.P163E05	BCAS4	17.7805	0.935647	0.887097	0.96379	8.57311	1.30762	0.918459	0.857893	0.953939	8.55541	1.09287
26670	JHU18914.P226A10	IL18	8.21693	0.935637	0.88708	0.963784	8.53688	0.959679	0.948798	0.909707	0.971275	8.51352	0.869862
20744	JHU04028.P190A01	ZFP64	10.5562	0.935636	0.887079	0.963783	8.7415	1.13826	0.955632	0.921549	0.975147	8.72015	0.954402
14191	JHU13103.P137F10	TFAP2E	8.67748	0.935623	0.887055	0.963776	10.8065	1.18177	0.954642	0.919829	0.974587	10.8087	1.01987
24741	JHU18572.P213D09	EU832464	11.0303	0.935607	0.887029	0.963767	8.22963	0.933757	0.924385	0.867919	0.957344	8.20464	0.677091
26359	JHU18531.P213B08	ARPC1A	9.64557	0.935571	0.886966	0.963746	7.40702	0.838052	0.877557	0.789939	0.930187	7.39096	0.515923
21340	JHU18457.P212G04	HMOX2	7.21964	0.935566	0.886958	0.963743	8.44162	0.730975	0.879511	0.793136	0.931332	8.42914	0.519526
4585	JHU05165.P054H09	TFAP2A	20.7773	0.93553	0.886896	0.963723	8.25499	1.18982	0.952944	0.916883	0.973626	8.24004	1.09822
7817	JHU05495.P058B05	DBNL	18.732	0.935494	0.886836	0.963702	10.5136	1.52592	0.957664	0.925081	0.976296	10.4576	1.46388
15271	JHU13697.P144D01	BMP10	7.7364	0.935491	0.88683	0.963701	8.86944	0.904485	0.901694	0.829781	0.944257	8.87039	0.495524
15293	JHU13580.P142D02	TRIM13	8.64123	0.935488	0.886825	0.963699	7.87626	0.791714	0.915196	0.852393	0.95206	7.86773	0.455453
12797	JHU12000.P126H02	ARNT	23.127	0.935462	0.88678	0.963684	8.96532	1.53122	0.946629	0.905962	0.970043	8.9655	1.423
11212	JHU09997.P105C10	COL4A5	16.7785	0.935459	0.886775	0.963682	9.6604	1.26464	0.94725	0.907033	0.970396	9.67081	1.12045
13867	JHU12075.P127F06	SZRD1	9.24497	0.935436	0.886737	0.963669	7.49981	0.96083	0.944868	0.902926	0.969043	7.5017	0.816032
17424	JHU19723.P183G06	KLHL26	7.24982	0.935426	0.886718	0.963663	8.18487	0.924517	0.963979	0.936098	0.979861	8.13779	0.72604
2947	JHU03156.P033D11	TMEM106B	16.9429	0.935421	0.886711	0.963661	9.33724	1.46209	0.955017	0.92048	0.974799	9.36717	1.12948
4109	JHU03771.P040B10	CDK2AP2	12.7927	0.935416	0.886701	0.963657	7.80325	1.10734	0.939642	0.893942	0.966068	7.78678	1.03404
23478	JHU13657.P230E07	RBPJ	0	0.935389	0.886656	0.963642	15.4157	0.905711	0.928714	0.87527	0.959825	15.437	0.901422
17753	JHU19186.P195H12	DMP1	8.7356	0.935382	0.886644	0.963638	9.71924	1.19049	0.951783	0.91487	0.972967	9.68687	1.01321
17278	JHU02106.P176G10	UCP3	19.9446	0.935368	0.886619	0.96363	9.57288	1.16971	0.946307	0.905405	0.96986	9.56236	0.915883
26612	JHU02177.P225A03	PNMA6A	18.2424	0.935355	0.886598	0.963623	8.87571	0.863664	0.798596	0.664567	0.883052	8.86672	0.478729
25230	JHU05995.P234C10	GPC4	12.1847	0.93535	0.886588	0.96362	7.55973	0.704868	0.699724	0.517548	0.821526	7.53158	0.284787
19761	JHU05544.P190D11	STK33	8.41319	0.935346	0.886582	0.963617	8.10095	0.963882	0.957179	0.924237	0.976022	8.09177	0.909454
12711	JHU11841.P124H05	KLF10	12.6758	0.935333	0.88656	0.96361	7.52816	0.665193	0.700967	0.519333	0.822318	7.52444	0.250511
20922	JHU18999.P193A12	DNASE1L2	10.1993	0.935293	0.886492	0.963588	8.42483	1.00773	0.939674	0.893996	0.966086	8.40134	0.693328
23476	JHU12960.P229E07	INSIG2	9.3512	0.935241	0.886403	0.963558	8.12347	0.710878	0.807845	0.678872	0.888662	8.11592	0.340599
17205	JHU02108.P176H03	VAPA	10.0419	0.935201	0.886334	0.963535	8.05458	0.662519	0.699146	0.51672	0.821158	8.05212	0.34465
23635	JHU22093.P239F03	TAF6	19.0188	0.935194	0.886323	0.963531	10.0227	1.35339	0.941969	0.897937	0.967394	10.0152	1.20178
17824	JHU19455.P198G08	BRDT	10.1215	0.935183	0.886304	0.963525	7.68591	0.729735	0.73622	0.570593	0.844572	7.67908	0.332833
18130	JHU16040.P168E11	SUDS3	19.5475	0.935178	0.886294	0.963522	9.30005	1.20644	0.930014	0.877483	0.96057	9.27533	1.06989
23330	JHU18850.P225E01	KHDC1L	12.7116	0.935155	0.886256	0.963509	7.82155	0.724161	0.693768	0.509023	0.817727	7.81221	0.318869
13053	JHU12758.P134H10	GDI1	16.4084	0.935147	0.886241	0.963504	9.41764	1.22652	0.966283	0.940131	0.981158	9.38605	1.25062
13452	JHU14533.P153G02	CLK1	9.76966	0.935143	0.886235	0.963502	7.24834	0.73012	0.897966	0.823579	0.942094	7.25652	0.489221
24773	JHU17426.P217D01	C6orf15	9.55147	0.935131	0.886215	0.963495	8.16701	0.831054	0.887334	0.805988	0.935905	8.14463	0.535768
4963	JHU06558.P069H11	MAPK9	32.9498	0.9351	0.886161	0.963477	12.0168	1.75847	0.951294	0.914025	0.972691	11.9647	1.78668
23791	JHU18671.P241F10	EMID1	7.73056	0.935098	0.886158	0.963476	7.27555	0.615455	0.814187	0.688739	0.892496	7.26246	0.399448
21342	JHU18429.P212G02	AGAP3	8.62688	0.935091	0.886147	0.963472	7.59097	0.665996	0.582635	0.356324	0.744802	7.58002	0.236769
10138	JHU10005.P105E08	EIF1AX	15.2785	0.935085	0.886135	0.963469	7.88364	1.29215	0.934967	0.885934	0.963401	7.88646	1.00824
3358	JHU00709.P008A10	GPRIN2	30.2423	0.935069	0.886109	0.96346	8.85645	0.985332	0.904378	0.834257	0.945812	8.86581	0.798093
6391	JHU03927.P041D08	TIMM10	11.5192	0.935061	0.886095	0.963455	8.08782	0.99746	0.947545	0.907542	0.970563	8.08829	0.784143
25236	JHU10068.P233C11	TMEM97	9.0661	0.935047	0.886071	0.963447	7.77266	0.738782	0.719984	0.546823	0.834369	7.76384	0.30329
26793	JHU10279.P234B01	BIN1	55.081	0.935039	0.886057	0.963442	9.49427	1.17714	0.925242	0.869372	0.957836	9.47548	0.954191
27107	JHU26369.P245B07	RPP38	11.9552	0.934997	0.885985	0.963418	8.23746	0.788927	0.802232	0.67018	0.88526	8.22751	0.42062
26349	JHU18829.P216B06	ZP3	6.63603	0.934957	0.885917	0.963396	7.53207	0.69211	0.759281	0.604839	0.85893	7.5078	0.411741
24977	JHU18930.P226D03	DUSP22	13.1959	0.934949	0.885903	0.963391	7.90989	0.723152	0.726896	0.556909	0.838722	7.88526	0.30484
23610	JHU00428.P233E12	HLA-DRB3	14.444	0.934944	0.885895	0.963388	8.29312	0.741116	0.481825	0.227532	0.675121	8.2785	0.258659
17123	JHU16115.P169H07	KJ904328.1_	11.8186	0.934944	0.885895	0.963388	8.01194	0.693455	0.760392	0.606502	0.859618	8.00052	0.307586
21950	JHU04851.P236G06	FAM192A	12.8227	0.934922	0.885857	0.963375	7.29506	0.738786	0.865942	0.771025	0.923361	7.28607	0.424799
18127	JHU15710.P165F10	IL1F10	12.9057	0.934905	0.885828	0.963366	8.36037	0.943957	0.950738	0.913062	0.972375	8.34829	0.861471
23541	JHU03497.P236F03	FKBP4	16.1556	0.934876	0.885779	0.963349	8.85894	0.951197	0.953249	0.917411	0.973798	8.85003	0.857126
11318	JHU10494.P110C11	ERAS	15.4115	0.93487	0.885769	0.963346	10.4044	1.05665	0.916913	0.855286	0.953049	10.3992	0.762989
12725	JHU11845.P124H07	PRORSD1P_fr	6.13268	0.93482	0.885682	0.963317	7.48069	0.633722	0.747636	0.587473	0.851699	7.47443	0.244457
7930	JHU05788.P061A08	GJA9	15.0541	0.934817	0.885677	0.963316	7.67318	1.00748	0.954149	0.918974	0.974308	7.65835	0.873936
12976	JHU12885.P135G02	C1orf120_fr	13.8201	0.934803	0.885653	0.963308	8.81859	0.870088	0.945643	0.904261	0.969483	8.81473	0.751478
9628	JHU08404.P088E04	MAMDC2_frag	15.777	0.934794	0.885638	0.963302	8.41913	1.38705	0.965292	0.938396	0.9806	8.39247	1.30899
25066	JHU07639.P232C01	CLVS1	21.4081	0.934789	0.885629	0.963299	8.78114	0.922293	0.782303	0.639604	0.873109	8.77301	0.550129
16564	JHU14187.P149A07	KJ903919	11.0769	0.934788	0.885629	0.963299	7.72847	0.828146	0.906291	0.837453	0.946919	7.72587	0.554885
19462	JHU13723.P179C09	ENTPD1	11.9201	0.934784	0.885621	0.963297	9.417	1.06569	0.920316	0.86103	0.955007	9.42424	0.639891
18787	JHU08385.P193F11	FMO5	7.76416	0.934782	0.885618	0.963296	7.74246	0.732947	0.667748	0.472196	0.801002	7.73585	0.259602
19423	JHU13913.P180D04	EDIL3	14.738	0.934771	0.8856	0.96329	10.3779	1.04567	0.907834	0.840035	0.947812	10.3735	0.766876
21964	JHU10678.P233G10	FKBP1B	13.1173	0.934762	0.885583	0.963284	6.92884	0.64346	0.745726	0.58464	0.85051	6.90123	0.354257
17680	JHU19237.P195G02	SHH	9.31194	0.934759	0.885579	0.963283	7.76445	0.727332	0.597928	0.376642	0.755072	7.75696	0.286132
20810	JHU14532.P192A09	CLEC2D	14.3197	0.934749	0.885562	0.963277	10.809	0.982021	0.899447	0.826041	0.942954	10.82	0.644069
25152	JHU16141.P230C12	USP21	15.6094	0.934741	0.885548	0.963272	8.14624	0.747064	0.85529	0.753826	0.917068	8.15287	0.489099
24751	JHU18557.P213D10	GEMIN4	3.5525	0.934735	0.885538	0.963269	7.63992	0.744015	0.742442	0.579776	0.848461	7.61274	0.285862
7286	JHU07466.P078C11	PRRC1	18.3693	0.934735	0.885537	0.963269	10.6889	1.65835	0.959379	0.928068	0.977265	10.687	1.59344
18721	JHU19236.P195F01	SETD8	6.44219	0.93471	0.885494	0.963254	7.36061	0.683395	0.649871	0.447285	0.78939	7.35071	0.260037
23332	JHU01968.P227E03	IL10RA	18.3823	0.934681	0.885446	0.963238	9.16903	1.14618	0.894691	0.818145	0.940191	9.15776	0.816041
12931	JHU12267.P129H11	CCDC14	11.898	0.934665	0.885417	0.963229	8.99086	0.98714	0.915467	0.85285	0.952217	9.00404	0.605851
13309	JHU13942.P146H06	MECR	6.63115	0.934639	0.885374	0.963214	8.41953	0.708259	0.915206	0.85241	0.952066	8.4192	0.490937
23626	JHU21667.P240E01	PAIP1	10.7583	0.934622	0.885344	0.963204	7.39308	0.855206	0.93456	0.885238	0.963169	7.39848	0.738546
18874	JHU19384.P197E08	FBLN2	4.2846	0.934605	0.885315	0.963194	7.88799	0.761181	0.883865	0.80028	0.933879	7.89432	0.478451
21395	JHU18360.P211H11	FZD9	11.2411	0.934604	0.885313	0.963194	8.37262	0.819872	0.873426	0.783192	0.927763	8.37894	0.52383
6905	JHU06016.P063D12	PGM1	20.0319	0.934581	0.885275	0.963181	9.50017	1.71167	0.956251	0.922623	0.975497	9.46108	1.49204
13016	JHU12913.P135G08	C2CD2L	9.46535	0.934563	0.885243	0.96317	9.08932	0.980146	0.8707	0.778753	0.926162	9.08699	0.587905
18889	JHU19497.P198F09	MYLK3	15.6837	0.934539	0.885202	0.963157	8.75339	1.13124	0.918647	0.858211	0.954048	8.73902	0.853155
6341	JHU03922.P041D01	SNCA	13.9863	0.934525	0.885179	0.963149	8.45007	1.26404	0.922381	0.864523	0.956194	8.43593	0.953688
22970	JHU18169.P209E04	CD81	14.265	0.934525	0.885178	0.963149	9.12181	1.12665	0.9138	0.850045	0.951256	9.10762	0.777007
21761	JHU05995.P227H09	GPC4	22.5361	0.934525	0.885178	0.963149	9.12998	0.937524	0.779812	0.635814	0.871582	9.13408	0.507524
4240	JHU04060.P043G02	DCX	25.6491	0.934496	0.88513	0.963133	8.76748	1.29147	0.933051	0.882661	0.962307	8.74217	1.1067
20079	JHU15299.P161B02	HAUS1	9.10114	0.934488	0.885115	0.963128	8.70594	0.993405	0.92004	0.860564	0.954849	8.70722	0.87213
18865	JHU19511.P198F07	PPFIA2	7.1259	0.934484	0.885108	0.963125	7.45428	0.676584	0.88187	0.797003	0.932712	7.44518	0.352597
13358	JHU14325.P150G02	PGM2	19.5346	0.934479	0.885099	0.963122	10.2319	1.71764	0.936019	0.887734	0.964002	10.2088	1.71769
25011	JHU00283.P227D07	SSTR2	9.59294	0.934472	0.885089	0.963119	8.14644	0.720488	0.696738	0.51327	0.819623	8.12959	0.256946
19651	JHU19946.P185D11	U2SURP	10.8508	0.934471	0.885086	0.963118	8.23943	0.969352	0.926651	0.871763	0.958643	8.2474	0.777542
18870	JHU19452.P198E07	ALPI	7.10564	0.934444	0.88504	0.963103	7.73375	0.728631	0.694848	0.510567	0.818417	7.71123	0.251854
26248	JHU18266.P210A05	FCRL3	11.346	0.934437	0.885028	0.963099	8.73383	1.0229	0.917262	0.855874	0.95325	8.721	0.659572
21493	JHU18823.P216H11	STRA8	10.8146	0.934433	0.885021	0.963096	7.69582	0.831672	0.855835	0.754703	0.917391	7.6759	0.470136
13632	JHU15087.P158G12	VCP	11.0435	0.93442	0.885	0.963089	8.50214	0.853194	0.843312	0.734651	0.909956	8.48731	0.568365
10786	JHU08459.P089C05	CDKN1B	13.2447	0.934393	0.884952	0.963073	7.56687	1.1944	0.952841	0.916704	0.973567	7.54711	1.13184
3981	JHU03432.P036B06	SEC24C	15.5815	0.934352	0.884884	0.96305	9.75053	1.23774	0.954728	0.919977	0.974635	9.74451	1.01193
9575	JHU07972.P084F09	ATPAF2	46.1979	0.934306	0.884805	0.963024	8.87514	1.07171	0.949878	0.911574	0.971888	8.88648	0.792278
23497	JHU16769.P230F09	SCX	10.3011	0.934251	0.88471	0.962992	7.75897	0.949236	0.929462	0.876543	0.960254	7.76668	0.7966
8720	JHU08640.P091G10	AATF	10.2933	0.93424	0.884692	0.962986	8.80702	1.19355	0.949276	0.910533	0.971546	8.7798	0.964167
17993	JHU15401.P162F05	CCDC93	10.0011	0.934219	0.884656	0.962974	7.97687	0.665101	0.782042	0.639207	0.872949	7.9721	0.288763
26237	JHU18282.P210B02	ITGAX	11.5376	0.934218	0.884654	0.962973	7.60154	0.884792	0.925906	0.870498	0.958216	7.56527	0.540517
24011	JHU10966.P115F02	DTNA	18.6907	0.934205	0.884631	0.962966	9.07923	1.48774	0.911635	0.846407	0.950007	9.05662	1.32003
12706	JHU11575.P121G05	PLEKHG5	13.3134	0.934204	0.884631	0.962966	7.35419	0.563675	0.792166	0.65468	0.879137	7.34372	0.325813
14228	JHU13451.P141E03	AK094777.1_	21.7874	0.934188	0.884603	0.962956	8.2897	0.947133	0.95562	0.921527	0.97514	8.30845	0.945076
21181	JHU07988.P202H06	CRBN	16.3436	0.934174	0.884579	0.962948	7.93406	0.737303	0.627579	0.416655	0.774768	7.92831	0.315363
16938	JHU15588.P164G05	C21orf62	9.80705	0.934171	0.884573	0.962946	8.81675	0.752841	0.823367	0.703102	0.898024	8.81361	0.440181
16183	JHU12719.P133B08	TRAPPC12	14.3425	0.934166	0.884565	0.962944	8.46	1.01445	0.947562	0.907572	0.970573	8.43861	0.80224
23660	JHU08000.P237E06	FRMD3	11.3381	0.934157	0.88455	0.962939	7.81348	0.760476	0.929773	0.877073	0.960432	7.8121	0.639042
4886	JHU06319.P066G11	RGS19	29.6518	0.934137	0.884516	0.962927	9.95575	2.33539	0.953106	0.917165	0.973717	9.94082	2.21836
16334	JHU13507.P142A02	ARFGAP1	21.9303	0.934127	0.884498	0.962921	9.96833	1.46467	0.923433	0.866304	0.956797	9.90586	1.30626
25233	JHU19663.P234D11	ZNF524	16.8726	0.93411	0.88447	0.962912	7.96119	0.839243	0.92282	0.865266	0.956446	7.95698	0.580534
17600	JHU07308.P190G04	TCEANC2	11.2001	0.93409	0.884435	0.9629	7.13003	0.827515	0.908476	0.84111	0.948183	7.12184	0.615942
13081	JHU13269.P139H04	OR2L13	8.61905	0.934074	0.884407	0.962891	7.86377	0.893383	0.949592	0.91108	0.971726	7.86246	0.87932
18165	JHU16354.P172F03	IP6K2	9.12187	0.934063	0.884389	0.962885	8.80951	0.8904	0.900349	0.827542	0.943477	8.79328	0.657314
8746	JHU09211.P096G01	UBXN6	14.2592	0.934061	0.884386	0.962884	8.94258	1.06404	0.943829	0.901136	0.968452	8.93682	0.848518
27380	JHU01246.P013A03	ZFP36	12.913	0.93405	0.884367	0.962878	9.13699	0.779149	0.926766	0.871959	0.958709	9.10864	0.718629
23615	JHU04210.P236F12	STX19	10.5279	0.934012	0.884302	0.962856	9.23934	0.848478	0.8842	0.80083	0.934075	9.2312	0.549693
21632	JHU17887.P222G04	DCST2	9.12762	0.933963	0.884218	0.962828	7.70461	0.697246	0.700859	0.519178	0.822249	7.69602	0.305429
26836	JHU15884.P233A07	CD248	18.9233	0.933942	0.884183	0.962816	10.3763	1.26107	0.861456	0.763764	0.920714	10.3719	0.908295
13287	JHU14160.P148H05	STUB1	15.224	0.933929	0.88416	0.962808	8.94698	1.00631	0.889802	0.810059	0.937344	8.93525	0.780932
13367	JHU14218.P149H04	MREG	9.98549	0.933926	0.884156	0.962807	9.38056	0.976822	0.856566	0.75588	0.917824	9.39078	0.615881
24945	JHU17931.P222D11	NIPAL4	12.7819	0.933904	0.884117	0.962794	7.15143	0.678249	0.912966	0.848643	0.950775	7.13938	0.501888
25706	JHU11098.P116C09	PIP4K2B	24.6421	0.933843	0.884014	0.96276	11.0015	0.938177	0.873088	0.782641	0.927565	10.9822	0.796205
27064	JHU25487.P243A12	MYPN	15.3862	0.933834	0.883999	0.962754	8.47227	1.05213	0.932295	0.881372	0.961875	8.42011	0.824161
8511	JHU08022.P084H08	MUC20	24.2763	0.933826	0.883985	0.96275	10.7713	1.71489	0.962001	0.932641	0.978745	10.7269	1.60728
21344	JHU18303.P210G04	OSCAR	19.8643	0.93381	0.883958	0.962741	10.0735	1.3586	0.936401	0.888388	0.96422	10.0441	1.25226
22580	JHU07721.P081G03	ITPRIP	20.191	0.933802	0.883943	0.962736	9.85317	1.25738	0.915809	0.853427	0.952414	9.84722	1.08242
5092	JHU07499.P079G03	C6orf118	30.0761	0.933783	0.883912	0.962725	9.80167	1.29751	0.936626	0.888772	0.964348	9.82442	0.986541
3198	JHU00310.P004A02	DBN1	63.0475	0.93378	0.883906	0.962723	9.24961	1.13926	0.944489	0.902273	0.968827	9.25578	1.08254
23114	JHU18778.P216E09	KRT25	14.0466	0.933776	0.883898	0.962721	7.81066	0.756716	0.812085	0.685463	0.891226	7.79479	0.420311
17139	JHU16252.P171H07	BRD7	15.5478	0.93376	0.883872	0.962712	8.8833	0.927222	0.940724	0.895798	0.966684	8.85663	0.826322
22965	JHU18443.P212F03	CLEC4M	11.7776	0.933749	0.883853	0.962706	7.79157	0.786965	0.860009	0.761429	0.91986	7.77549	0.35407
17190	JHU16595.P175G01	IL2	9.02537	0.93373	0.883821	0.962695	8.57005	0.720434	0.657452	0.457811	0.794327	8.5742	0.295212
12824	JHU12107.P127G08	LCN2	17.1629	0.933722	0.883806	0.96269	8.90864	0.77279	0.840523	0.730211	0.908294	8.89574	0.387967
14211	JHU13485.P141F03	SLC45A2	8.49386	0.933717	0.883798	0.962687	8.19736	0.831449	0.939284	0.893326	0.965864	8.18771	0.636109
20698	JHU19920.P185A08	Q5xjv5	14.3461	0.933704	0.883777	0.96268	9.92949	1.47015	0.942227	0.898381	0.96754	9.90535	1.41291
14333	JHU13964.P146F02	PROCR	9.39949	0.933695	0.883761	0.962675	8.85309	0.840541	0.868042	0.774432	0.924597	8.84435	0.380278
15228	JHU13379.P140C08	SPATC1	11.9232	0.933667	0.883713	0.962659	9.12247	1.44101	0.957909	0.925508	0.976434	9.09792	1.22471
21965	JHU07430.P236H10	EZH1	10.7187	0.933633	0.883654	0.962639	7.78281	0.642085	0.697708	0.514658	0.820241	7.75621	0.317477
21998	JHU19149.P238G02	TGFBR3	16.4054	0.933597	0.883593	0.962619	8.23159	0.75726	0.681232	0.491196	0.809696	8.20956	0.340625
17255	JHU02019.P176H09	APCS	11.5624	0.933594	0.883587	0.962617	9.03535	0.741847	0.724304	0.553121	0.837092	9.04295	0.363426
21456	JHU18701.P215G06	OPRD1	8.85652	0.933559	0.883529	0.962597	7.55922	0.72545	0.648999	0.446078	0.788821	7.53114	0.310688
15468	JHU14188.P149C02	CCT6B	16.2281	0.933548	0.88351	0.962591	9.08313	1.10417	0.961173	0.931197	0.978278	9.05403	0.899443
25754	JHU01247.P013C04	ZNF35	15.5414	0.933546	0.883506	0.96259	8.38079	0.802084	0.772857	0.625268	0.86731	8.36067	0.388948
23310	JHU17950.P222E10	SEC14L5	10.2303	0.933522	0.883466	0.962576	8.68705	0.988168	0.951236	0.913924	0.972657	8.66529	0.821482
17067	JHU15894.P167H10	SGK494	24.4088	0.93351	0.883444	0.962569	9.74816	1.30135	0.921561	0.863135	0.955723	9.71236	1.27074
23408	JHU04242.P227E10	CASQ2	13.5061	0.933474	0.883383	0.962548	9.63351	1.36416	0.947618	0.907669	0.970605	9.58053	1.19686
508	JHU02220.P024G04	CDC37	25.4258	0.933458	0.883356	0.962539	11.8122	1.69453	0.93509	0.886145	0.963472	11.8154	1.653
11884	JHU08531.P089A10	UBE3A	17.2566	0.933451	0.883344	0.962535	8.37799	1.26908	0.9429	0.899538	0.967923	8.34057	1.06751
18419	JHU15635.P179F11	GLYR1	9.17091	0.933439	0.883323	0.962528	9.26489	0.692899	0.787102	0.646927	0.876046	9.24863	0.394329
25711	JHU10791.P113D10	LYSMD4	8.80648	0.933424	0.883297	0.96252	9.13292	1.03792	0.868062	0.774464	0.924609	9.1301	0.614981
21574	JHU17688.P219G09	ZXDB	11.0211	0.933399	0.883256	0.962506	7.08721	0.605905	0.508193	0.26038	0.693686	7.07681	0.266407
3848	JHU02795.P030A01	RSG1	15.9555	0.933398	0.883254	0.962505	9.16424	1.3655	0.929508	0.876622	0.96028	9.14992	1.07033
19859	JHU19213.P195D11	LOC10537271	8.67484	0.933389	0.883238	0.9625	8.9018	0.968364	0.918559	0.858062	0.953997	8.91865	0.525904
17265	JHU16502.P174H11	CYP2B6	14.2375	0.933376	0.883216	0.962492	7.83505	0.71773	0.744145	0.582296	0.849524	7.81187	0.28084
17671	JHU19307.P196H01	LGI4	11.6457	0.933373	0.883211	0.962491	8.2683	0.751877	0.797703	0.663191	0.882509	8.25973	0.39247
23712	JHU16345.P238E12	CCDC74B	8.88746	0.93336	0.883188	0.962483	7.72807	0.724358	0.845517	0.738168	0.911268	7.72376	0.449128
7885	JHU06126.P064B02	SYT3	32.9787	0.933316	0.883114	0.962458	9.16851	1.20741	0.941075	0.896401	0.966884	9.15658	0.872798
12809	JHU12009.P126H05	DPH5	15.075	0.933304	0.883092	0.962451	9.37499	0.779919	0.66865	0.473463	0.801586	9.37332	0.328042
23701	JHU25034.P240F11	ECHDC1	16.5313	0.933243	0.882988	0.962416	9.86952	1.10377	0.944826	0.902854	0.969019	9.87	1.1802
17545	JHU03032.P186H09	MGC35361	8.10853	0.933203	0.88292	0.962393	7.28646	0.627479	0.805994	0.676001	0.887541	7.26851	0.323451
23699	JHU23657.P239F11	CPNE4	8.34983	0.933199	0.882914	0.962391	9.70993	0.873231	0.884194	0.800821	0.934071	9.70001	0.582233
14209	JHU13648.P143F01	NDEL1	5.68805	0.933194	0.882904	0.962388	10.3177	1.33425	0.929895	0.87728	0.960502	10.302	1.18514
17687	JHU19041.P193H04	PON1	14.5466	0.933187	0.882893	0.962384	8.40804	0.804813	0.779921	0.635981	0.871649	8.39485	0.341723
9172	JHU10446.P109G07	SNX19	16.3607	0.933187	0.882893	0.962384	9.02248	1.38426	0.931278	0.879637	0.961293	9.00874	1.18539
24098	JHU01234.P013E01	TIA1	22.8586	0.93316	0.882847	0.962369	9.25675	1.52007	0.92732	0.8729	0.959027	9.25527	1.40166
13803	JHU11785.P123F10	STXBP5	11.3076	0.933156	0.882841	0.962367	7.57924	0.810965	0.921401	0.862864	0.955631	7.54856	0.498262
23854	JHU28292.P246E06	SP3	20.1054	0.933145	0.882822	0.96236	8.65563	1.24615	0.93232	0.881414	0.961889	8.64057	1.12111
23884	JHU26702.P245E10	CT45A10	9.45636	0.933143	0.882818	0.962359	9.25879	0.897957	0.849552	0.744619	0.913666	9.24674	0.489272
201	JHU00953.P010H01	PMEPA1	23.5031	0.933139	0.882812	0.962357	13.3314	1.89883	0.94506	0.903256	0.969152	13.4004	1.77742
16670	JHU14823.P156A06	CTDSPL	12.5534	0.933123	0.882784	0.962348	9.47018	0.955877	0.919091	0.858961	0.954303	9.45867	0.660229
13238	JHU13532.P142G11	HEMGN	22.2516	0.933107	0.882757	0.962339	9.68428	1.50111	0.935793	0.887346	0.963873	9.6822	1.38462
13139	JHU13292.P139H11	SMOC1	15.502	0.93309	0.882727	0.962329	9.00499	1.2385	0.948641	0.909435	0.971186	8.99457	1.06959
18785	JHU19168.P195F09	B3GNT8	8.06034	0.933057	0.882671	0.96231	8.51509	0.800715	0.843486	0.734927	0.910059	8.49801	0.414291
14198	JHU13190.P138E11	PVRL2	11.5735	0.933047	0.882654	0.962304	9.37619	1.04249	0.9352	0.886333	0.963535	9.36766	0.675524
12675	JHU11527.P121H03	SFR1	9.64557	0.933033	0.88263	0.962296	7.67561	0.787021	0.925544	0.869884	0.958009	7.65357	0.498658
24559	JHU17303.P205D10	INSRR	8.91218	0.93302	0.882608	0.962289	7.43338	0.67825	0.647244	0.44365	0.787675	7.4128	0.240341
23042	JHU18525.P213E01	AFMID	8.35432	0.933006	0.882585	0.962281	7.70852	0.698056	0.822892	0.702356	0.897739	7.70252	0.33465
13371	JHU14318.P150H04	MAP7	15.8573	0.933006	0.882584	0.962281	9.59548	1.44618	0.940465	0.895354	0.966537	9.54279	1.44648
719	JHU02695.P029H06	ATRX	12.6803	0.933004	0.882581	0.96228	8.77454	1.18339	0.943483	0.900541	0.968255	8.75414	1.00408
8596	JHU08104.P085G07	KCTD17	10.3247	0.932999	0.882572	0.962277	9.11854	1.31531	0.945355	0.903765	0.969319	9.13326	1.01025
21492	JHU18561.P213G11	HIST1H1D	35.0478	0.932996	0.882567	0.962275	9.85916	1.05161	0.884666	0.801596	0.934347	9.85513	0.927477
23602	JHU03367.P236E11	BARX1	6.48423	0.932983	0.882545	0.962268	9.38181	0.954031	0.929862	0.877224	0.960483	9.34022	0.761584
2718	JHU02635.P028C02	IST1	23.0476	0.93298	0.88254	0.962266	11.3051	1.65693	0.958305	0.926197	0.976658	11.2829	1.54154
14241	JHU13635.P143F05	ITGB1	7.17667	0.932941	0.882473	0.962244	8.06949	0.853584	0.927467	0.87315	0.959111	8.04744	0.527891
16073	JHU12418.P130B05	POPDC2	20.0009	0.932921	0.88244	0.962233	9.24998	1.17568	0.975722	0.956729	0.986461	9.25094	1.04128
18211	JHU16131.P169F11	SLC11A2	6.55361	0.932906	0.882413	0.962224	7.71617	0.712803	0.774927	0.628402	0.868583	7.71004	0.298212
630	JHU02494.P026G07	ZSCAN32	91.0428	0.932902	0.882408	0.962222	9.31212	1.53227	0.954054	0.918809	0.974254	9.30567	1.43906
20577	JHU19712.P183B05	CREB3L3	13.5833	0.9329	0.882404	0.96222	9.76468	1.19615	0.913802	0.850049	0.951257	9.73157	0.985399
24595	JHU18375.P211D03	KCNK1	18.0863	0.932895	0.882395	0.962218	9.62464	1.1257	0.948239	0.908742	0.970958	9.64042	0.857393
13361	JHU14325.P150H03	PGM2	17.7296	0.932875	0.882361	0.962206	10.2326	1.7023	0.926792	0.872003	0.958724	10.2086	1.67649
25075	JHU17242.P231D03	SKA1	9.28905	0.932869	0.88235	0.962202	7.48328	0.631153	0.866964	0.772682	0.923963	7.48233	0.368729
22507	JHU01361.P015H06	CPSF3	18.1349	0.932839	0.8823	0.962186	8.99178	0.958913	0.890482	0.811182	0.937741	8.98659	0.709817
8218	JHU06974.P073A08	CDK16	20.5249	0.932825	0.882275	0.962177	9.10139	1.34658	0.95402	0.91875	0.974235	9.11	1.12384
21460	JHU18542.P213G07	CHST7	7.80685	0.932803	0.882238	0.962165	8.04875	0.850569	0.807778	0.678769	0.888622	8.02412	0.485423
18477	JHU19818.P184F06	KDM4A	10.5572	0.932797	0.882228	0.962162	8.96278	0.988981	0.921687	0.863348	0.955795	8.94915	0.781805
16419	JHU13878.P145B03	GLRX3	22.763	0.93279	0.882217	0.962158	11.0885	1.59614	0.97154	0.94936	0.984115	11.055	1.44259
17461	JHU19939.P184H11	Smarca2	9.69299	0.932777	0.882193	0.96215	8.1344	0.747771	0.950195	0.912122	0.972067	8.12764	0.679875
17759	JHU19277.P196H12	DUSP8	10.3079	0.932776	0.882192	0.962149	7.61634	0.700283	0.609724	0.392463	0.762942	7.60561	0.276637
9729	JHU08677.P091F05	HGS	10.6458	0.932775	0.882191	0.962149	10.1985	1.3328	0.955348	0.921054	0.974986	10.1638	1.15676
22911	JHU09864.P208F08	SFXN1	11.7713	0.932756	0.882158	0.962138	8.77341	0.810464	0.736652	0.571229	0.844843	8.76716	0.374306
22017	JHU24055.P239H05	MAL2	19.3304	0.932734	0.88212	0.962126	11.3044	1.22815	0.870988	0.779221	0.926331	11.3487	0.999561
9768	JHU08559.P090E09	CNKSR1	16.3157	0.932716	0.88209	0.962116	9.94676	1.41969	0.96237	0.933286	0.978953	9.91748	1.38047
23455	JHU01838.P232F04	MEAF6	21.9281	0.932704	0.882069	0.962109	8.31223	0.863596	0.907593	0.839631	0.947672	8.30627	0.709762
4682	JHU05676.P060G09	DNAJB2	15.3647	0.932671	0.882012	0.962089	11.5915	1.67941	0.93064	0.878549	0.960928	11.609	1.58755
20718	JHU01309.P186A10	NABP1	25.4321	0.932661	0.881996	0.962084	8.93026	1.12281	0.958907	0.927246	0.976999	8.94647	1.14663
12241	JHU10126.P106B07	OCM	15.1273	0.932652	0.88198	0.962078	8.67492	1.61278	0.928764	0.875356	0.959854	8.67196	1.58448
24918	JHU17936.P222C07	OC90	5.58531	0.932617	0.881921	0.962059	9.0752	0.989912	0.939404	0.893533	0.965933	9.04863	0.839695
17585	JHU07572.P190H03	SLC40A1	7.70955	0.932612	0.881912	0.962056	7.61798	0.709748	0.492331	0.240551	0.682547	7.61203	0.285579
3927	JHU02783.P029B12	UBQLN4_frag	10.409	0.932606	0.881902	0.962052	10.4846	1.34276	0.929328	0.876315	0.960177	10.498	1.10861
21372	JHU18455.P212G08	HIST2H2AA3	9.73751	0.932606	0.881902	0.962052	6.94212	0.630306	0.669791	0.475064	0.802323	6.90828	0.249083
8936	JHU09777.P102G01	SNRNP70	7.67335	0.932597	0.881887	0.962047	8.85075	1.01201	0.96245	0.933425	0.978998	8.82333	0.95421
22577	JHU07793.P082H03	ZNF830	19.1867	0.93256	0.881824	0.962026	7.69249	1.08023	0.894312	0.817518	0.939971	7.6876	0.824392
26785	JHU01643.P235B01	C19orf47	12.4696	0.932555	0.881814	0.962023	7.9836	0.83454	0.934998	0.885987	0.963419	7.9521	0.658183
3404	JHU00835.P009A06	PQBP1	11.2875	0.932554	0.881814	0.962023	8.17033	1.24201	0.96595	0.939547	0.980971	8.17367	1.25279
9328	JHU11411.P119G02	TM9SF2	12.0842	0.932543	0.881793	0.962016	10.2913	1.47576	0.952681	0.916427	0.973476	10.258	1.47444
25480	JHU27555.P246C05	KRT80	12.9949	0.932525	0.881763	0.962006	7.59057	0.740547	0.918663	0.858238	0.954056	7.58384	0.492714
9368	JHU11356.P119G08	FUT3	17.0462	0.932488	0.8817	0.961985	10.0019	1.38149	0.949052	0.910146	0.971419	10.0227	1.2769
16928	JHU15408.P162G04	FBXL17_frag	9.50895	0.932487	0.881699	0.961984	9.01092	0.842527	0.946363	0.905502	0.969892	8.99381	0.738047
21516	JHU17292.P217G02	EPHB2	13.8294	0.932486	0.881696	0.961984	7.68908	0.76747	0.690511	0.504376	0.815645	7.66311	0.435551
23008	JHU18247.P210E08	CDSN	12.549	0.932473	0.881674	0.961976	8.72621	0.875342	0.823179	0.702807	0.897912	8.72541	0.473417
24981	JHU08852.P228D03	CUL2	8.93298	0.932441	0.881619	0.961958	8.04256	0.782396	0.900696	0.82812	0.943679	8.024	0.401162
17118	JHU16386.P172G02	VIPR1	20.3087	0.932433	0.881607	0.961954	8.78075	0.845223	0.685111	0.496695	0.812186	8.77187	0.340842
16991	JHU15654.P164H12	SLC26A5	10.7533	0.932432	0.881604	0.961953	8.60864	0.799873	0.739064	0.574785	0.846351	8.59788	0.341489
13343	JHU14079.P148H12	ANKEF1	7.72257	0.932404	0.881556	0.961937	8.81755	0.785368	0.949726	0.91131	0.971801	8.80148	0.685106
7741	JHU05130.P054B06	LECT1	8.78866	0.932392	0.881536	0.96193	9.40922	1.15393	0.940291	0.895054	0.966438	9.38581	0.822008
18401	JHU15655.P179F09	SLC3A1	10.6599	0.932377	0.881511	0.961922	10.6011	0.921359	0.883259	0.799284	0.933525	10.5969	0.626767
23697	JHU19127.P238F11	PNLDC1	11.653	0.932357	0.881478	0.96191	7.8547	0.696371	0.72736	0.557587	0.839014	7.83181	0.275688
13065	JHU13143.P138H01	CPPED1	12.929	0.932354	0.881471	0.961908	8.91338	1.15868	0.951607	0.914566	0.972868	8.90129	1.06407
12253	JHU10135.P106B06	MXD1	12.2355	0.932326	0.881425	0.961892	8.8318	1.27417	0.963053	0.934478	0.979338	8.78589	1.19014
23786	JHU25785.P244E09	PTPRZ1	8.78605	0.932308	0.881393	0.961882	9.00572	1.05994	0.887787	0.806734	0.936169	8.98336	0.757212
25085	JHU00813.P230D02	HSPBAP1	12.2413	0.932271	0.881329	0.961861	8.76151	1.04873	0.924352	0.867862	0.957325	8.74733	0.725118
27034	JHU25125.P241A08	KRT222	12.2032	0.932264	0.881318	0.961857	7.23284	0.659438	0.914669	0.851506	0.951757	7.22287	0.467628
25836	JHU07730.P081C02	TAB1	17.6959	0.932251	0.881297	0.96185	8.40638	0.938857	0.855965	0.754912	0.917468	8.40271	0.734907
12508	JHU11471.P120A04	MFAP3L	16.9685	0.932211	0.881227	0.961826	8.67419	1.14342	0.97185	0.949906	0.984289	8.62326	0.971456
25787	JHU01303.P014D08	MAD2L1	13.9961	0.932209	0.881224	0.961825	8.05168	0.811378	0.916539	0.854655	0.952834	8.04839	0.636029
26811	JHU01376.P234B04	HEXIM2	14.6927	0.932203	0.881215	0.961822	8.41081	1.05863	0.941904	0.897826	0.967357	8.3963	0.89297
25330	JHU23283.P240C11	HSP90AB1	15.0033	0.932186	0.881186	0.961812	8.96106	1.09435	0.914029	0.85043	0.951388	8.93654	0.978118
13564	JHU15203.P160G04	CDCA7L	17.0049	0.932167	0.881153	0.961801	9.47315	1.2888	0.943427	0.900444	0.968223	9.45985	1.16022
26313	JHU02477.P214B01	SSX2	9.10213	0.932161	0.881143	0.961798	7.53737	0.766522	0.862498	0.765449	0.921329	7.52877	0.41759
19226	JHU16146.P169C04	YWHAZ	13.5157	0.932138	0.881103	0.961785	10.1845	1.25001	0.92777	0.873665	0.959285	10.1561	0.997248
21982	JHU04879.P236G10	SS18L2	8.56957	0.932127	0.881084	0.961778	7.66031	0.746056	0.839205	0.728115	0.907508	7.65152	0.505929
21650	JHU18064.P224G07	CHRNE	15.0431	0.932099	0.881037	0.961763	8.28988	0.839942	0.665011	0.468363	0.799231	8.26507	0.378677
26758	JHU19285.P231A09	NUTM2G	17.1758	0.932079	0.881003	0.961751	9.79114	1.39706	0.91784	0.85685	0.953583	9.76905	1.2205
5926	JHU06408.P067E09	SCG2	24.3082	0.932068	0.880984	0.961745	12.3358	2.00542	0.963999	0.936133	0.979872	12.3022	1.95138
16257	JHU13234.P139B05	FAM134B_fra	15.1917	0.932054	0.880961	0.961737	9.54185	1.8221	0.946361	0.905499	0.969891	9.5048	1.62091
13229	JHU13770.P144H10	RERG	4.94746	0.932033	0.880923	0.961724	7.52851	0.736655	0.898124	0.823841	0.942186	7.52001	0.431442
18167	JHU16070.P169F04	CHRM5	7.01137	0.932024	0.880909	0.96172	7.97478	0.680793	0.8032	0.671676	0.885848	7.96965	0.303324
3709	JHU02063.P022B06	MPHOSPH6	13.545	0.932021	0.880904	0.961718	7.71082	0.948954	0.94344	0.900466	0.96823	7.70092	0.853052
16772	JHU15191.P159A11	ZBTB7A	6.90014	0.932004	0.880874	0.961708	8.34232	1.06915	0.963747	0.935692	0.97973	8.32042	0.92158
23045	JHU18587.P213F01	QRFP	12.0145	0.931986	0.880845	0.961698	8.58682	0.932058	0.934701	0.88548	0.96325	8.60613	0.74815
24650	JHU18432.P212C09	ATP2A3	9.8538	0.931977	0.880829	0.961693	7.63137	0.743462	0.777764	0.632704	0.870326	7.61475	0.285767
27383	JHU01180.P013B04	GFAP	12.8842	0.93197	0.880817	0.961689	8.21676	0.867988	0.882566	0.798146	0.93312	8.21035	0.718243
4721	JHU05926.P062H03	REM1	16.7868	0.931955	0.880791	0.96168	11.4589	1.21953	0.931678	0.880319	0.961522	11.4964	1.01266
16322	JHU13493.P141A01	TMEM8A	9.32328	0.931946	0.880776	0.961675	7.57279	0.936714	0.970659	0.94781	0.98362	7.54395	0.772354
9712	JHU08658.P091E02	COL14A1	13.6316	0.931941	0.880767	0.961672	9.89714	1.58378	0.963915	0.935986	0.979824	9.85868	1.46932
19067	JHU15450.P162D08	MEX3B	12.2248	0.931929	0.880747	0.961665	9.32859	1.12249	0.940255	0.894992	0.966417	9.33173	0.876574
16584	JHU14349.P150A09	TIMELESS	18.7499	0.931888	0.880676	0.961642	9.54688	1.18344	0.942127	0.898209	0.967483	9.53131	1.03635
13117	JHU13161.P138H06	LRP3	9.18288	0.931868	0.880642	0.96163	8.69632	1.10575	0.920933	0.862072	0.955362	8.68601	0.69456
15162	JHU12725.P133C12	WWTR1	10.7309	0.931867	0.88064	0.96163	8.91742	1.54636	0.930428	0.878188	0.960807	8.91924	1.46743
1701	JHU02320.P025F09	CD44	21.5787	0.931852	0.880616	0.961622	9.65565	1.7048	0.946819	0.90629	0.970151	9.65545	1.47969
13206	JHU13527.P142G07	FBXO9	14.6228	0.931851	0.880614	0.961621	8.36295	0.875571	0.944959	0.903083	0.969094	8.35227	0.642526
18757	JHU19062.P193F05	VWCE	6.91699	0.931846	0.880605	0.961618	8.3152	0.922014	0.839131	0.727999	0.907464	8.29275	0.528877
13185	JHU13651.P143H05	PCDHGB6	8.19925	0.931834	0.880584	0.961611	7.98443	0.711535	0.789777	0.651019	0.877679	7.9697	0.325282
17172	JHU16100.P169G11	IL7R	13.3044	0.931825	0.880569	0.961606	8.80107	0.92526	0.880767	0.795195	0.932067	8.79369	0.590171
18022	JHU15497.P163E09	LINC00310	9.39634	0.931821	0.880563	0.961604	7.57919	0.65083	0.911868	0.846797	0.950141	7.58103	0.472451
17683	JHU19227.P195H03	PROL1	11.0983	0.93182	0.880561	0.961603	8.95993	1.06739	0.863531	0.76712	0.921939	8.93771	0.676109
10421	JHU11466.P120F07	C19orf84	13.3083	0.93181	0.880543	0.961597	9.96396	1.28639	0.962256	0.933087	0.978889	9.93068	1.33319
4450	JHU04672.P049G05	PRCC	14.5249	0.931796	0.880521	0.96159	9.41866	1.72435	0.939987	0.894533	0.966265	9.394	1.51694
23086	JHU19554.P214E06	PASK	8.34282	0.931794	0.880516	0.961588	8.03446	0.773192	0.848805	0.743423	0.913222	8.0227	0.341583
14466	JHU14195.P149E09	EDC4	7.53264	0.93179	0.88051	0.961586	7.44525	0.697338	0.807837	0.678861	0.888658	7.42616	0.317258
4951	JHU06620.P069H08	VRK3	13.7286	0.93178	0.880492	0.96158	10.6977	1.07066	0.94203	0.898042	0.967428	10.6745	0.902907
15269	JHU13463.P141D01	LRRC47	7.84097	0.931742	0.880428	0.961558	7.3747	0.696356	0.895641	0.819721	0.940743	7.37701	0.466771
16898	JHU15292.P161G01	ELP5	12.0508	0.931734	0.880414	0.961554	8.62495	0.927115	0.890661	0.811477	0.937845	8.62846	0.625534
16908	JHU15321.P161G02	GPR176	9.04115	0.931695	0.880349	0.961532	7.75467	0.802362	0.835605	0.722404	0.905359	7.74472	0.51587
23207	JHU17689.P220F09	ADCY5	10.7052	0.931693	0.880344	0.96153	7.16556	0.625501	0.818735	0.695843	0.895238	7.17032	0.343633
4854	JHU06270.P066G07	KIAA1143	10.6598	0.931687	0.880335	0.961527	7.42712	1.14936	0.947893	0.908143	0.970761	7.44682	1.04094
18558	JHU13047.P188E02	FAS	12.2565	0.931686	0.880332	0.961526	8.36886	0.745472	0.675179	0.482645	0.8058	8.36013	0.255592
8903	JHU09531.P100H09	EXOC3	9.95484	0.931668	0.880301	0.961516	10.6435	1.10316	0.969265	0.945362	0.982836	10.6692	0.996016
24593	JHU18312.P210D03	RRAD	12.421	0.93166	0.880288	0.961511	8.75483	0.953625	0.864243	0.768273	0.922359	8.73731	0.630829
13600	JHU15069.P158G08	RAB11FIP1	13.0315	0.931637	0.880249	0.961498	10.927	1.7861	0.920713	0.8617	0.955235	10.8876	1.67267
15680	JHU15086.P158C04	UCN3	13.6202	0.931627	0.880231	0.961492	9.37625	1.05748	0.942393	0.898666	0.967635	9.37916	1.03339
13925	JHU12268.P129F01	CCDC90B	11.0387	0.931627	0.880231	0.961492	7.65727	0.742936	0.941877	0.897779	0.967341	7.6513	0.491766
15353	JHU12128.P143D12	PPHLN1	13.8576	0.931609	0.880202	0.961483	9.18245	1.13899	0.919365	0.859424	0.954461	9.19295	0.865155
12127	JHU09976.P104B04	TIGD1	25.2894	0.931592	0.880172	0.961473	9.94107	1.4692	0.947779	0.907946	0.970696	9.93822	1.37246
23320	JHU17993.P223E12	KCNH2	8.93961	0.931575	0.880144	0.961463	8.62329	0.922064	0.922491	0.864709	0.956257	8.59715	0.706134
20855	JHU19029.P193B04	MATN3	14.5308	0.931557	0.880112	0.961452	8.65884	0.945598	0.954388	0.919388	0.974443	8.6494	0.633793
17845	JHU16986.P200H11	PTPN3	8.25071	0.931528	0.880063	0.961436	8.84883	0.948323	0.889932	0.810274	0.93742	8.8579	0.708894
19638	JHU01732.P186C07	ACRV1	4.09159	0.931517	0.880043	0.961429	7.15694	0.768312	0.939825	0.894254	0.966172	7.14758	0.613541
19481	JHU14022.P179D12	MAPK8IP2	15.586	0.931516	0.880043	0.961429	9.62737	1.54373	0.965489	0.938741	0.980712	9.57105	1.33833
16918	JHU15403.P162G03	CHCHD2	7.53713	0.931511	0.880034	0.961426	7.7465	0.706169	0.895333	0.819209	0.940564	7.75471	0.470554
10725	JHU08082.P085D09	COTL1	23.4639	0.93151	0.880033	0.961426	8.67971	1.20259	0.959608	0.928466	0.977394	8.67314	1.05137
10413	JHU11501.P120F06	SPRED1	11.4745	0.93151	0.880032	0.961426	8.02573	0.93238	0.904524	0.834502	0.945897	8.02571	0.645287
25750	JHU01340.P014C03	TSPAN5	11.3108	0.931486	0.879991	0.961412	8.31246	0.729935	0.750324	0.591468	0.853372	8.31084	0.342611
24027	JHU10916.P114F04	SNRPC	11.5728	0.931476	0.879975	0.961406	8.99005	1.18161	0.938594	0.892144	0.965471	8.96244	1.13959
770	JHU03099.P033G01	EDIL3	11.7577	0.931459	0.879945	0.961396	10.2187	1.04093	0.895475	0.819445	0.940647	10.2111	0.756351
17590	JHU07385.P190G03	WDR47	10.2345	0.931446	0.879923	0.961389	7.5861	0.842793	0.917926	0.856994	0.953632	7.53774	0.583577
16558	JHU14267.P150A06	ACSBG1	17.6998	0.931444	0.87992	0.961388	10.0691	1.31559	0.953379	0.917638	0.973872	10.0919	1.09771
17533	JHU03021.P186H06	KV205	7.61708	0.931418	0.879875	0.961373	8.76128	0.771312	0.785296	0.644168	0.874941	8.76325	0.380589
23164	JHU17747.P220E04	PAIP2B	11.3054	0.931414	0.879869	0.961371	7.14944	0.616641	0.919727	0.860035	0.954669	7.15207	0.459747
15731	JHU15107.P159D11	CHRNA3	12.7658	0.931412	0.879866	0.96137	8.535	0.817643	0.799309	0.665666	0.883485	8.52155	0.326897
20615	JHU19834.P184B09	SUPT20H	11.1596	0.931359	0.879774	0.961339	7.99238	0.915321	0.942262	0.898441	0.96756	7.98735	0.665835
9107	JHU10218.P107H11	ITGB1BP2	22.417	0.931349	0.879758	0.961334	12.1148	1.32865	0.940642	0.895658	0.966638	12.0644	1.27367
14197	JHU13372.P140F11	REPS1	14.3039	0.931305	0.879683	0.961308	8.74446	1.20811	0.942687	0.899171	0.967802	8.74909	1.11837
8724	JHU08533.P089G11	UBTD2	19.3892	0.931293	0.879662	0.961301	8.00544	0.905064	0.960609	0.930213	0.97796	8.00725	0.844685
22876	JHU17337.P208E04	CD93	11.2269	0.931278	0.879636	0.961293	8.84893	1.07855	0.904499	0.83446	0.945882	8.83363	0.692701
8193	JHU07131.P075B05	ELK1	19.5375	0.931251	0.87959	0.961277	10.285	1.05163	0.936935	0.889302	0.964525	10.2971	0.953897
22954	JHU18503.P212E01	SORT1	13.9461	0.931241	0.879573	0.961272	7.55442	0.701616	0.66529	0.468754	0.799412	7.53106	0.259545
15426	JHU13850.P145C09	OR9A2	5.86774	0.931229	0.879553	0.961265	7.79142	0.754969	0.850674	0.746415	0.914332	7.76115	0.297854
16982	JHU15441.P162G11	NUDT13	18.6706	0.931194	0.879493	0.961245	10.45	1.30715	0.93611	0.887889	0.964054	10.405	1.22187
27038	JHU25752.P244A06	XIRP1	15.7409	0.931187	0.879482	0.961241	8.4002	0.951868	0.967396	0.942082	0.981785	8.37103	0.858324
22138	JHU24473.P241G08	ESRRB	11.8957	0.931184	0.879476	0.961239	7.3894	0.867771	0.897779	0.823268	0.941985	7.39119	0.728164
12349	JHU10495.P110B06	EXOSC7	22.4384	0.931177	0.879465	0.961235	8.88663	1.46262	0.94994	0.911682	0.971923	8.89184	1.4785
23379	JHU06984.P227F07	RCOR2	9.00066	0.931155	0.879427	0.961223	8.7389	0.941267	0.912647	0.848107	0.950591	8.73995	0.703421
21229	JHU17411.P208H02	YIPF6	11.0746	0.931113	0.879356	0.961199	7.53922	0.674267	0.749353	0.590025	0.852768	7.53513	0.37727
26649	JHU02704.P227B08	TMEM167B	10.9451	0.931105	0.879342	0.961194	8.51088	0.858833	0.935461	0.886779	0.963684	8.49016	0.631338
19757	JHU16103.P192D10	LARP7	16.5721	0.931098	0.879331	0.96119	10.1469	1.31119	0.944763	0.902744	0.968983	10.1045	1.14209
18420	JHU04023.P177E11	TMEM130	8.94406	0.931085	0.879308	0.961183	7.89796	0.827712	0.919745	0.860064	0.954679	7.87515	0.51382
12758	JHU11645.P122G11	GLCE	7.70991	0.931042	0.879235	0.961158	9.37327	1.01049	0.921012	0.862206	0.955407	9.35863	0.655002
13487	JHU14539.P153H06	KJ901160	17.0712	0.931024	0.879204	0.961148	8.83023	0.93192	0.90678	0.838271	0.947202	8.80412	0.686816
25151	JHU01749.P232D12	SSMEM1	12.571	0.931023	0.879202	0.961147	8.21997	0.880005	0.870698	0.77875	0.92616	8.21595	0.613419
17238	JHU16574.P174G07	UGT3A2	17.2494	0.931022	0.8792	0.961146	8.52108	0.804588	0.812092	0.685475	0.891231	8.51224	0.340591
5476	JHU04824.P051E03	DPH3	16.2618	0.930997	0.879157	0.961132	10.1595	1.92059	0.950015	0.911811	0.971965	10.1197	1.7591
18433	JHU19728.P183F01	ZNF583	16.5297	0.930995	0.879154	0.961131	8.20212	0.66269	0.908104	0.840486	0.947968	8.19847	0.489369
26967	JHU07060.P237B12	MAP3K14	6.72649	0.930971	0.879114	0.961118	6.45534	0.838503	0.955653	0.921584	0.975159	6.49483	0.870813
14648	JHU15164.P159E08	PTRF	8.12513	0.930949	0.879077	0.961105	8.63039	0.674708	0.768833	0.619192	0.864832	8.61959	0.387792
22978	JHU18179.P209E05	DPH1	9.87895	0.930942	0.879065	0.961101	7.94134	0.707539	0.637276	0.429921	0.781148	7.92681	0.287567
26712	JHU19256.P231A04	ZP4	13.7007	0.930935	0.879052	0.961097	9.25567	1.05457	0.919817	0.860186	0.95472	9.25267	0.713982
23049	JHU19560.P214F01	TAOK1	14.8278	0.930934	0.87905	0.961096	7.37373	0.684722	0.627058	0.415945	0.774424	7.35948	0.268967
10909	JHU08947.P094D06	DCP1A	17.3128	0.930926	0.879037	0.961092	8.97681	1.23577	0.947799	0.907981	0.970708	8.96511	1.07891
19508	JHU19583.P181C03	Lhx5_frag	12.2554	0.930883	0.878963	0.961067	7.43627	0.714447	0.942435	0.898737	0.967658	7.44746	0.496854
18135	JHU15754.P165F12	SLC36A3	9.01764	0.930851	0.878909	0.961049	8.60189	0.803989	0.819373	0.696841	0.895622	8.58506	0.362665
13602	JHU14933.P157G09	TPRG1	11.7555	0.930845	0.878898	0.961045	8.10372	1.14859	0.932706	0.882073	0.96211	8.07263	0.873951
22878	JHU17393.P208E02	SYT13	9.43073	0.930844	0.878897	0.961045	7.67268	0.804408	0.957641	0.925042	0.976283	7.65905	0.704297
24740	JHU18725.P215C11	SYNGR1	12.0333	0.930804	0.878828	0.961022	9.26096	0.975362	0.88865	0.808158	0.936673	9.26116	0.550002
14939	JHU12047.P126D08	TMEM185B	18.4474	0.9308	0.878822	0.96102	12.0044	1.28352	0.951876	0.915032	0.97302	12.0586	1.06119
22510	JHU01329.P014G06	SNX3	14.8498	0.930772	0.878775	0.961004	8.71147	0.964565	0.91472	0.851592	0.951786	8.68919	0.855483
20464	JHU12760.P179A02	GOLPH3	15.9078	0.930763	0.87876	0.960999	9.90036	1.28642	0.934879	0.885784	0.963351	9.91275	0.995726
21746	JHU02230.P228G07	DNAJB11	29.1925	0.930747	0.878732	0.960989	9.38706	1.1429	0.92187	0.863657	0.9559	9.38863	0.932108
20213	JHU15968.P168B07	CDON	10.9642	0.93073	0.878702	0.960979	7.63806	0.770433	0.899802	0.826632	0.94316	7.62736	0.459038
25700	JHU10996.P115C11	NASP	11.2742	0.930727	0.878698	0.960978	10.3781	1.69353	0.926735	0.871907	0.958692	10.3662	1.59851
17382	JHU19747.P183G01	LZTS1	9.93621	0.930722	0.878689	0.960975	7.88235	0.720225	0.786489	0.64599	0.875671	7.90145	0.488228
16252	JHU13397.P140A04	ZCCHC12	12.6356	0.930719	0.878685	0.960973	8.06018	0.808772	0.961634	0.932001	0.978538	8.03272	0.789777
14423	JHU14208.P149F04	IFT140	12.1407	0.930713	0.878674	0.96097	8.31076	0.805039	0.834889	0.721269	0.90493	8.30019	0.427729
25369	JHU25614.P243D04	NES	8.71926	0.930712	0.878672	0.960969	9.58571	1.26266	0.935794	0.887349	0.963874	9.55002	1.20863
14673	JHU15014.P158F11	C2orf44	7.7503	0.930711	0.878671	0.960969	7.65909	0.738666	0.878863	0.792075	0.930952	7.6347	0.549278
26616	JHU01462.P227A04	CDC25C	15.2908	0.930705	0.87866	0.960965	7.34503	0.723492	0.942033	0.898046	0.96743	7.34113	0.638691
26849	JHU01678.P235B09	KIR3DL1	15.8515	0.9307	0.878652	0.960962	9.5323	1.08993	0.908619	0.841349	0.948265	9.5099	0.805
17546	JHU16280.P188G09	KJ900930_fr	8.21064	0.93069	0.878635	0.960957	7.64564	0.742534	0.87969	0.793429	0.931437	7.62346	0.550353
1297	JHU00881.P010F07	C18orf25	25.9855	0.930675	0.878609	0.960948	9.99547	1.65306	0.943582	0.900711	0.968311	9.95177	1.50645
8902	JHU09424.P099G09	ERICH5	18.0337	0.930668	0.878598	0.960944	9.40477	1.41621	0.938656	0.89225	0.965506	9.37322	1.23057
13450	JHU14887.P156G01	SUV420H1	8.37056	0.930654	0.878574	0.960936	8.0033	0.74096	0.764227	0.612258	0.861989	7.98579	0.354738
18805	JHU19283.P196F11	FAM20C	12.2628	0.930645	0.878558	0.960931	7.63956	0.696845	0.753562	0.596292	0.855384	7.62224	0.228412
21204	JHU17056.P201G11	GRK4	8.69177	0.930635	0.878542	0.960925	7.30139	0.68172	0.835649	0.722473	0.905384	7.29145	0.49577
21662	JHU18131.P224G06	SORCS2	10.3448	0.930616	0.878509	0.960914	7.79968	0.737557	0.703571	0.523075	0.823975	7.76755	0.363326
2140	JHU00289.P004C04	ABI1	22.3163	0.930596	0.878475	0.960903	10.2213	1.6981	0.944007	0.901443	0.968553	10.1733	1.62
26477	JHU17771.P220B10	TSHR	9.7635	0.930591	0.878466	0.9609	7.24533	0.639844	0.691114	0.505235	0.816031	7.22279	0.283377
12268	JHU10000.P105A10	DMD	20.2133	0.930565	0.878423	0.960885	8.70488	1.2345	0.954222	0.9191	0.974349	8.69906	1.15568
21858	JHU16388.P229G09	AACS	16.1867	0.930563	0.878418	0.960884	8.2737	0.799628	0.712822	0.536426	0.829843	8.25329	0.452986
18188	JHU16139.P169E06	TP53TG1	9.72997	0.9305	0.878311	0.960848	7.26318	0.639463	0.701835	0.520579	0.822871	7.25962	0.270664
22999	JHU18222.P209F08	SLC7A6	6.2203	0.930493	0.878299	0.960844	8.04359	0.752859	0.736706	0.571308	0.844876	8.02981	0.290764
20257	JHU16310.P171B01	MFSD5	20.7639	0.930488	0.878291	0.960841	9.03245	1.07057	0.941391	0.896944	0.967065	9.01181	0.816714
13191	JHU13727.P144H05	EYA2	12.3858	0.930478	0.878274	0.960835	9.52506	0.823558	0.820601	0.698764	0.896361	9.53597	0.487257
17128	JHU16152.P170G05	ADHFE1	8.16252	0.930476	0.87827	0.960834	8.43107	0.711353	0.708639	0.530378	0.827193	8.42396	0.382376
24175	JHU01248.P013F10	ZNF385D	28.3697	0.930475	0.878269	0.960834	8.52148	0.950099	0.911354	0.845936	0.949845	8.49557	0.77559
19499	JHU19731.P183D02	FOXC2	16.1478	0.930472	0.878263	0.960832	8.1622	1.18227	0.947088	0.906754	0.970304	8.15269	1.02044
23664	JHU21320.P239E06	SMARCE1	14.9707	0.930472	0.878262	0.960832	9.33999	1.18608	0.921662	0.863306	0.955781	9.33524	1.07935
24056	JHU10979.P115E08	IQCG	10.8328	0.930465	0.878252	0.960828	7.69931	0.818193	0.864555	0.768778	0.922543	7.68315	0.602283
24585	JHU18320.P210D01	SLC7A4	17.0154	0.930449	0.878224	0.960819	9.14634	0.912026	0.80339	0.671971	0.885963	9.1429	0.454622
21686	JHU17949.P222G11	RNF17	12.4842	0.930423	0.87818	0.960804	7.22908	0.725473	0.807092	0.677704	0.888206	7.23912	0.539208
14525	JHU14635.P154F02	ASAP2	10.6392	0.93042	0.878174	0.960802	8.82037	1.05271	0.957622	0.925008	0.976272	8.79024	0.914083
15630	JHU14687.P154C10	RXRB	8.96614	0.93041	0.878157	0.960796	7.16322	0.624753	0.957891	0.925476	0.976424	7.15901	0.47326
12700	JHU11855.P124G04	NAP1L5	16.6021	0.930384	0.878114	0.960782	10.573	1.91954	0.944119	0.901636	0.968617	10.5721	1.80106
20896	JHU19103.P194A08	HSD17B1	16.4638	0.930384	0.878113	0.960781	8.23549	0.813641	0.872687	0.781988	0.927329	8.22413	0.43368
19026	JHU15613.P164C03	KIAA1161	9.12436	0.930347	0.878051	0.960761	8.32909	0.823791	0.898391	0.824286	0.942341	8.30806	0.448125
4532	JHU05030.P053G03	FKBP7	18.8978	0.930334	0.878028	0.960753	9.66754	1.53805	0.952999	0.916979	0.973657	9.65831	1.43607
19466	JHU13723.P180C09	ENTPD1	16.7943	0.930327	0.878017	0.960749	9.43407	0.933599	0.906609	0.837986	0.947104	9.42699	0.519997
17306	JHU04013.P177G04	SELPLG	10.5902	0.930283	0.877942	0.960724	7.88297	0.900888	0.818693	0.695777	0.895213	7.86517	0.549726
2641	JHU02099.P022D07	ST6GALNAC6	16.4357	0.930279	0.877934	0.960721	10.4475	1.31366	0.918424	0.857835	0.953919	10.4505	0.987024
15416	JHU14006.P147C08	FUT6	13.9133	0.930236	0.877861	0.960697	10.9411	1.22327	0.904514	0.834484	0.945891	10.9243	0.965023
13198	JHU13515.P142G06	ADAP2	18.8403	0.930212	0.877821	0.960683	9.86717	1.04877	0.924328	0.867821	0.957311	9.84596	0.937027
17064	JHU15816.P166G09	NELL1	14.8497	0.930184	0.877773	0.960667	8.6812	0.843322	0.796568	0.661444	0.881818	8.68741	0.550121
6661	JHU05054.P053D05	NF2	17.6095	0.930176	0.87776	0.960663	8.41029	0.903896	0.937613	0.890462	0.964911	8.39077	0.797638
21475	JHU18560.P213H11	HIST1H1B	23.5493	0.930167	0.877744	0.960657	12.4108	1.24423	0.914901	0.851897	0.951891	12.3916	1.17233
18686	JHU00069.P192E06	PKM	12.8012	0.93016	0.877732	0.960653	7.8917	0.745679	0.915793	0.853399	0.952405	7.88375	0.432248
21836	JHU09460.P229G06	MXD3	12.1752	0.930155	0.877724	0.960651	7.62185	0.645689	0.843826	0.73547	0.910262	7.62364	0.493514
23807	JHU25850.P244F12	TNPO3	8.2378	0.930151	0.877716	0.960648	7.61403	0.669731	0.63574	0.427814	0.780139	7.6079	0.246581
17387	JHU19786.P183H02	ZNF264	11.9626	0.930147	0.87771	0.960646	8.97159	0.878426	0.922644	0.864968	0.956345	8.95447	0.865962
24632	JHU18395.P211C08	POF1B	8.16488	0.930145	0.877707	0.960645	8.17967	0.850779	0.88072	0.795117	0.93204	8.16722	0.442339
19957	JHU16996.P200D11	SLC2A10	8.16882	0.930143	0.877703	0.960644	7.26215	0.651676	0.90933	0.84254	0.948676	7.27992	0.45311
17571	JHU03269.P189H03	C10orf32	10.4594	0.930131	0.877682	0.960637	7.3878	0.665882	0.787219	0.647104	0.876117	7.38567	0.414061
19389	JHU29111.P174D10	UBAP2	6.59167	0.930124	0.87767	0.960633	9.03879	1.13133	0.941726	0.897519	0.967255	9.05625	0.991183
26329	JHU18707.P215B04	PIK3IP1	10.0565	0.930123	0.877669	0.960632	7.43808	0.722259	0.919645	0.859896	0.954621	7.4317	0.395685
16435	JHU14029.P147B03	OPTN	25.2621	0.930115	0.877656	0.960628	10.6779	1.37347	0.95781	0.925335	0.976379	10.6862	1.25201
12852	JHU11916.P125G11	CAMKK2	10.4261	0.930113	0.877651	0.960626	8.678	0.936635	0.907884	0.840118	0.94784	8.68004	0.607849
13398	JHU14353.P150G07	TTC7B	5.02776	0.930064	0.877569	0.960599	8.52108	0.876148	0.95028	0.912269	0.972116	8.50422	0.710355
12801	JHU12117.P127H05	RILPL2	14.6295	0.930058	0.877558	0.960595	8.89061	0.880349	0.904065	0.833735	0.945631	8.88584	0.661874
17681	JHU19116.P194H03	LOX	11.9847	0.930057	0.877556	0.960594	7.99471	0.835023	0.910385	0.84431	0.949286	7.99483	0.645455
18550	JHU02083.P186E03	PPIA	11.5463	0.930041	0.877529	0.960585	7.27862	0.997017	0.963223	0.934776	0.979434	7.29503	1.04268
21830	JHU18131.P231G05	SORCS2	11.382	0.93004	0.877528	0.960585	7.91661	0.736424	0.653685	0.452574	0.791876	7.8892	0.401357
22411	JHU11017.P115H06	RUNX1T1	9.82994	0.930034	0.877517	0.960581	10.5412	0.947053	0.910648	0.84475	0.949437	10.5354	0.903209
23768	JHU25667.P243E08	ZBTB38	9.44689	0.930018	0.87749	0.960572	7.64817	0.835281	0.861161	0.763289	0.92054	7.62917	0.580152
20757	JHU14903.P192B03	ZNF507	10.8132	0.929996	0.877452	0.960559	8.68946	0.868587	0.960647	0.930278	0.977981	8.67345	0.650478
25129	JHU03424.P230D09	NMD3	18.406	0.929978	0.877422	0.960549	8.26096	1.0368	0.919574	0.859777	0.954581	8.25652	0.851115
21534	JHU17753.P220G02	PRSS16	12.8781	0.929953	0.877379	0.960535	8.63712	0.861363	0.849113	0.743916	0.913405	8.61804	0.54678
18648	JHU10707.P191E04	MPHOSPH9	11.1019	0.92995	0.877375	0.960533	7.43882	0.663245	0.77342	0.62612	0.867656	7.43739	0.24489
15260	JHU13312.P140C12	ARMC5	11.2674	0.929949	0.877373	0.960533	8.01626	1.10245	0.962026	0.932685	0.978759	7.99056	0.904014
14257	JHU13513.P142F07	CASC4	11.9625	0.929944	0.877363	0.960529	9.7339	1.32091	0.956763	0.923513	0.975786	9.71997	1.23812
16685	JHU14872.P156B10	PRNP	10.969	0.929943	0.877363	0.960529	8.42254	0.961228	0.948987	0.910034	0.971382	8.41796	0.660002
5523	JHU04858.P051F07	PFDN4	20.8471	0.92991	0.877306	0.96051	8.26439	1.48775	0.939852	0.894301	0.966188	8.28248	1.31885
23094	JHU19554.P214E07	PASK	9.46792	0.929903	0.877293	0.960506	8.55771	0.823156	0.812955	0.686818	0.891752	8.55716	0.448372
26551	JHU17809.P221B08	HCN4	9.14417	0.929896	0.877282	0.960502	6.99906	0.630822	0.840633	0.730385	0.908359	6.99357	0.328424
21194	JHU19548.P204G09	GIT1	5.52212	0.929887	0.877268	0.960497	7.92714	0.729279	0.713666	0.537648	0.830377	7.91096	0.394148
2696	JHU02436.P026C01	ELMOD1	18.8253	0.929863	0.877226	0.960483	10.1813	1.45973	0.940827	0.895975	0.966743	10.1898	1.05503
24507	JHU16677.P206D04	PRDM8	7.3317	0.929843	0.877192	0.960472	7.20015	0.725248	0.970503	0.947536	0.983532	7.20594	0.622687
23579	JHU11262.P234F08	HIF1A	9.94362	0.929832	0.877174	0.960466	8.1527	0.806869	0.953601	0.918022	0.973997	8.15025	0.698587
6872	JHU06039.P063C08	MED20	17.4772	0.929809	0.877133	0.960452	9.00612	1.62222	0.964377	0.936795	0.980085	9.00514	1.58891
4994	JHU06955.P073G01	MAGEE1	21.8334	0.929793	0.877106	0.960443	10.3496	1.48937	0.940234	0.894956	0.966405	10.2991	1.48504
4228	JHU04103.P043G03	PTPN4	14.4922	0.929783	0.87709	0.960438	10.5137	1.03099	0.916495	0.854581	0.952809	10.5292	0.789076
42	JHU00362.P004G05	SAE1	24.5844	0.929782	0.877088	0.960437	10.1812	1.59308	0.940157	0.894824	0.966361	10.1366	1.51183
18057	JHU15854.P166F01	TIGIT	16.3956	0.929775	0.877077	0.960433	7.59386	0.692207	0.837061	0.724711	0.906228	7.59748	0.376018
19884	JHU19358.P197C02	APOO	11.9853	0.929771	0.87707	0.960431	9.45518	0.99852	0.853977	0.751716	0.916291	9.46354	0.668223
20730	JHU19944.P185A12	Capn15	15.8644	0.929764	0.877058	0.960427	8.32366	1.00529	0.932572	0.881844	0.962033	8.29908	0.768781
5014	JHU07043.P074G03	PPIP5K1	15.2733	0.929754	0.877041	0.960421	9.46136	1.12992	0.953406	0.917684	0.973887	9.44178	1.09912
15528	JHU14294.P150C09	DHX29	11.2801	0.929752	0.877037	0.96042	7.65534	0.857724	0.928107	0.874239	0.959478	7.63584	0.645817
13792	JHU11698.P122E08	CHMP3	10.7005	0.929745	0.877025	0.960416	8.58067	0.920599	0.927081	0.872494	0.95889	8.55785	0.718844
24736	JHU18634.P214C08	SOX4	9.251	0.929731	0.877001	0.960408	7.3346	0.681677	0.848593	0.743083	0.913096	7.32841	0.35355
24591	JHU18148.P209D02	ABCB6	16.7622	0.929726	0.876993	0.960405	8.81821	1.06179	0.933239	0.882981	0.962414	8.83518	0.930878
5102	JHU07421.P078G02	CSRP3	23.0208	0.929723	0.876987	0.960403	9.36988	1.29967	0.954828	0.920151	0.974692	9.36086	1.28251
22959	JHU18206.P209F02	NEU1	8.33295	0.929723	0.876987	0.960403	9.09044	0.920603	0.858869	0.759589	0.919186	9.08339	0.534797
25355	JHU24615.P243D02	TNFRSF18	13.0638	0.929712	0.876969	0.960397	7.67768	0.779807	0.919303	0.859319	0.954425	7.68101	0.589008
24014	JHU10886.P114E02	IGSF1	10.3912	0.929694	0.876939	0.960387	9.46974	0.929514	0.81631	0.692051	0.893776	9.47998	0.552949
23007	JHU18478.P212F08	MOSPD2	14.6497	0.929673	0.876903	0.960375	8.54941	0.958949	0.915576	0.853033	0.952279	8.54736	0.70434
13386	JHU14493.P152G05	SCN4B	14.49	0.929667	0.876893	0.960371	9.32521	1.11767	0.908914	0.841843	0.948436	9.31937	0.934365
7744	JHU05092.P054A08	ATXN3	28.5887	0.92964	0.876847	0.960356	11.7507	2.59402	0.938411	0.891829	0.965366	11.7224	2.41101
24074	JHU11042.P116E09	AIF1	21.5548	0.929637	0.876842	0.960354	8.55203	0.845886	0.953636	0.918082	0.974017	8.55068	0.902418
25391	JHU19611.P241D06	BHLHE40	80.3525	0.929583	0.87675	0.960323	6.77088	0.576251	0.9296	0.876778	0.960333	6.76054	0.479385
21442	JHU18583.P213G05	POLR3H	14.4185	0.929577	0.87674	0.96032	8.51571	1.02429	0.919702	0.859993	0.954654	8.4877	0.847601
26157	JHU17357.P208B06	TMEM130	5.99523	0.929541	0.876679	0.960299	6.90449	0.570494	0.696044	0.512276	0.81918	6.87269	0.276626
9334	JHU11292.P118G03	PPP1R13L	8.61024	0.929528	0.876656	0.960292	9.33623	1.29171	0.966218	0.940016	0.981122	9.31053	1.25133
16199	JHU12984.P136B09	PAK4	10.161	0.929498	0.876604	0.960274	9.12892	1.30497	0.907354	0.839231	0.947534	9.11865	1.14363
27074	JHU25887.P245A01	CEP290	7.51334	0.92949	0.876591	0.96027	7.18852	0.772978	0.919287	0.859292	0.954416	7.18978	0.675165
6077	JHU07064.P074F02	MRPS31	22.78	0.929477	0.87657	0.960263	10.5334	1.56154	0.954238	0.919127	0.974358	10.4868	1.42354
26743	JHU02844.P229B08	PTBP2	12.2654	0.92947	0.876557	0.960258	7.34225	0.886481	0.957965	0.925605	0.976466	7.31529	0.720077
9924	JHU09499.P099E07	XRCC1	11.1808	0.92942	0.876471	0.96023	8.30826	1.18739	0.934661	0.88541	0.963226	8.28906	0.88074
17601	JHU13986.P191H05	ATAD3A	9.7948	0.929395	0.876429	0.960215	8.1917	0.772983	0.86881	0.775679	0.92505	8.17869	0.57487
9998	JHU09781.P102E02	TIGD1	7.61045	0.92938	0.876404	0.960207	8.83656	1.29042	0.954668	0.919875	0.974602	8.83336	1.20613
16294	JHU13217.P139A09	BCL2	10.2517	0.929366	0.876381	0.960199	9.20447	1.28035	0.94164	0.897372	0.967206	9.18533	1.13206
6596	JHU04809.P051C11	MAPK1IP1L	25.2748	0.929358	0.876367	0.960195	10.899	1.8404	0.960516	0.93005	0.977907	10.8569	1.73026
22897	JHU16625.P206F07	ASCL4	10.1519	0.929342	0.87634	0.960185	7.33268	0.631583	0.873588	0.783456	0.927858	7.33813	0.385545
5154	JHU07595.P077G09	CCDC83	24.8279	0.929332	0.876323	0.96018	9.28392	1.16622	0.919005	0.858815	0.954253	9.27444	0.797795
18180	JHU16333.P171E07	THYN1	17.927	0.929323	0.876306	0.960174	11.0758	1.44468	0.93102	0.879197	0.961145	11.056	1.36301
16439	JHU13861.P145B04	RNASET2	16.3486	0.929307	0.876279	0.960165	9.23922	1.14846	0.95638	0.922849	0.97557	9.22011	0.994492
22879	JHU17343.P208F04	FAM19A1	11.6794	0.929289	0.876248	0.960155	7.22427	0.651027	0.849409	0.744389	0.913581	7.21775	0.333558
24948	JHU17815.P221C11	ITGA10	11.2661	0.929287	0.876245	0.960153	6.94215	0.638371	0.906302	0.837472	0.946926	6.94387	0.399493
13143	JHU13066.P137H12	CXorf67	4.63521	0.929286	0.876243	0.960153	8.70953	0.802589	0.806078	0.676132	0.887592	8.70541	0.394805
13408	JHU14273.P150G08	ATP9A	4.80752	0.929275	0.876226	0.960147	7.93638	0.744235	0.937299	0.889924	0.964732	7.92856	0.466005
21428	JHU18536.P213G03	SDHAF4	10.3552	0.92925	0.876183	0.960132	7.35085	0.714364	0.548156	0.311284	0.721361	7.32859	0.303662
23601	JHU12148.P234F11	TRPC5	5.48508	0.929239	0.876164	0.960126	7.58422	0.731325	0.598286	0.377121	0.755312	7.556	0.265646
13029	JHU12694.P133H09	QARS	12.3605	0.929202	0.876101	0.960105	9.64833	1.16565	0.906176	0.837262	0.946853	9.65217	0.918234
23081	JHU19547.P214F05	CDK12	9.72661	0.929188	0.876077	0.960097	7.34977	0.667899	0.736169	0.570518	0.84454	7.3396	0.300896
8642	JHU08502.P089G01	PFKFB2	16.1272	0.929185	0.876071	0.960095	9.99044	1.31128	0.956285	0.922682	0.975516	9.97551	1.22332
17224	JHU16506.P174G05	DUSP15	8.59964	0.929141	0.875997	0.96007	9.49917	0.877088	0.690781	0.50476	0.815818	9.49782	0.494151
6846	JHU06062.P064C02	C7orf31	14.5481	0.929133	0.875984	0.960066	8.82023	1.18398	0.934835	0.885709	0.963326	8.80892	0.864792
25161	JHU19394.P234D01	KHSRP	29.7839	0.929111	0.875945	0.960053	8.89141	1.64547	0.956529	0.923106	0.975654	8.79644	1.568
24042	JHU11043.P116E05	AKAP7	19.0284	0.929103	0.875933	0.960048	11.4208	1.1809	0.955149	0.920709	0.974874	11.3527	1.26737
13582	JHU15043.P158G06	INPP5F	12.1848	0.929092	0.875914	0.960042	7.50805	0.62824	0.699025	0.516546	0.821081	7.48191	0.271833
20152	JHU15514.P163A12	FOSB	14.2791	0.929091	0.875912	0.960041	7.67191	0.815334	0.892401	0.814353	0.938858	7.65759	0.520955
3895	JHU02719.P029B08	EI24	16.9964	0.929072	0.875879	0.96003	8.79795	1.00489	0.954544	0.919658	0.974531	8.801	0.900131
9015	JHU09644.P101H12	IL1R1	11.0355	0.929048	0.875839	0.960017	8.04481	1.03765	0.942015	0.898017	0.96742	8.01088	0.744967
19145	JHU15793.P166D05	FBXW12	6.76927	0.929035	0.875817	0.960009	7.94156	0.750906	0.851909	0.748396	0.915065	7.93019	0.34996
19054	JHU15392.P162C06	BYSL	10.202	0.929035	0.875816	0.960009	9.03215	0.784399	0.921956	0.863803	0.955949	9.0275	0.53185
18318	JHU16575.P174E10	ZKSCAN8	9.66186	0.929022	0.875794	0.960002	8.77725	0.857634	0.958792	0.927044	0.976933	8.78538	0.830179
16428	JHU13793.P145A02	MIEN1	16.4348	0.929018	0.875788	0.96	9.04109	1.35066	0.94477	0.902756	0.968987	9.01877	1.23672
25393	JHU24528.P242D07	ZRANB1	18.8858	0.929017	0.875785	0.959999	7.89365	0.76704	0.836083	0.723162	0.905644	7.87882	0.552139
802	JHU03083.P033G05	AKNAD1	16.7941	0.929009	0.875772	0.959994	9.93334	1.42494	0.950597	0.912818	0.972295	9.89197	1.37762
25045	JHU09028.P228D11	APPL1	16.1361	0.929003	0.875762	0.959991	9.98239	1.0914	0.903752	0.833213	0.94545	9.95711	0.841372
12259	JHU10063.P105B11	TCP10	16.3999	0.928995	0.875749	0.959987	9.9186	2.01029	0.945271	0.90362	0.969272	9.93421	1.94103
23041	JHU18721.P215F01	SHH	8.885	0.928993	0.875745	0.959985	7.15645	0.633723	0.782964	0.640612	0.873514	7.1418	0.301681
18601	JHU04749.P186F09	LAMP2	6.00908	0.92899	0.87574	0.959983	8.07206	0.863927	0.876569	0.788323	0.929608	8.04223	0.483605
13153	JHU13677.P143H01	SYAP1	14.5107	0.928985	0.875731	0.959981	11.7141	1.49754	0.926882	0.872157	0.958776	11.6345	1.54916
18726	JHU19197.P195E01	COLGALT2	4.84518	0.928972	0.875709	0.959973	7.57073	0.669064	0.473632	0.217441	0.669302	7.55586	0.228077
22843	JHU17114.P202F12	ALAS1	10.6656	0.928969	0.875704	0.959971	7.844	0.744911	0.88266	0.798301	0.933175	7.84175	0.36815
19162	JHU15702.P165C08	GPR160	9.99399	0.928966	0.875699	0.95997	6.98414	0.764767	0.928894	0.875577	0.959929	6.96269	0.498446
13627	JHU15023.P158H12	COG3	10.1343	0.928934	0.875645	0.959952	9.20705	0.958199	0.865748	0.770711	0.923247	9.23017	0.600101
20428	JHU16409.P173A10	FAM131B	17.3138	0.92893	0.875638	0.959949	10.7969	1.60372	0.957115	0.924126	0.975986	10.7506	1.57446
18624	JHU02178.P186E12	RAD18	9.52149	0.928928	0.875635	0.959948	7.37977	0.678003	0.852695	0.749658	0.915531	7.36252	0.32603
18811	JHU19078.P194F12	CDHR3	8.14705	0.928921	0.875623	0.959944	7.91196	0.87667	0.931817	0.880556	0.961601	7.90482	0.559541
17651	JHU14184.P191H11	C4orf36	7.41033	0.9289	0.875587	0.959932	8.16993	0.741265	0.56663	0.335285	0.73397	8.16077	0.256498
13735	JHU11862.P124F01	PCYT1B	12.0866	0.928896	0.875581	0.95993	9.3336	1.1744	0.936424	0.888427	0.964233	9.32849	1.08678
12179	JHU09857.P103B11	PRF1	13.5066	0.928843	0.875491	0.9599	10.5426	1.16224	0.941592	0.897288	0.967179	10.5168	0.917984
22005	JHU25104.P240H03	CCDC57	10.3589	0.928836	0.875477	0.959895	6.90413	0.785627	0.867223	0.773103	0.924116	6.89623	0.645916
713	JHU02790.P030H05	ATAD1_frag	13.6456	0.928835	0.875476	0.959895	9.12453	1.07199	0.920158	0.860764	0.954917	9.12158	0.82828
21014	JHU19454.P198A11	BRAF	11.217	0.928835	0.875476	0.959895	8.45124	1.34088	0.946314	0.905418	0.969864	8.4679	1.13968
23032	JHU18416.P211E12	SYNGR3	9.59646	0.928819	0.87545	0.959886	8.73332	0.899677	0.857888	0.758007	0.918606	8.72279	0.452274
12366	JHU10484.P110A10	CRYBA1	21.6743	0.928819	0.875449	0.959886	9.44623	0.839241	0.89842	0.824333	0.942358	9.43402	0.563351
12962	JHU12678.P133G01	C2orf88	9.42765	0.928749	0.875329	0.959845	9.10703	0.82089	0.851097	0.747093	0.914583	9.10365	0.463974
18304	JHU16536.P174E08	MAGEB10	6.78442	0.928739	0.875313	0.95984	7.30911	0.741985	0.918547	0.858043	0.95399	7.30226	0.494623
12728	JHU11726.P123G08	CDH8	14.9143	0.928731	0.875299	0.959835	8.85415	0.972196	0.945716	0.904387	0.969525	8.82673	0.727336
18162	JHU16347.P172E03	DDX6	10.7834	0.928725	0.875289	0.959832	9.80859	1.09346	0.928991	0.875742	0.959984	9.81383	0.93659
23532	JHU00432.P233E02	LAPTM4A	17.0256	0.928718	0.875277	0.959828	10.331	1.29617	0.883822	0.800208	0.933854	10.376	0.916253
25090	JHU03532.P229C05	RER1	15.0328	0.928714	0.87527	0.959826	7.67043	0.703263	0.801758	0.669447	0.884973	7.65803	0.323491
10370	JHU11216.P117E01	SPRR4	8.46038	0.928704	0.875254	0.95982	8.84125	1.09595	0.962291	0.933147	0.978909	8.84228	1.0022
17976	JHU15510.P163E04	FAM188B_fra	12.119	0.928703	0.875252	0.959819	8.93235	0.93998	0.898995	0.825289	0.942691	8.92612	0.799
20818	JHU14603.P192A11	THPO	15.7482	0.92865	0.875161	0.959789	8.40932	1.16255	0.92985	0.877204	0.960476	8.38501	0.939918
23555	JHU14649.P233F07	GPR83	10.0741	0.928647	0.875157	0.959787	7.29877	0.634583	0.630302	0.420372	0.776563	7.28354	0.257313
21833	JHU19139.P230H05	ROBO4	12.2347	0.92863	0.875127	0.959777	8.15565	0.790006	0.822854	0.702296	0.897716	8.13299	0.490506
21352	JHU18240.P210G05	KJ901286	10.7734	0.928616	0.875104	0.95977	9.25824	0.896141	0.839803	0.729066	0.907865	9.26033	0.578617
16326	JHU13679.P143A01	ISM2	12.4817	0.928599	0.875076	0.95976	9.4996	1.32241	0.940318	0.895101	0.966453	9.46249	1.17135
15596	JHU14525.P153C06	DYNAP	12.7196	0.928574	0.875032	0.959745	11.6837	1.71713	0.920278	0.860967	0.954986	11.633	1.55045
5574	JHU05254.P055E01	RFX3	10.6504	0.928569	0.875023	0.959742	8.18008	1.31775	0.953796	0.918361	0.974108	8.16933	1.13581
24200	JHU07870.P082E01	ZDHHC5	13.9801	0.928565	0.875017	0.95974	8.72035	1.06013	0.938934	0.892727	0.965665	8.70873	0.962562
25837	JHU08051.P084D02	TNFRSF19	12.1103	0.928559	0.875007	0.959737	7.2807	0.728283	0.748312	0.588477	0.85212	7.25696	0.362521
13294	JHU13907.P146G06	ACKR3	9.3801	0.92855	0.874992	0.959732	8.2583	0.736732	0.599419	0.378636	0.75607	8.24698	0.265091
22987	JHU18410.P211F06	SLC30A3	15.7497	0.928549	0.874989	0.959731	8.23902	0.878761	0.803081	0.671492	0.885775	8.22548	0.467321
16278	JHU13180.P138A07	PCSK1N	13.0729	0.92854	0.874974	0.959726	8.104	0.972683	0.93998	0.89452	0.96626	8.09182	0.851598
13538	JHU14974.P157G01	SULT1B1	12.4332	0.928516	0.874934	0.959712	8.2496	0.644763	0.789225	0.650173	0.877342	8.24694	0.363398
16015	JHU11921.P125B10	DBN1	65.2406	0.928507	0.874918	0.959707	11.7765	1.64652	0.961026	0.93094	0.978195	11.7617	1.63976
21004	JHU19395.P197A10	LAMB3	9.58297	0.9285	0.874907	0.959703	8.13512	0.85391	0.83935	0.728346	0.907594	8.11727	0.51221
17076	JHU15765.P165G11	XG	13.0964	0.928497	0.874901	0.959701	8.31016	0.700102	0.629574	0.419378	0.776083	8.31015	0.242983
22142	JHU25867.P244G06	HCN1	8.48716	0.92848	0.874872	0.959691	8.64158	0.943593	0.862779	0.765903	0.921495	8.62473	0.693113
21346	JHU18153.P209G05	APLP1	12.4269	0.928478	0.874869	0.95969	8.92796	0.768889	0.815056	0.690094	0.89302	8.91606	0.534158
14383	JHU13839.P145F10	OR13G1	10.9537	0.928477	0.874868	0.95969	7.61919	0.727939	0.794232	0.657852	0.880396	7.58551	0.313195
19798	JHU19135.P194C03	PTH2	5.92651	0.928456	0.874832	0.959678	7.87234	0.758955	0.89427	0.817447	0.939946	7.87195	0.359129
19487	JHU14022.P180D12	MAPK8IP2	19.7265	0.928443	0.874809	0.95967	10.2729	1.52424	0.958235	0.926075	0.976619	10.2135	1.33437
22542	JHU01275.P014G10	CMSS1	31.8434	0.928441	0.874805	0.959669	10.1603	1.1721	0.898903	0.825137	0.942638	10.1207	1.07777
20890	JHU18981.P193A08	C1RL	18.0669	0.928426	0.87478	0.95966	9.14743	0.911535	0.897874	0.823426	0.942041	9.15524	0.406935
15858	JHU11857.P124A03	NMNAT2	12.7129	0.928423	0.874776	0.959659	8.41716	0.946244	0.964114	0.936333	0.979936	8.40321	0.799276
24130	JHU01182.P013E05	GLO1	7.83199	0.928418	0.874766	0.959656	8.32756	0.976531	0.922358	0.864484	0.95618	8.31985	0.930534
7195	JHU07098.P074D12	TMIGD2	17.4051	0.928409	0.874751	0.959651	9.4339	1.47974	0.96705	0.941475	0.98159	9.41889	1.31678
17044	JHU15682.P165G07	ACKR4	15.9583	0.928383	0.874708	0.959636	9.39399	0.800197	0.781403	0.638235	0.872558	9.39173	0.367623
10150	JHU10242.P107E09	PPP1R2P9	12.7311	0.928365	0.874677	0.959626	7.81659	0.956037	0.938264	0.891577	0.965282	7.82141	0.666743
15672	JHU15156.P159C04	FAM153A	22.4549	0.928357	0.874663	0.959621	9.02753	1.01671	0.951089	0.91367	0.972574	9.00784	0.911692
8492	JHU07695.P081G06	CCNJL_frag	17.2922	0.928328	0.874614	0.959604	9.96096	1.42537	0.94442	0.902154	0.968788	9.93041	1.25584
21804	JHU08615.P229G02	SLC16A5	13.5773	0.928314	0.87459	0.959596	7.8128	0.628363	0.58808	0.363534	0.748467	7.81375	0.330175
19022	JHU15456.P162C02	SERPINI2	28.9444	0.928304	0.874573	0.959591	9.5796	1.35826	0.943531	0.900624	0.968282	9.53213	1.14149
25794	JHU10059.P013C09	STYX	12.1601	0.928257	0.874493	0.959564	7.59638	0.845721	0.893803	0.816675	0.939674	7.59419	0.594326
17158	JHU16285.P171G09	GSTA4	8.04807	0.928239	0.874463	0.959554	8.0189	0.737608	0.797265	0.662517	0.882242	8.00914	0.448149
17642	JHU03484.P192G09	CLEC4E	15.914	0.928233	0.874453	0.95955	9.58671	0.80056	0.695871	0.512029	0.81907	9.58853	0.437253
15664	JHU15100.P159C02	ATP1B2	18.6451	0.928228	0.874443	0.959547	9.24387	1.00133	0.882915	0.79872	0.933324	9.23948	0.668837
13797	JHU11557.P121F09	KLF12	7.43359	0.928219	0.874429	0.959542	7.93047	0.957733	0.929114	0.875951	0.960054	7.93714	0.823431
19164	JHU16017.P168C08	OCRL	13.843	0.928215	0.874421	0.959539	8.97674	1.06229	0.951169	0.913808	0.97262	8.99234	0.851192
26795	JHU05400.P235B02	GMPR	12.6602	0.928208	0.87441	0.959536	9.61147	1.19404	0.946327	0.905441	0.969872	9.59078	1.0613
17026	JHU16062.P165G05	ARRDC4	12.0888	0.9282	0.874397	0.959531	8.79933	0.884486	0.88232	0.797742	0.932976	8.79934	0.627336
8180	JHU06922.P073A03	ATP5A1	16.7344	0.928179	0.874361	0.959519	8.05414	1.04985	0.951995	0.915238	0.973088	8.05296	0.827783
19313	JHU16550.P174D03	PRMT8	9.28502	0.928141	0.874295	0.959497	8.4625	0.908486	0.935415	0.886701	0.963657	8.45297	0.71422
14327	JHU13814.P145F04	GFM1	13.4469	0.928139	0.874293	0.959496	8.93026	1.01357	0.934571	0.885258	0.963175	8.93412	0.783435
14401	JHU14384.P151F01	CREM	5.28841	0.928135	0.874286	0.959494	7.06445	0.632278	0.815026	0.690047	0.893002	7.06593	0.416346
13364	JHU14207.P149G03	IFNAR1	10.0427	0.928134	0.874283	0.959493	9.20737	0.976077	0.915146	0.852309	0.952032	9.20286	0.594285
24708	JHU18715.P215C07	RABL2A	11.8742	0.928119	0.874258	0.959485	8.54456	1.05231	0.899458	0.82606	0.94296	8.54605	0.678683
24746	JHU18796.P216C09	OR4D2	10.997	0.928089	0.874207	0.959467	7.92365	0.765001	0.813471	0.687623	0.892064	7.90542	0.324363
17031	JHU16044.P168H05	TMEM128	11.1861	0.92808	0.874192	0.959462	8.8721	0.696467	0.834087	0.720001	0.904451	8.86658	0.411465
21976	JHU01015.P235G12	MAGEH1	18.5018	0.928038	0.87412	0.959438	7.63677	0.769394	0.842927	0.734037	0.909726	7.63679	0.557725
26030	JHU17207.P202A02	ZNF540	12.0047	0.928024	0.874097	0.95943	7.37615	0.807866	0.887348	0.806012	0.935913	7.33618	0.456247
4928	JHU06698.P070G04	TNFRSF17	65.6736	0.928014	0.87408	0.959425	8.72817	1.41937	0.947113	0.906797	0.970318	8.70747	1.21635
22949	JHU18152.P209F01	AP1S2	13.193	0.928009	0.874071	0.959422	7.80529	0.758624	0.819768	0.697459	0.89586	7.80818	0.414267
18284	JHU16405.P173E06	EEF1A1_frag	7.55413	0.927971	0.874007	0.9594	7.71816	0.78679	0.903211	0.832311	0.945136	7.72631	0.478576
27378	JHU01486.P016A03	HPGD	15.2486	0.927963	0.873993	0.959395	7.88165	0.801145	0.873026	0.78254	0.927528	7.86844	0.565693
13362	JHU14516.P152G03	AC100793.2_	9.07752	0.927961	0.873989	0.959394	8.43511	0.708281	0.78328	0.641093	0.873707	8.4222	0.347233
17641	JHU07515.P190H09	FGF19	7.89244	0.927958	0.873985	0.959392	7.87708	0.832604	0.882845	0.798605	0.933283	7.85555	0.633907
9538	JHU07709.P081E05	GNG11	16.0209	0.927956	0.873982	0.959392	9.73268	1.04463	0.937192	0.889741	0.964671	9.72528	0.772433
15011	JHU12312.P129D07	NRIP1	10.1252	0.927944	0.87396	0.959384	8.04048	1.04315	0.949174	0.910356	0.971488	8.01642	0.875969
15626	JHU14877.P156C09	RNASE10	17.5733	0.927941	0.873955	0.959383	9.18562	1.20146	0.95473	0.919981	0.974636	9.1696	1.05106
16904	JHU15400.P162G01	CCDC67	10.1728	0.927938	0.87395	0.959381	7.59298	0.658206	0.680327	0.489915	0.809114	7.59493	0.267956
23742	JHU25849.P244E02	LRRC14B	14.6511	0.92793	0.873938	0.959377	8.33259	0.877891	0.911234	0.845734	0.949776	8.31664	0.614235
13506	JHU14199.P153G09	PPM1N	8.88468	0.92792	0.87392	0.959371	8.19236	0.757296	0.912419	0.847723	0.950459	8.19439	0.509757
20289	JHU16296.P171B05	SHTN1	38.9671	0.927913	0.873908	0.959367	9.71352	1.34808	0.949588	0.911073	0.971723	9.68073	1.2836
17686	JHU19107.P194G03	ITPRIPL2	10.1835	0.927901	0.873888	0.95936	7.22106	0.61558	0.550883	0.314808	0.723229	7.20439	0.223908
14454	JHU14332.P150E07	RBM19	8.11742	0.927891	0.873871	0.959354	9.86007	1.21028	0.906238	0.837365	0.946889	9.83698	0.982339
20722	JHU10585.P188A11	DIABLO	18.3821	0.927875	0.873843	0.959345	9.10901	1.02796	0.928488	0.874887	0.959696	9.10058	0.865
5801	JHU05918.P062F05	PEG10	22.4343	0.927871	0.873836	0.959342	8.86243	1.53934	0.949591	0.911078	0.971725	8.84841	1.35186
21885	JHU18607.P230H10	ZNF595	14.4826	0.927859	0.873817	0.959336	7.21585	0.649125	0.892751	0.814933	0.939062	7.22161	0.497159
9766	JHU08703.P091E09	PGM2	18.4699	0.927853	0.873806	0.959332	9.32229	1.54275	0.949283	0.910544	0.97155	9.30588	1.43948
23540	JHU00476.P233E03	TTC1	15.035	0.927823	0.873755	0.959315	9.47034	1.34567	0.943666	0.900857	0.968359	9.4395	1.32498
7265	JHU07583.P079D09	ZBTB33	20.4449	0.927759	0.873646	0.959278	10.2388	1.3777	0.964134	0.936369	0.979948	10.1523	1.40054
19930	JHU19407.P197C08	NCAN	7.21167	0.927757	0.873643	0.959278	7.90405	0.849869	0.936063	0.887809	0.964027	7.88695	0.636349
13387	JHU14380.P151H06	CLEC7A	15.9727	0.927746	0.873624	0.959271	9.16556	0.946008	0.870451	0.778347	0.926015	9.16041	0.516377
17747	JHU19167.P195H11	ATPAF1	9.74535	0.927743	0.873619	0.959269	7.97536	0.802838	0.738524	0.573988	0.846014	7.95556	0.323365
24919	JHU17824.P221D08	LEPR	8.62152	0.927732	0.873601	0.959263	7.00171	0.592272	0.635784	0.427874	0.780168	6.98085	0.2377
18723	JHU18992.P193F03	CRISP2	5.32386	0.927732	0.8736	0.959263	7.3721	0.708614	0.641503	0.435731	0.783919	7.35254	0.270867
25171	JHU07856.P235D03	TNF	11.4598	0.927701	0.873549	0.959246	8.43408	0.882605	0.83365	0.719309	0.90419	8.42077	0.383037
18089	JHU15849.P166F05	TTLL9	13.9582	0.927693	0.873534	0.959241	8.55134	0.826619	0.858137	0.758409	0.918753	8.55074	0.475391
24927	JHU18092.P224D08	IFITM5	12.074	0.927689	0.873527	0.959238	7.74658	0.72525	0.774019	0.627027	0.868025	7.73828	0.310397
25331	JHU20366.P239D11	FAM160A2	15.4804	0.927689	0.873527	0.959238	7.72466	0.746587	0.941033	0.896329	0.966861	7.68726	0.595185
25202	JHU01810.P236C07	SRPX	11.229	0.927679	0.87351	0.959232	8.05743	0.817287	0.921049	0.862269	0.955428	8.05436	0.557506
17286	JHU15728.P179G01	NPFF	10.3173	0.927674	0.873503	0.95923	9.08558	0.877521	0.717727	0.54354	0.832944	9.0902	0.411206
23101	JHU19554.P214F06	PASK	11.7015	0.927645	0.873453	0.959213	8.11106	0.785562	0.802285	0.670262	0.885293	8.09788	0.341622
19157	JHU15960.P168D07	ARHGAP12	5.70331	0.927621	0.873411	0.959199	8.05702	0.863761	0.967121	0.941599	0.98163	8.0665	0.862857
24726	JHU18628.P214C07	MSRB2	7.0079	0.927619	0.873408	0.959198	7.65332	0.723875	0.755606	0.599343	0.856653	7.64709	0.329864
17310	JHU15733.P180G02	OR5D16	6.57116	0.927618	0.873406	0.959198	7.63858	0.735338	0.863951	0.7678	0.922187	7.6179	0.431677
20656	JHU03156.P187A02	TMEM106B	16.6166	0.927613	0.873397	0.959195	9.05604	1.21178	0.939548	0.893779	0.966014	9.06692	0.794247
21398	JHU18327.P210G11	SULT2A1	7.16015	0.9276	0.873376	0.959187	9.38259	1.25126	0.923377	0.866209	0.956765	9.37036	1.29166
23178	JHU17741.P220E05	NPIPL1	7.64168	0.927597	0.873371	0.959186	7.13549	0.606747	0.902265	0.830733	0.944588	7.15116	0.39805
12966	JHU12906.P135G01	SPRR2F	14.1225	0.927587	0.873353	0.95918	8.06706	0.773398	0.830077	0.713662	0.90205	8.05714	0.516145
24538	JHU17300.P205C08	GUCY2F	8.86408	0.927577	0.873336	0.959174	7.5672	0.670898	0.665296	0.468762	0.799416	7.5451	0.242594
6168	JHU07510.P079E04	KJ903211	19.8425	0.927559	0.873307	0.959164	10.0641	1.39958	0.949091	0.910213	0.971441	10.0894	1.08405
24646	JHU18337.P211C09	APLNR	8.49189	0.927557	0.873302	0.959163	8.0753	0.793864	0.763073	0.610524	0.861276	8.05939	0.303496
15380	JHU13853.P145C03	PDCD2	23.0822	0.927556	0.873301	0.959162	10.5708	1.37752	0.963786	0.93576	0.979752	10.5295	1.36404
6001	JHU06651.P070F07	CERS2	19.4489	0.927552	0.873294	0.95916	9.56261	1.12355	0.956852	0.92367	0.975837	9.5482	1.0098
10434	JHU11218.P117E09	TSC22D3	18.1451	0.927511	0.873226	0.959137	11.0334	2.14484	0.931341	0.879745	0.961329	11.0127	1.96341
24709	JHU18559.P213D05	GRB14	8.38774	0.927495	0.873198	0.959127	7.87034	0.788869	0.845457	0.738072	0.911232	7.85829	0.488383
18783	JHU19324.P196F08	PGLYRP2	9.38217	0.927494	0.873195	0.959126	7.85482	0.714239	0.78481	0.643427	0.874644	7.82918	0.290245
14471	JHU14482.P152F09	MAP1LC3C	9.13119	0.927489	0.873188	0.959124	7.75931	0.74434	0.841076	0.73109	0.908624	7.73756	0.370673
26837	JHU04076.P236B07	GFRA1	18.7287	0.927489	0.873187	0.959124	8.04666	0.889827	0.889424	0.809434	0.937124	8.01815	0.55109
14125	JHU13392.P140F02	UBQLNL	11.7774	0.927462	0.873142	0.959109	6.85136	0.802086	0.923733	0.866813	0.95697	6.82816	0.528488
16996	JHU15932.P167G03	RAP1GDS1	22.6306	0.927414	0.87306	0.959081	9.57663	1.08203	0.932336	0.88144	0.961898	9.55076	0.838217
25071	JHU04110.P229D02	SEMA3C	11.4022	0.927413	0.873059	0.95908	8.95276	0.959762	0.859031	0.759851	0.919282	8.92415	0.65805
18385	JHU07372.P178F07	SLC25A42	15.5243	0.927412	0.873057	0.95908	8.43865	0.947816	0.917301	0.85594	0.953273	8.40348	0.675754
17126	JHU16331.P171G05	STX16	7.52929	0.92741	0.873054	0.959079	8.00706	0.647771	0.508341	0.260567	0.693789	8.00331	0.2328
18274	JHU16417.P173E05	HDAC6	12.2881	0.927405	0.873045	0.959076	9.83408	1.12088	0.94022	0.894933	0.966398	9.795	1.10096
16915	JHU15488.P163H03	PLEKHS1	17.8313	0.927404	0.873042	0.959075	9.64857	1.05675	0.919506	0.859661	0.954541	9.64548	0.84843
8853	JHU09588.P100H03	UBQLN2	11.2833	0.927399	0.873035	0.959072	7.81474	0.93862	0.94224	0.898403	0.967548	7.81514	0.777474
25432	JHU24566.P243C12	SIX5	12.9838	0.927384	0.87301	0.959064	8.95362	0.849274	0.878118	0.790856	0.930516	8.95277	0.731412
19932	JHU16991.P200C08	SAMD7	10.9182	0.927382	0.873006	0.959062	7.26652	0.766142	0.932998	0.88257	0.962276	7.25295	0.488454
21357	JHU18446.P212H06	CPLX4	9.34917	0.927373	0.872991	0.959058	7.54362	0.733224	0.661764	0.463823	0.797127	7.53521	0.327174
10655	JHU08035.P084D12	RNF41	11.071	0.927367	0.87298	0.959054	8.72715	1.17154	0.9621	0.932813	0.978801	8.74281	1.06641
12776	JHU12007.P126G01	CES2	9.52304	0.927365	0.872977	0.959053	8.31659	0.797848	0.910078	0.843794	0.949108	8.30111	0.512321
14870	JHU11640.P122C11	LSMEM1	17.2023	0.927351	0.872952	0.959045	8.90357	0.849602	0.904254	0.834051	0.94574	8.90266	0.480162
12571	JHU11317.P118B12	WWOX	11.3112	0.927332	0.87292	0.959034	7.79815	1.13836	0.930193	0.877788	0.960672	7.81483	0.990734
8307	JHU07534.P079B07	LILRB2	13.0378	0.927331	0.872919	0.959033	11.0608	1.38217	0.945674	0.904315	0.969501	11.055	1.13641
5879	JHU06198.P065F04	NANS	21.1109	0.927319	0.872898	0.959026	9.15811	1.32511	0.95321	0.917344	0.973776	9.1541	1.18321
10014	JHU09912.P104E02	DBI	9.80481	0.927285	0.87284	0.959007	7.77547	1.06332	0.952612	0.916307	0.973437	7.76964	0.961518
24480	JHU17122.P202C12	BRIP1	7.62352	0.927279	0.872831	0.959004	7.58185	0.712711	0.834234	0.720232	0.904539	7.57675	0.39964
26577	JHU17880.P222B11	SPATA33	16.1648	0.927259	0.872797	0.958992	8.21125	1.17648	0.895925	0.820192	0.940908	8.15839	0.985693
21827	JHU13367.P229H07	PJA2	17.6659	0.927256	0.872792	0.958991	8.38228	1.09796	0.855658	0.754419	0.917286	8.39132	0.914727
20296	JHU16231.P170A05	GORAB	13.6472	0.92724	0.872764	0.958981	9.40346	0.904647	0.890909	0.811887	0.937989	9.38903	0.748233
18674	JHU00050.P192E07	MBTPS1	5.11501	0.927239	0.872762	0.958981	8.78538	0.818321	0.908667	0.84143	0.948293	8.77949	0.54346
19161	JHU15915.P167D08	MAS1L	6.98628	0.927228	0.872743	0.958974	8.08026	0.86512	0.938164	0.891406	0.965226	8.06792	0.615704
21462	JHU19546.P214G07	ANKK1	11.0376	0.927215	0.872723	0.958967	7.85862	0.717982	0.723086	0.551342	0.836324	7.85109	0.3292
26711	JHU02410.P229B04	C11orf49	17.5764	0.927211	0.872714	0.958964	8.76567	0.878742	0.863469	0.767019	0.921902	8.75061	0.468639
21715	JHU09710.P227H03	CER1	8.80006	0.927201	0.872698	0.958959	9.30369	0.852475	0.829629	0.712957	0.901783	9.31443	0.501815
8758	JHU08946.P094G03	DBNL	21.2017	0.927201	0.872698	0.958959	10.8679	1.56533	0.953245	0.917405	0.973796	10.832	1.47807
24048	JHU10956.P115E06	CCDC113	13.6537	0.927188	0.872675	0.958951	8.30461	0.727065	0.930456	0.878237	0.960823	8.29959	0.659649
26770	JHU05641.P232A11	SYT9	13.1136	0.927174	0.872653	0.958943	7.9408	0.83985	0.825432	0.706346	0.899265	7.93755	0.568794
22857	JHU16706.P206F01	ZNF528	12.39	0.927166	0.872638	0.958939	6.87962	0.599283	0.847874	0.741934	0.912669	6.87679	0.377576
2260	JHU06997.P005C07	TIPIN	24.6529	0.927158	0.872625	0.958934	9.62928	1.6271	0.941602	0.897305	0.967184	9.62223	1.51166
14058	JHU12952.P136E05	GRN	23.3815	0.927148	0.872609	0.958929	9.09538	1.05843	0.95727	0.924396	0.976073	9.08789	0.721352
18844	JHU16938.P200E04	CDY2A	9.64292	0.927126	0.872571	0.958916	7.37151	0.72556	0.922925	0.865444	0.956506	7.38177	0.472007
21865	JHU18428.P230H09	ADORA1	21.7983	0.927124	0.872567	0.958915	8.5316	0.830372	0.521072	0.276637	0.702665	8.52429	0.413838
14357	JHU14104.P148F07	DTX2	10.4319	0.9271	0.872527	0.958901	9.50566	0.752336	0.915085	0.852207	0.951997	9.50133	0.547692
21576	JHU17574.P218G09	RAET1L	12.1066	0.927097	0.872522	0.958899	6.98992	0.646968	0.692185	0.506763	0.816716	6.95318	0.349047
15496	JHU14295.P150C05	DNAI1	7.83673	0.927097	0.872521	0.958899	7.31925	0.807293	0.942453	0.89877	0.967669	7.29854	0.72815
16605	JHU14303.P150B10	GPM6A	21.9486	0.927093	0.872514	0.958897	8.16431	0.920659	0.965889	0.939441	0.980937	8.15567	0.713554
13597	JHU15075.P158H06	RTN4	13.0609	0.92709	0.872509	0.958895	12.8589	1.56045	0.943289	0.900208	0.968145	12.8565	1.48199
18109	JHU15832.P166F06	SLC26A5	12.8802	0.927084	0.8725	0.958892	9.11349	0.90366	0.888123	0.807288	0.936365	9.09747	0.536715
15159	JHU12730.P133D12	ZNF689	13.5735	0.92704	0.872424	0.958866	9.13438	1.31086	0.944576	0.902422	0.968876	9.13588	1.18724
18319	JHU15476.P173F10	ZNF254	11.651	0.927015	0.872382	0.958852	8.29413	0.810569	0.927904	0.873892	0.959361	8.31252	0.543007
10254	JHU10479.P110E10	CLDN17	13.3542	0.927006	0.872367	0.958847	9.8517	1.03521	0.916498	0.854587	0.952811	9.8796	0.585583
21538	JHU17473.P217G05	OTOP2	12.3722	0.927	0.872357	0.958844	7.22229	0.605218	0.571419	0.341557	0.73722	7.20342	0.261839
17524	JHU19977.P185G07	KDM5C	8.74703	0.926998	0.872354	0.958843	8.34196	0.833521	0.885256	0.802566	0.934692	8.33761	0.599478
13347	JHU14238.P149H03	RND3	14.5561	0.926982	0.872326	0.958833	11.0413	1.09048	0.878393	0.791306	0.930677	11.0643	0.875993
23490	JHU13023.P229E09	TSACC	11.1796	0.926981	0.872325	0.958833	7.39343	0.743857	0.832697	0.717801	0.903619	7.37879	0.389859
14664	JHU15077.P158E09	SLC6A6	7.98377	0.926964	0.872296	0.958823	7.50498	0.665569	0.732909	0.565722	0.842497	7.48737	0.266562
9668	JHU08275.P087E11	CDC42EP2	14.258	0.926956	0.872281	0.958818	7.76929	0.942414	0.951528	0.914429	0.972823	7.77089	0.790452
22154	JHU25656.P244G09	SDK2	9.5413	0.926945	0.872262	0.958812	7.27325	0.580354	0.542637	0.304173	0.717572	7.25499	0.24007
9127	JHU10677.P112H01	FBXO21	16.6689	0.926943	0.87226	0.958811	8.63588	0.950585	0.884645	0.801563	0.934335	8.61657	0.525472
14170	JHU13077.P137E08	MTDH	7.25143	0.926936	0.872248	0.958807	8.97447	0.963421	0.933078	0.882707	0.962322	8.96125	0.808276
13406	JHU14438.P152G06	COA6	8.61013	0.926933	0.872243	0.958805	7.14561	0.611843	0.895576	0.819612	0.940705	7.12632	0.415574
13618	JHU15238.P160G11	KHDRBS1	12.6721	0.926932	0.872241	0.958805	8.92784	1.10255	0.932768	0.882178	0.962145	8.92987	1.0822
16064	JHU12429.P130A04	TEN1	16.5877	0.926928	0.872235	0.958803	7.95225	0.768985	0.910969	0.845288	0.949623	7.94103	0.591247
23682	JHU07980.P237E09	CANX	10.0773	0.926925	0.872229	0.958801	7.38829	0.730896	0.933034	0.882633	0.962297	7.38381	0.643071
24019	JHU10972.P115F03	GCNT1	19.283	0.92691	0.872204	0.958792	10.5618	1.0251	0.8206	0.698763	0.896361	10.5628	0.741984
26871	JHU01666.P233B12	FOLH1	14.0811	0.926903	0.872191	0.958788	9.59061	0.994789	0.866875	0.772538	0.92391	9.58911	0.576237
9365	JHU11425.P120H07	ARMCX4	8.70198	0.926897	0.872181	0.958784	9.09132	1.12062	0.935032	0.886044	0.963438	9.09331	0.807664
23048	JHU18147.P214E01	XKR4	9.3558	0.926892	0.872173	0.958782	7.3875	0.664158	0.674168	0.481221	0.805149	7.37568	0.263525
601	JHU02524.P027H04	DPH2	24.5994	0.926887	0.872164	0.958779	11.1675	1.74217	0.93472	0.885512	0.96326	11.1542	1.54184
20227	JHU15717.P165B11	LRRC15	12.0432	0.926873	0.872141	0.958771	10.2019	1.0436	0.919169	0.859092	0.954348	10.202	0.688923
26225	JHU18270.P210B03	GPHN	78.1757	0.92686	0.872119	0.958764	8.65783	1.22598	0.923124	0.865781	0.95662	8.64915	1.17132
20088	JHU15492.P163A04	EFCAB13	19.6371	0.926856	0.872111	0.958761	9.5445	1.36796	0.952712	0.916481	0.973494	9.51952	1.30395
22974	JHU18500.P212E02	SF3A2	10.1082	0.926844	0.872092	0.958754	7.82509	0.66524	0.919551	0.859738	0.954568	7.83381	0.523461
4788	JHU05813.P061G11	PSMA3	26.7274	0.926833	0.872074	0.958748	10.6811	1.46879	0.941613	0.897325	0.967191	10.6938	1.33074
25215	JHU02199.P236D08	TNFAIP8	14.4225	0.926823	0.872056	0.958742	8.8359	0.7477	0.796647	0.661565	0.881866	8.82751	0.451017
24917	JHU18083.P224D07	GPR42	7.04884	0.926808	0.87203	0.958733	8.01712	0.722915	0.873652	0.78356	0.927896	7.99854	0.359678
17297	JHU08382.P178H03	FAM29A	5.95185	0.926806	0.872027	0.958732	10.3199	1.79231	0.937384	0.89007	0.964781	10.2905	1.77394
17716	JHU19052.P193G07	SEMA3E	9.62003	0.926804	0.872023	0.958731	8.17059	0.742938	0.718612	0.544827	0.833503	8.14754	0.349459
9364	JHU11138.P117G07	BAG2	9.79781	0.926785	0.871991	0.95872	8.74879	1.04822	0.902216	0.830652	0.94456	8.74191	0.778325
5783	JHU05779.P061F04	DLC1	10.1207	0.926781	0.871984	0.958718	9.25341	1.33272	0.959788	0.928781	0.977496	9.22674	1.15243
1999	JHU03538.P037F10	SSBP3	25.6465	0.926777	0.871978	0.958716	11.8838	2.0383	0.949791	0.911423	0.971838	11.9074	1.90739
8487	JHU07975.P084H05	TEX29	27.7427	0.926742	0.871918	0.958696	9.87722	1.40629	0.948993	0.910043	0.971385	9.89779	1.16688
26854	JHU16366.P235A09	NUP107	10.1432	0.926702	0.87185	0.958673	7.97361	0.721177	0.655111	0.454554	0.792804	7.95719	0.27455
15076	JHU12868.P135C03	HMGA2	8.91866	0.926686	0.871823	0.958663	8.7186	0.898732	0.931301	0.879676	0.961306	8.70687	0.74536
18112	JHU15862.P166E08	ZP2	6.98946	0.926685	0.871821	0.958663	8.21061	0.729087	0.800043	0.6668	0.883931	8.20521	0.371386
23051	JHU18684.P215F02	HCRT	11.9622	0.926677	0.871807	0.958658	7.0874	0.631472	0.599585	0.378858	0.756181	7.06447	0.228402
26277	JHU18166.P209B09	BAIAP3	9.1528	0.92667	0.871796	0.958654	7.76697	0.712186	0.614279	0.398606	0.765969	7.74771	0.236693
21984	JHU08273.P234G12	SPDL1	21.1411	0.926641	0.871746	0.958638	9.58793	1.2511	0.909411	0.842677	0.948723	9.57083	1.08278
19345	JHU16485.P174D07	ARFIP1	8.60644	0.926633	0.871733	0.958633	8.06487	0.729605	0.707252	0.528376	0.826313	8.06006	0.388381
17751	JHU19030.P193H12	MIA2	9.99976	0.92663	0.871728	0.958632	7.52885	0.568219	0.646879	0.443146	0.787437	7.53906	0.226356
26026	JHU17260.P204A01	AURKA	14.2867	0.926618	0.871708	0.958625	7.55625	0.787131	0.870408	0.778277	0.92599	7.57123	0.562074
14642	JHU15280.P160E07	TRIM65	10.013	0.926605	0.871686	0.958617	8.24808	0.7377	0.939639	0.893936	0.966067	8.23971	0.495891
6137	JHU04122.P075F12	CFAP43	30.1733	0.926598	0.871674	0.958613	10.5943	1.59744	0.964088	0.936288	0.979922	10.5985	1.47226
26843	JHU01457.P234B08	TMEM248	13.0519	0.926597	0.871672	0.958613	9.8532	1.15104	0.920197	0.860829	0.954939	9.8484	0.850838
19830	JHU19113.P194C07	LCN10	9.99517	0.926542	0.871579	0.958581	7.34579	0.688241	0.913202	0.849039	0.950911	7.34548	0.413724
20129	JHU15565.P163B09	SPNS2	13.0515	0.926541	0.871578	0.958581	9.55514	0.853213	0.82473	0.705244	0.898844	9.55612	0.509577
14288	JHU13638.P143E10	LECT1	8.87038	0.926503	0.871513	0.958559	8.96133	1.04256	0.89355	0.816255	0.939527	8.9376	0.645745
26062	JHU17146.P202A06	FLRT2	11.1209	0.926503	0.871512	0.958559	7.40596	0.76975	0.807987	0.679093	0.888749	7.39084	0.423283
22946	JHU18178.P209E01	DLL3	9.49582	0.926494	0.871497	0.958554	7.58405	0.690819	0.614854	0.399383	0.76635	7.56161	0.259344
16396	JHU13454.P141A10	RPSA	13.0213	0.926489	0.871489	0.958551	8.22218	1.30911	0.936216	0.88807	0.964114	8.17769	1.14476
17514	JHU15749.P188G05	SEC14L3	11.6711	0.926458	0.871435	0.958533	8.04964	0.820248	0.895969	0.820264	0.940934	8.04276	0.636619
7279	JHU07676.P077D10	ZBTB6	29.7846	0.926445	0.871414	0.958525	9.70707	1.2476	0.955526	0.921364	0.975087	9.71017	1.05621
8824	JHU09063.P095G12	HSF1	17.3083	0.926439	0.871404	0.958522	9.23952	1.22938	0.928041	0.874126	0.95944	9.24108	0.915191
18159	JHU16058.P169F02	AGTR1	7.96205	0.92643	0.871388	0.958517	8.56373	0.861225	0.801101	0.668432	0.884574	8.54887	0.476907
17125	JHU16062.P169H05	ARRDC4	8.7016	0.926416	0.871365	0.958509	8.66441	0.889021	0.807139	0.677778	0.888235	8.66431	0.572402
14479	JHU14220.P149F10	NELL1	12.0372	0.926415	0.871363	0.958508	8.46204	0.896434	0.919938	0.860391	0.95479	8.45644	0.574761
18602	JHU13972.P188E09	TOP3B	12.7846	0.926414	0.871362	0.958508	7.72103	0.760205	0.870188	0.77792	0.925861	7.71954	0.483998
19020	JHU15352.P161C02	PI16	16.1671	0.926404	0.871344	0.958502	8.76196	0.856402	0.917149	0.855684	0.953186	8.75331	0.554988
15517	JHU14341.P150D06	SLC6A17	12.4653	0.926401	0.87134	0.958501	7.76331	0.771818	0.943351	0.900313	0.96818	7.74197	0.504346
2664	JHU02068.P022C09	NINJ1	12.6084	0.926389	0.871318	0.958493	13.3151	1.36625	0.926913	0.872209	0.958794	13.3465	1.20864
8709	JHU08467.P089H09	DPP3	17.39	0.92637	0.871286	0.958482	9.97993	1.1402	0.953308	0.917514	0.973831	9.95943	0.956108
21308	JHU17358.P208G12	MIB2	10.0528	0.926354	0.871259	0.958473	6.98057	0.590036	0.875195	0.786079	0.928802	6.98493	0.323994
23361	JHU06897.P227F05	SLC39A11	15.425	0.926352	0.871256	0.958472	8.48832	0.745773	0.701901	0.520674	0.822912	8.4751	0.343284
11812	JHU08659.P091A03	COL9A3	15.1323	0.926347	0.871247	0.958469	9.99557	1.43871	0.944636	0.902526	0.968911	9.97271	1.29418
1943	JHU03502.P037F04	HNRNPUL1	14.0144	0.926339	0.871234	0.958465	8.84093	1.46085	0.944462	0.902227	0.968812	8.8556	1.35556
13545	JHU15061.P158H01	MRPL50	10.7092	0.926319	0.871199	0.958453	7.98538	0.705797	0.807328	0.67807	0.88835	7.99	0.346242
24569	JHU16784.P207D12	ZFP41	17.0284	0.926311	0.871186	0.958448	8.0363	0.822156	0.945038	0.903219	0.969139	8.02506	0.732299
20869	JHU19061.P193B05	VSIG8	51.4989	0.926292	0.871154	0.958438	8.99158	1.05759	0.925795	0.870311	0.958153	8.97954	0.704837
21472	JHU19548.P214G08	GIT1	10.1503	0.926285	0.871142	0.958434	7.86622	0.664947	0.557442	0.323311	0.727713	7.85345	0.267655
14293	JHU13695.P144F11	ARHGEF7	9.38398	0.926276	0.871127	0.958429	7.90227	0.712436	0.870959	0.779174	0.926314	7.9098	0.411035
[truncated: 19,212 more rows]

## Sheet: 2. AAbs with high ICCs examples
ID	Block	Official Name	Full name	Function or GO function	Uniprot ID	CV	ICC	Lower CI	Upper CI	Mean	St. Dev	QN ICC	QN Lower CI	QN Upper CI	QN Mean	QN St. Dev.
17070	JHU15768.P166G10	ACVR2B_frag	Activin receptor type-2B	Transduces the activin signal from the cell surface to the cytoplasm. Regulates many physiological and pathological processes: neuronal differentiation and neuronal survival, hair follicle development and cycling, FSH production by the pituitary gland, wound healing, extracellular matrix production, immunosuppression and carcinogenesis. Activin has paracrine or autocrine role in follicular develo…	https://www.uniprot.org/uniprot/Q13705	16.6887	0.989225	0.980692	0.994009	12.4531	2.31181	0.989663	0.981474	0.994254	12.3756	2.38745
5988	JHU06725.P071E07	FAM161B	FAM161B	Cilium organization	https://www.uniprot.org/uniprot/Q96MY7	8.39354	0.983856	0.971134	0.991014	11.1579	2.32302	0.990371	0.982738	0.994648	11.0972	2.25218
21334	JHU18245.P210G03	CFAP36	Cilia- and flagella-associated protein 36	Protein N-terminus binding	https://www.uniprot.org/uniprot/Q96G28	18.4184	0.981357	0.966699	0.989617	12.7474	2.05975	0.984963	0.973101	0.991632	12.6823	2.03048
21806	JHU18221.P230G02	SATB1	DNA-binding protein SATB1	Binds to DNA at special AT-rich sequences, the consensus SATB1-binding sequence (CSBS), at nuclear matrix- or scaffold-associated regions. Transcriptional repressor controlling nuclear and viral gene expression. Modulates genes that are essential in the maturation of the immune T-cell CD8SP from thymocytes. Required for the switching of fetal globin species, and beta- and gamma-globin genes regul…	https://www.uniprot.org/uniprot/Q01826	14.7894	0.980793	0.965699	0.989302	9.99186	1.54995	0.973896	0.95351	0.985438	10.01	1.45582
13236	JHU13404.P141G11	ARHGAP17	Rho GTPase-activating protein 17	Maintenance of tight junction, thereby playing a central role in apical polarity of epithelial cells. GTPase activator for the CDC42 GTPase by converting it to an inactive GDP-bound state. The complex formed with AMOT acts by regulating the uptake of polarity proteins at tight junctions, possibly by deciding whether tight junction transmembrane proteins are recycled back to the plasma membrane or…	https://www.uniprot.org/uniprot/Q68EM7	10.9466	0.980209	0.964664	0.988975	8.91603	1.98942	0.9795	0.963409	0.988578	8.92061	1.86928
15338	JHU13691.P144C09	ACVR2A	Activin receptor type-2A	On ligand binding, forms a receptor complex consisting of two type II and two type I transmembrane serine/threonine kinases. Type II receptors phosphorylate and activate type I receptors which autophosphorylate, then bind and activate SMAD transcriptional regulators. Receptor for activin A, activin B and inhibin A.	https://www.uniprot.org/uniprot/P27037	12.0045	0.97964	0.963657	0.988657	10.0427	1.77183	0.990647	0.983231	0.994802	9.98217	1.70885
14612	JHU14927.P157E03	CLUAP1	Clusterin-associated protein 1	Cilia biogenesis. Expression altered in cancers (PubMed:15480429 and 17203229) and possibly polycistic kidney disease (PubMed:15530380).	https://www.uniprot.org/uniprot/Q96AJ1	8.01581	0.977621	0.960085	0.987526	8.39577	1.7567	0.982929	0.969487	0.990496	8.41495	1.75327
3293	JHU00523.P006B02	GPSM3	G-protein-signaling modulator 3	GTPase regulator activity	https://www.uniprot.org/uniprot/Q9Y4H4	12.2401	0.977431	0.959749	0.987419	9.99739	2.1888	0.978271	0.961234	0.98789	9.95033	2.18649
26279	JHU18518.P212B09	UBQLN3	Ubiquilin-3	polyubiquitin modification-dependent protein binding	https://www.uniprot.org/uniprot/Q9H347	12.4354	0.977166	0.959281	0.987271	10.0546	2.24891	0.98391	0.97123	0.991044	10.0648	2.13513
23593	JHU11431.P234F09	C18orf25	C18orf25	ubiquitin protein ligase activity	https://www.uniprot.org/uniprot/Q96B23	14.353	0.977082	0.959132	0.987224	9.55941	1.76146	0.977589	0.960027	0.987508	9.53409	1.62264

## Sheet: 3.AAbs in healthy individuals
Nagele, et. al. (PMCID: PMC3617628), 9486 proteins assessed for IgG, 66 proteins with (1) Z factor ≥ 0.4; (2) RFU > 5000; and (3) consistently positive in over 60% of subjects in each group, including control and diseased groups.					NYUWHS data, log2 scale (without and with QN: quantile normalization)
Database ID	Ultimate ORF ID	Description	Average RFU	Standard Deviation RFU	ID	Block	OfficialName	CV	ICC	Lower CI	Upper CI	Mean	St. Dev	QN ICC	QN Lower CI	QN Upper CI	QN Mean	QN St. Dev.
BC015505.1	IOH9981	DEAD (Asp-Glu-Ala-Asp) box polypeptide 42 (DDX42)	5855.7	5538.7	9860	JHU09042.P095E11	DDX42	11.2085	0.859118	0.759991	0.919333	7.32548	0.6743	0.77035	0.62148	0.865766	7.31905	0.339546
BC067755.1	IOH40120	potassium channel tetramerisation domain containing 18 (KCTD18)	6228.1	7604.5	13121	JHU13247.P139H09	KCTD18	12.9866	0.868895	0.775818	0.9251	8.83592	0.727618	0.892439	0.814417	0.938881	8.8291	0.643572
					13307	JHU13933.P146H08	KCTD18	9.65601	0.868797	0.775659	0.925042	9.203	0.860993	0.893049	0.815426	0.939235	9.18593	0.725745
					19425	JHU13933.P179D05	KCTD18	17.6563	0.845609	0.738315	0.911323	8.33712	0.614612	0.846569	0.739848	0.911894	8.32882	0.397897
					11106	JHU09649.P101C09	KCTD18	18.978	0.790761	0.652526	0.87828	8.79329	0.704119	0.820055	0.697909	0.896033	8.79029	0.530996
					9994	JHU13933.P104E01	KCTD18	8.17384	0.483322	0.229381	0.676182	5.90265	0.279936	0.161945	-0.129657	0.428549	5.89941	0.134227
					13321	JHU13933.P146H09	KCTD18	7.56436	0.343072	0.06371	0.57322	6.17197	0.392926	0.0321274	-0.255825	0.315709	6.17329	0.360615
NM_016203.2	IOH42382	protein kinase, AMP-activated, gamma 2 non-catalytic subunit (PRKAG2), transcript variant a, mRNA.	6246.5	6180.9	27334	JHU11008.P115A09	PRKAG2	9.20478	0.590894	0.367271	0.750358	6.78972	0.60345	0.0819771	-0.208509	0.360009	6.76994	0.405115
					19281	JHU16223.P170D11	PRKAG2	18.5857	0.876013	0.787415	0.929282	7.15906	0.620538	0.512552	0.265867	0.696732	7.14552	0.247253
NM_152377.1	IOH11555	chromosome 1 open reading frame 87 (C1orf87)	6320.5	7477.7	3601	JHU01644.P018B07	C1orf87	11.4872	0.864477	0.768651	0.922497	7.8546	0.749488	0.824972	0.705624	0.898989	7.85116	0.487852
NM_152376.2	IOH26515	UBX domain containing 3 (UBXD3)	6394	7877.6
BC000442.1	N/A	Serine/threonine-protein kinase 12	6517.4	7326.2
NM_016520.1	IOH5899	chromosome 9 open reading frame 78 (C9orf78)	6739	8062.7	7973	JHU06160.P065B01	C9orf78	13.6961	0.753244	0.595817	0.855186	6.82733	0.499455	0.325646	0.0441468	0.559898	6.8227	0.223443
					3669	JHU02218.P024B03	C9orf78	57.9553	0.961397	0.931588	0.978405	9.17471	1.48859	0.975918	0.957076	0.986572	9.16137	1.31082
NM_014943.3	IOH28064	zinc fingers and homeoboxes 2 (ZHX2)	7056.8	8735.2	10195	JHU10649.P111F03	ZHX2	12.1104	0.910672	0.844791	0.949451	8.55641	1.02097	0.955034	0.920509	0.974808	8.55293	1.03069
NM_001032293.1	IOH3584	zinc finger protein 207 (ZNF207), transcript variant 2	7163.6	5994.9	16214	JHU12824.P134A11	ZNF207	21.2114	0.902862	0.831727	0.944934	10.0401	1.38918	0.920355	0.861096	0.95503	10.0112	1.20124
NM_199190.1	IOH42760	La ribonucleoprotein domain family, member 4 (LARP4), transcript variant 3	7207.5	9188.7	14841	JHU11754.P123D08	LARP4	15.409	0.881777	0.796852	0.932658	8.27652	0.825054	0.882191	0.79753	0.9329	8.26747	0.539848
					10266	JHU10406.P109E12	LARP4	33.2139	0.872394	0.78151	0.927157	8.87206	0.920228	0.859105	0.75997	0.919325	8.85876	0.623753
					11089	JHU09743.P102D07	LARP4	15.1207	0.809586	0.681576	0.889716	7.13032	0.594173	0.504997	0.256368	0.691449	7.11615	0.220465
					2273	JHU00624.P007D09	LARP4	20.0478	0.697643	0.514565	0.8202	8.79669	0.771881	0.563177	0.330776	0.731622	8.77323	0.459187
BC011454.1	IOH9647	angiomotin like 2 (AMOTL2)	7239.3	5860.1	2007	JHU03462.P037F12	AMOTL2_frag	21.0847	0.818701	0.695789	0.895217	9.06151	1.12915	0.840101	0.72954	0.908042	9.06089	0.927607
PV4202	N/A	NIMA (never in mitosis gene a)-related kinase 1 (NEK1)	7253.5	5767.1	18856	JHU19499.P198E05	NEK1	11.1886	0.814459	0.689163	0.89266	6.41148	0.524874	0.858047	0.758265	0.9187	6.3925	0.526159
BC002914.1	IOH5733	WAS/WASL-interacting protein family member 1	7458.5	6970
NM_006479.2	IOH7384	RAD51 associated protein 1 (RAD51AP1)	7696.1	8059.7	5405	JHU04380.P046F02	RAD51AP1	10.9771	0.8095	0.681443	0.889664	6.96428	0.539823	0.398316	0.12718	0.614663	6.9552	0.235252
					2585	JHU01797.P019D12	RAD51AP1	9.69073	0.731717	0.563973	0.84175	7.23123	0.512622	0.615446	0.400183	0.766743	7.23265	0.324059
BC005332.1	IOH7177	cDNA clone MGC:12418 IMAGE:3934658, complete cds	7904.9	1490
BC031691.2	IOH28682	SLAIN motif family, member 2 (SLAIN2)	7956	8528.1	15062	JHU12424.P130C11	SLAIN2_frag	13.0329	0.94456	0.902395	0.968867	8.59818	1.07998	0.973326	0.952504	0.985117	8.60818	0.93165
BC092474.1	IOH62679	Proline-rich protein 16	7958.5	10155.5
BC029382.1	IOH23139	Angiogenic factor with G patch and FHA domains 1	8028.9	8168.9
NM_172159.2	IOH25842	potassium voltage-gated channel, shaker-related subfamily, beta member 1 (KCNAB1), transcript variant 3	8088.8	4405.7	10402	JHU11182.P117E05	KCNAB1	9.91957	0.893843	0.816741	0.939698	9.2153	0.88275	0.946969	0.906547	0.970236	9.20336	0.805016
					7805	JHU05510.P058B02	KCNAB1	9.30978	0.75033	0.591477	0.853376	8.56537	0.536802	0.611297	0.394581	0.763988	8.55526	0.300511
					13212	JHU13741.P144G08	KCNAB1	12.9492	0.962649	0.933772	0.97911	11.3166	1.47564	0.958269	0.926135	0.976638	11.2926	1.33825
NM_032943.2	IOH38478	synaptotagmin-like 2 (SYTL2), transcript variant a	8279.3	9384.4	1135	JHU00086.P001F10	SYTL2	13.6346	0.614177	0.398468	0.765901	8.22497	0.637565	0.592893	0.36993	0.7517	8.21718	0.483846
					12305	JHU10551.P110B03	SYTL2	10.286	0.956758	0.923505	0.975784	7.91841	1.16662	0.946625	0.905955	0.970041	7.90687	0.934638
					18669	JHU00086.P192F06	SYTL2	7.97407	0.520921	0.276445	0.70256	6.00613	0.272169	0.0167708	-0.270128	0.301808	6.0121	0.146558
					16658	JHU14888.P156A07	SYTL2	10.3815	0.910066	0.843774	0.949101	8.12588	1.15914	0.929292	0.876254	0.960157	8.13444	0.961977
NM_005663.2	IOH46152	Wolf-Hirschhorn syndrome candidate 2 (WHSC2)	8331	8391.7
BC034488.2	IOH22312	ATP-binding cassette, sub-family F (GCN20), member 1 (ABCF1)	8382.3	10055.8	8618	JHU08352.P088G09	ABCF1	17.2142	0.739458	0.575366	0.846597	6.62593	0.459554	0.325139	0.0435813	0.559509	6.59666	0.232789
NM_016848.2	IOH11138	SHC-transforming protein 3	8534	11673.9
NM_023938.4	IOH3759	Specifically androgen-regulated gene protein	8917.9	11003.3
NM_024316.1	IOH12150	leukocyte receptor cluster (LRC) member 1 (LENG1)	9015.9	9093.4	8807	JHU09168.P096H09	LENG1	11.5724	0.826388	0.707851	0.899839	7.03908	0.585733	0.643947	0.439099	0.785519	7.03068	0.284783
NM_145010.1	IOH10871	chromosome 10 open reading frame 63 (C10orf63)	9016.6	9646.1
NM_133265.2	IOH38152	angiomotin (AMOT)	9205	8985.8	10260	JHU10371.P109E11	AMOT	14.3145	0.906479	0.837769	0.947028	9.0022	0.894174	0.92356	0.86652	0.956871	9.00601	0.70804
NM_001321.1	IOH1779	cysteine and glycine-rich protein 2 (CSRP2)	9472.6	8181.4	1163	JHU00596.P007F02	CSRP2	21.2758	0.855544	0.754234	0.917218	8.26549	0.96161	0.84469	0.736848	0.910776	8.26012	0.763211
					21912	JHU00596.P235G04	CSRP2	12.4311	0.958254	0.926109	0.97663	8.06181	1.04892	0.947199	0.906945	0.970367	8.05709	0.917512
BC104468.1	IOH63630	Outer dense fiber protein 3-like protein 2	9501.1	14445
NM_020317.2	IOH4823	chromosome 1 open reading frame 63 (C1orf63)	9506.1	9910.4
BC017865.1	IOH13793	Fc fragment of IgG, low affinity IIIa, receptor (CD16a) (FCGR3A)	9533.8	3682.4
BC005043.1	IOH6656	hypothetical protein MGC31957 (MGC31957)	9545.3	7287.6
BC002448.2	IOH4300	actin binding LIM protein 1 (ABLIM1)	10192.2	6980.6	9913	JHU09408.P099F04	ABLIM1	14.561	0.889341	0.809297	0.937075	8.12689	1.0089	0.937002	0.889416	0.964563	8.13349	0.845636
NM_002714.2	IOH39632	protein phosphatase 1, regulatory (inhibitor) subunit 10 (PPP1R10)	10818.9	10365.2	15058	JHU12605.P132C11	PPP1R10	13.0603	0.922742	0.865134	0.956401	9.44447	0.862979	0.839275	0.728228	0.90755	9.43101	0.484909
BC000468.1	IOH3618	ubiquitin-conjugating enzyme E2 variant 1 (UBE2V1)	11219.7	6000.9	16560	JHU14417.P151A06	UBE2V1	9.84932	0.803742	0.672515	0.886177	6.79019	0.462365	0.169679	-0.12183	0.435019	6.7766	0.176526
					2865	JHU02865.P030D11	UBE2V1	11.3702	0.709947	0.532267	0.828022	7.01216	0.558557	0.169388	-0.122125	0.434777	7.00984	0.277231
NM_002822.3	IOH40883	twinfilin, actin-binding protein, homolog 1 (Drosophila) (TWF1)	11242.5	8573.7	24446	JHU17281.P204C06	TWF1	5.88981	0.876448	0.788125	0.929537	6.80225	0.555373	0.566837	0.335556	0.734111	6.79163	0.259231
					4659	JHU05653.P059H07	TWF1	18.2562	0.817944	0.694604	0.894761	7.72881	0.748279	0.40624	0.136468	0.62051	7.71712	0.35787
					24397	JHU17281.P204D02	TWF1	8.79537	0.855428	0.754048	0.91715	7.53226	0.64596	0.816685	0.692637	0.894002	7.53139	0.399444
					10045	JHU09786.P102F06	TWF1	15.4315	0.865177	0.769785	0.92291	8.03528	0.895464	0.863353	0.766832	0.921834	8.02673	0.599634
					5555	JHU04886.P051F11	TWF1	21.6603	0.784599	0.643105	0.874515	7.43595	0.757986	0.780322	0.63659	0.871895	7.41581	0.533139
					24412	JHU17281.P204C04	TWF1	34.1638	0.779523	0.635375	0.871405	7.36443	0.818268	0.700652	0.51888	0.822117	7.35405	0.602539
BC104469.1	IOH63631	Outer dense fiber protein 3-like protein 2	11435	14449.6
BC016330.1	IOH14709	RAD51 associated protein 1 (RAD51AP1)	11586.1	10844.4	5405	JHU04380.P046F02	RAD51AP1	10.9771	0.8095	0.681443	0.889664	6.96428	0.539823	0.398316	0.12718	0.614663	6.9552	0.235252
					2585	JHU01797.P019D12	RAD51AP1	9.69073	0.731717	0.563973	0.84175	7.23123	0.512622	0.615446	0.400183	0.766743	7.23265	0.324059
BC022098.1	IOH14790	cDNA clone MGC:31944 IMAGE:4878869, complete cds	11640.4	2776.8
NM_017772.2	IOH42187	TBC1 domain family member 22B	11658.8	12221.1
BC053656.1	IOH28981	EGF-like repeats and discoidin I-like domains 3 (EDIL3)	12125.7	1799.9	19417	JHU13913.P179D04	EDIL3	14.4262	0.936165	0.887982	0.964085	10.6948	1.09663	0.931087	0.879311	0.961183	10.7073	0.807448
					19423	JHU13913.P180D04	EDIL3	14.738	0.934771	0.8856	0.96329	10.3779	1.04567	0.907834	0.840035	0.947812	10.3735	0.766876
					770	JHU03099.P033G01	EDIL3	11.7577	0.931459	0.879945	0.961396	10.2187	1.04093	0.895475	0.819445	0.940647	10.2111	0.756351
					5958	JHU06744.P071E01	EDIL3	13.6477	0.919746	0.860067	0.95468	11.6812	1.17405	0.941344	0.896863	0.967038	11.7328	0.939869
BC025700.1	IOH11281	AF4/FMR2 family, member 4 (AFF4)	13003.1	9888.2	271	JHU00770.P009H10	AFF4	17.8315	0.622594	0.409871	0.771477	7.11263	0.435521	0.562145	0.329431	0.73092	7.12712	0.366398
NM_003975.1	IOH13203	SH2 domain protein 2A (SH2D2A)	13396.6	13459	6679	JHU05067.P053D08	SH2D2A	11.0688	0.199754	-0.0910445	0.459922	6.22598	0.600999	0.0853116	-0.205295	0.362928	6.23658	0.475755
					19464	JHU05067.P178C09	SH2D2A	8.33864	0.904593	0.834616	0.945937	7.73408	0.727614	0.908946	0.841897	0.948454	7.72296	0.509358
BC047536.1	IOH27737	sciellin (SCEL)	13748.1	8429.4	7270	JHU07566.P079C09	SCEL	11.1831	0.761289	0.607847	0.860173	10.2661	0.946113	0.85227	0.748974	0.915278	10.2346	0.938985
					7503	JHU04300.P045B02	SCEL	11.0694	0.726202	0.555894	0.838286	8.48097	0.753133	0.779611	0.635508	0.871459	8.45636	0.628625
					26067	JHU07566.P203B07	SCEL	13.6831	0.685421	0.497135	0.812385	6.41898	0.404141	0.708556	0.530258	0.82714	6.45676	0.296221
NM_138565.1	IOH6227	cortactin (CTTN), transcript variant 2	13966.6	11733.4	7454	JHU04152.P044A06	CTTN	16.7649	0.911826	0.846727	0.950117	9.81124	1.35127	0.915753	0.853331	0.952381	9.76151	1.26084
NM_006790.1	IOH7249	myotilin (MYOT)	14394.7	9487.5	1066	JHU00336.P004E01	MYOT	8.74411	0.530964	0.289218	0.709522	7.91883	0.730673	0.301425	0.017311	0.541179	7.90622	0.530339
BC026346.1	IOH10816	family with sequence similarity 84, member A (FAM84A)	14410.4	9994.3	15996	JHU12189.P128A08	FAM84A	24.3439	0.818282	0.695133	0.894965	12.2372	1.25779	0.887346	0.806009	0.935912	12.1753	1.26155
					6193	JHU07431.P078F07	FAM84A	19.6203	0.69112	0.505244	0.816035	14.9912	0.85328	0.746372	0.585597	0.850912	14.996	0.732046
NM_032855.1	IOH14623	hematopoietic SH2 domain containing (HSH2D)	14415.4	4175.4	27425	JHU01381.P015B09	HSH2D	10.6977	0	-0.321912	0.24936	7.3203	0.691681	0.197792	-0.0930702	0.458309	7.38886	0.870976
BC031650.1	IOH22742	Putative E3 ubiquitin-protein ligase SH3RF2	15875.1	9826.2
NM_004987.3	IOH55033	LIM and senescent cell antigen-like-containing domain protein 1	16200	8418.7
NM_012325.1	IOH41294	microtubule-associated protein, RP/EB family, member 1 (MAPRE1)	16581.9	12443.3	15871	JHU11847.P124B04	MAPRE1	20.5185	0.904193	0.833949	0.945705	8.36877	0.774373	0.901155	0.828883	0.943945	8.38025	0.685882
NM_002945.2	IOH11757	replication protein A1, 70kDa (RPA1)	17963.5	11271.3	3591	JHU01897.P020B05	RPA1	12.7835	0.727499	0.557791	0.839102	7.73397	0.485866	0.684396	0.49568	0.811727	7.74358	0.374038
BC099907.1	IOH62625	General transcription factor II-I	18013.8	10468.4
BC032451.1	IOH21663	cDNA clone MGC:40426 IMAGE:5178085, complete cds	19962.9	2654.3
BC018929.1	IOH22929	pleckstrin homology-like domain, family A, member 1 (PHLDA1)	21803.3	22258.4	3915	JHU02945.P031B10	PHLDA1	4.96142	0.438162	0.17438	0.643831	6.07465	0.295646	0.241223	-0.0476657	0.493599	6.09965	0.284481
BC022362.1	IOH14191	cDNA clone MGC:23888 IMAGE:4704496, complete cds	28301.5	7204
NM_203284.1	IOH39978	recombination signal binding protein for immunoglobulin kappa J region (RBPJ), transcript variant 4	28626.5	22181.5	15270	JHU13657.P143C01	RBPJ	19.4347	0.653485	0.452297	0.791746	14.1578	1.47857	0.661821	0.463903	0.797164	14.1019	1.43074
					24010	JHU11111.P116E01	RBPJ	12.0766	0.948513	0.909215	0.971113	14.7051	1.30609	0.930663	0.878589	0.960941	14.6303	1.32393
					23478	JHU13657.P230E07	RBPJ	0	0.935389	0.886656	0.963642	15.4157	0.905711	0.928714	0.87527	0.959825	15.437	0.901422
					11131	JHU09770.P102D12	RBPJ	17.4825	0.919639	0.859887	0.954618	12.4341	1.54668	0.958532	0.926593	0.976787	12.3456	1.68088
NM_024692.3	IOH42634	CAP-GLY domain containing linker protein family, member 4 (CLIP4)	28629.2	20329.7	12715	JHU11731.P123H06	CLIP4	10.7807	0.921431	0.862915	0.955648	8.56522	1.08183	0.913782	0.850014	0.951245	8.56014	0.920083
NM_014481.2	IOH4887	APEX nuclease (apurinic/apyrimidinic endonuclease) 2 (APEX2), nuclear gene encoding mitochondrial protein	36091.1	18849.2
BC030813.1	IOH23055	cDNA clone MGC:22645 IMAGE:4700961, complete cds	44382.4	8669.6
BC016380.1	IOH23077	cDNA clone MGC:27376 IMAGE:4688477, complete cds	50671	8211.2
BC020233.1	IOH14752	cDNA clone MGC:31936 IMAGE:4765518, complete cds	53539.2	11410.8
BC015833.1	IOH14840	cDNA clone MGC:27152 IMAGE:4691630, complete cds	56326.6	10088.4
BC030984.1	IOH23182	cDNA clone MGC:32654 IMAGE:4701898, complete cds	56361.6	10479.4
PHR5001	N/A	Recombinant human CTLA-4/Fc	59675.2	7989.9	11755	JHU08278.P087B06	CLTA	13.0583	0.811659	0.6848	0.890969	7.46021	0.634207	0.623719	0.4114	0.77222	7.46551	0.30342
NM_003141.2	IOH9948	tripartite motif-containing 21 (TRIM21)	63248.7	15048.8	23576	JHU00287.P235E08	TRIM21	22.9998	0.222085	-0.0678213	0.47815	12.6351	0.329067	0.637592	0.430354	0.781355	12.6183	0.48786
Neiman, et. al. (PMID: 30835561), 335 protein fragments assessed for IgG in 193 healthy people,
Gene name	Protein	Uniprot ID	Average reactive S3WP subjects (percent of cohort)	Average reactive DHR subjects (percent of cohort)
ZNF688	Zinc finger protein 688	P0C7X2	58 (60%)	71 (74%)	1855	JHU03456.P036F04	ZNF688	17.639	0.775673	0.629533	0.869042	8.87484	1.0108	0.795835	0.660316	0.881372	8.87306	0.931826
ARFGAP1	ADP ribosylation factor GTPase activating protein 1	Q8N6T3	36 (37%)	46 (48%)	6807	JHU05382.P057D12	ARFGAP1	14.6913	0.891146	0.812279	0.938128	9.87766	1.19688	0.919173	0.8591	0.95435	9.82095	1.01752
					6807	JHU05382.P057D12	ARFGAP1	14.6913	0.891146	0.812279	0.938128	9.87766	1.19688	0.919173	0.8591	0.95435	9.82095	1.01752
					16334	JHU13507.P142A02	ARFGAP1	21.9303	0.934127	0.884498	0.962921	9.96833	1.46467	0.923433	0.866304	0.956797	9.90586	1.30626
PRPH	Peripherin	P41219	18 (18%)	26 (27%)	5723	JHU05529.P058F08	PRPH	13.6848	0.900457	0.827722	0.94354	8.2614	0.863501	0.86975	0.777207	0.925603	8.25161	0.511021
TNNT2	Troponin T2, cardiac type	P45379	18 (19%)	23 (24%)	23557	JHU04408.P233F05	TNNT2	16.3899	0.896541	0.821213	0.941266	8.00373	1.20445	0.894688	0.81814	0.940189	8.01161	1.11693
					4406	JHU04408.P046G11	TNNT2	15.4799	0.89638	0.820945	0.941172	8.21292	1.17074	0.902045	0.830367	0.944461	8.21241	1.07535
					12570	JHU11217.P117A12	TNNT2	18.5225	0.902412	0.830977	0.944673	8.55801	1.28829	0.9115	0.84618	0.949929	8.55618	1.2039
MYH10	Myosin heavy chain 10	P35580	11 (11%)	20 (21%)
ICA1	Islet cell autoantigen 1	Q05084	21 (22%)	18 (18%)	24157	JHU01299.P014F06	ICA1	9.43239	0.801012	0.668296	0.88452	6.59383	0.524011	0.355372	0.0776486	0.58255	6.5632	0.316653
					7728	JHU05227.P055A06	ICA1	16.1567	0.897607	0.822983	0.941886	9.06234	1.18286	0.92974	0.877016	0.960413	9.028	1.01138
CENPF	Centromere protein F	P49454	24 (25%)	17 (17%)
DST	Dystonin	Q03001	8 (8%)	16 (16%)	20971	JHU16855.P199B06	DST	7.06819	0.838763	0.727413	0.907244	6.80341	0.478692	0.679775	0.489134	0.808759	6.80309	0.289705
TRIM21	Tripartite motif containing 21	P19474	10 (11%)	15 (16%)	23576	JHU00287.P235E08	TRIM21	22.9998	0.222085	-0.0678213	0.47815	12.6351	0.329067	0.637592	0.430354	0.781355	12.6183	0.48786
KCNJ10	Potassium voltage-gated channel subfamily J member 10	P78508	10 (11%)	14 (14%)	14368	JHU13932.P146E08	KCNJ10	15.3748	0.909657	0.843089	0.948865	9.01433	0.951905	0.903523	0.83283	0.945317	8.9822	0.697519
FTCD	Formimidoyltransferase cyclodeaminase	O95954	14 (14%)	13 (13%)
ANXA2	Annexin A2	P07355	13 (13%)	13 (13%)	16409	JHU13600.P143B12	ANXA2	15.1063	0.746497	0.585783	0.85099	9.41862	0.737097	0.709682	0.531884	0.827854	9.41009	0.549876
					22491	JHU01252.P014H04	ANXA2	15.2515	0.72187	0.54957	0.835558	8.35169	0.744453	0.651104	0.448994	0.790194	8.34476	0.642357
					10041	JHU09795.P103F08	ANXA2	11.3062	0.743816	0.581809	0.849319	9.88542	0.783239	0.784895	0.643556	0.874696	9.86855	0.559548
					6755	JHU05381.P057D07	ANXA2	21.7783	0.595649	0.373602	0.753547	9.65904	0.781607	0.515551	0.269651	0.698823	9.64473	0.585352
NCOA2	Nuclear receptor coactivator 2	Q15596	9 (9%)	12 (13%)
Li, et. Al. (PMID: 28630342) Repeat measurements from healthy controls AND individuals with CVD
		Follow-up MFI	PICC (n=53, about 4-5 years between visits, some healthy, some with CVD)
Autoantibodies	Baseline MFI																7.19064	0.466082
Troponin I	5,689 (2,018–16,482)	5,702 (1,901–15,849)	99.7		16633	JHU14795.P155B04	TNNI3	8.55811	0.87872	0.79184	0.930868	7.19106	0.691553	0.795907	0.660427	0.881416	9.16977	0.891617
Annexin-A5	1,161 (376–3,206)	1,145 (383–3,148)	99.5		5409	JHU04418.P047F05	ANXA5	27.6324	0.821273	0.699817	0.896765	9.20694	1.05283	0.857073	0.756695	0.918124	7.92281	0.570924
					4815	JHU06152.P065H02	ANXA5	21.5227	0.732291	0.564816	0.842111	7.91549	0.667081	0.794945	0.658947	0.88083
ADRBK1	1,770 (798–3,990)	1,738 (793–3,767)	99.4		14523	JHU14618.P154F04	ADRBK1	6.70064	0.856111	0.755147	0.917555	7.09202	0.539613	0.815826	0.691295	0.893484	7.08338	0.341252
CHRM2	3,873 (1,435–9,078)	3,855 (1,445–8,954)	99.6		7802	JHU05390.P057A04	CHRM2	13.5954	0.867614	0.773738	0.924346	7.92672	0.858219	0.828434	0.711072	0.901066	7.91906	0.552423
MYH7	1,710 (302–7,112)	1,633 (282–6,855)	98.7
MYH6	2,213 (794–6,252)	2,178 (794–6,457)	99.6
Titin	824 (274–2,576)	859 (267–2,455)	93.7		20195	JHU15762.P165B07	TTN	7.43885	0.968309	0.943683	0.982298	9.02917	1.50655	0.988342	0.979118	0.993517	9.01573	1.46927
EDNR-A	1,330 (357–3,837)	1,312 (331–3,776)	99.4		14353	JHU13915.P146F07	EDNRA	9.41463	0.891729	0.813243	0.938467	7.99591	0.728342	0.432865	0.168034	0.639987	7.97277	0.276904
					3224	JHU00216.P003A08	EDNRA	26.602	0.844428	0.73643	0.91062	8.08411	0.698218	0.505065	0.256453	0.691496	8.08083	0.31485
EDNR-B	1,330 (357–3,837)	1,312 (331–3,776)	99.4
AGTR1	1,178 (339–3,214)	1,180 (325–3,388)	99.6		51	JHU00193.P003H07	AGTR1	18.0778	0.797038	0.662168	0.882105	8.48654	0.759117	0.601199	0.381017	0.757259	8.47613	0.489358
					2292	JHU16058.P005C11	AGTR1	18.3824	0.784019	0.64222	0.87416	8.72561	0.892184	0.759614	0.605337	0.859136	8.71515	0.628724
					6223	JHU16058.P077F10	AGTR1	14.5674	0.609554	0.392234	0.762829	8.88441	1.12258	0.449322	0.187819	0.651894	8.87297	0.904944
					17090	JHU16058.P169G01	AGTR1	21.2147	0.586213	0.361058	0.747211	9.4707	1.09372	0.485419	0.231975	0.677666	9.47051	0.891482
					7470	JHU16058.P042A10	AGTR1	9.66083	0.505802	0.257378	0.692012	6.11728	0.303438	0.179191	-0.112154	0.442939	6.12613	0.216567
					18159	JHU16058.P169F02	AGTR1	7.96205	0.92643	0.871388	0.958517	8.56373	0.861225	0.801101	0.668432	0.884574	8.54887	0.476907
					678	JHU16058.P031G01	AGTR1	15.4207	0.923918	0.867127	0.957076	9.54698	0.971942	0.887124	0.805641	0.935782	9.54614	0.586597
					20758	JHU16058.P190A03	AGTR1	6.3699	0.919963	0.860433	0.954804	7.74627	0.756694	0.911231	0.845728	0.949774	7.72966	0.440981
					17100	JHU16058.P169G02	AGTR1	10.4041	0.919146	0.859053	0.954334	8.57131	0.849061	0.61899	0.40498	0.769092	8.5647	0.471754
					7109	JHU16058.P073D01	AGTR1	20.1348	0.904973	0.835251	0.946156	9.61465	1.06315	0.922227	0.864262	0.956105	9.61518	0.69604
					6406	JHU16058.P043C09	AGTR1	11.3781	0.898976	0.825257	0.94268	9.11059	0.950265	0.882441	0.797941	0.933046	9.10043	0.526096
					6075	JHU16058.P074F04	AGTR1	10.1023	0.891589	0.813011	0.938385	9.02242	0.910192	0.917395	0.856098	0.953327	9.01848	0.567393
					8030	JHU16058.P068A06	AGTR1	17.3414	0.888853	0.808492	0.936791	9.21271	0.963708	0.868029	0.774411	0.92459	9.20581	0.568587
					8149	JHU16058.P072B11	AGTR1	29.5141	0.888828	0.808451	0.936776	9.20065	0.91878	0.905505	0.83614	0.946465	9.19143	0.595482
					5041	JHU16058.P074H07	AGTR1	16.679	0.888799	0.808404	0.93676	9.64618	0.950306	0.872552	0.781768	0.92725	9.644	0.608802
					3841	JHU16058.P031B01	AGTR1	10.535	0.887833	0.80681	0.936196	8.47942	0.77308	0.857764	0.757809	0.918533	8.46813	0.439478
					8121	JHU16058.P071B08	AGTR1	20.8183	0.88238	0.797841	0.933011	9.8271	0.963307	0.838387	0.726817	0.90702	9.82792	0.718031
					5009	JHU16058.P074H03	AGTR1	18.9261	0.877138	0.789252	0.929941	9.49107	0.901987	0.853836	0.751489	0.916207	9.48156	0.584244
					7228	JHU16058.P080C04	AGTR1	12.0054	0.876873	0.788819	0.929786	8.65073	0.79632	0.944883	0.902951	0.969051	8.64383	0.597104
					7139	JHU16058.P073D07	AGTR1	17.3734	0.874379	0.784747	0.928323	9.70163	0.993625	0.89985	0.826711	0.943187	9.69813	0.634767
					832	JHU16058.P034G08	AGTR1	15.1404	0.872312	0.781376	0.927109	8.32776	0.855432	0.71119	0.534064	0.82881	8.3106	0.503102
					7114	JHU16058.P076C01	AGTR1	12.3334	0.858178	0.758475	0.918777	8.87024	0.789845	0.834564	0.720755	0.904736	8.87843	0.379082

## Sheet: 4. AAbs and Cancer
	HuProt Studies of Cancer							Other AAb studies of cancer											NYUWHS Reliability Study Data from HuProt Array
Autoantibodies	Gastric cancer (PMID: 26598640), Yang 2016	Gastric Cancer (PMID: 33718231), Cui 2021	Lung cancer (PMID: 31924693), Pan 2020	Lung cancer (PMID: 29021294), Pan 2017	Esophogeal cancer (PMID: 31239266) Pan, 2019	Esophogeal Cancer (PMID: 33457096), Sun 2020	HCC (PMID: 32616055) Zhang, 2019	Included in VIDESSA (breast cancer)	Basal-like breast cancers (PMID: 26070530), Wang 2015	Early CDT Lung Cancer Test (PMID: 33569307), Maldonado 2021, (PMID: 24268382), Jett 2013	Lung Cancer (PMID: 28750095), Tang 2017	Lung Cancer (PMID: 33968062), Jiang 2021	Gastric Cancer (PMID: 30221047), Wang 2018	Ovarian Cancer (PMID: 30484895), Wang 2019	Ovarian Cancer (PMID: 32092936), Kobayashi 2020	Ovarian Cancer (PMID: 33185955), Ma 2021	Ovarian cancer (PMID: 28427776), Katchman 2017	Colorectal cancer (PMID: 32793472), Wang 2020	ID	Block	Official Name	CV	ICC	Lower CI	Upper CI	Mean	St. Dev	QN ICC	QN Lower CI	QN Upper CI	QN Mean	QN St. Dev.
ACVR1b						x													11920	JHU09024.P095A02	ACVR1B	14.9217	0.866782	0.772387	0.923855	7.54536	0.724702	0.855253	0.753766	0.917046	7.52147	0.459225
AHSG														x					8674	JHU08450.P089G05	AHSG	12.7742	0.894231	0.817383	0.939923	8.82491	0.935787	0.907442	0.839379	0.947585	8.81083	0.688043
ALDH1B1																		x	17480	JHU02403.P186G01	ALDH1B1	8.33121	0.865735	0.77069	0.923239	7.40134	0.652497	0.568848	0.338187	0.735476	7.37695	0.354882
ANXA1								x			x								9680	JHU08261.P087E10	ANXA1	13.3245	0.774833	0.62826	0.868525	8.83825	0.782743	0.809676	0.681716	0.88977	8.82259	0.587078
ASAH1							x												11741	JHU08164.P086B02	ASAH1	57.1574	0.786808	0.646477	0.875866	7.04991	0.576686	0.667024	0.471181	0.800534	7.02127	0.308429
																			761	JHU02887.P031H12	ASAH1	10.8645	0.746432	0.585687	0.850949	7.87105	0.651438	0.537809	0.297973	0.714248	7.8497	0.332423
ATF3								x											2986	JHU03750.P040C01	ATF3	11.974	0.840384	0.72999	0.908211	7.34853	0.61224	0.59346	0.370684	0.75208	7.34772	0.290972
ATP6AP1								x											8723	JHU08649.P091H11	ATP6AP1	21.5817	0.814951	0.689929	0.892957	8.05154	0.798194	0.540614	0.301573	0.71618	8.04092	0.358822
BDNF								x											19460	JHU13891.P179C11	BDNF	9.65725	0.676514	0.484527	0.80666	9.54391	0.276453	0.866545	0.772002	0.923716	9.5272	0.436667
																			19474	JHU13891.P180C11	BDNF	10.8513	0.482267	0.228077	0.675434	9.84125	0.273884	0.885112	0.80233	0.934608	9.82331	0.497052
																			11810	JHU08454.P089A01	BDNF	9.68744	0.387115	0.114128	0.606355	5.9851	0.330571	0.397462	0.126181	0.614031	6.00457	0.267347
																			2992	JHU03653.P039C02	BDNF	12.0638	0.829057	0.712054	0.901439	8.04091	0.780394	0.699241	0.516856	0.821219	8.02658	0.395665
																			16438	JHU13891.P146A03	BDNF	10.9962	0.818084	0.694825	0.894846	6.32742	0.667263	0.799875	0.666541	0.883829	6.32734	0.554258
C1QTNF1				x															2255	JHU00492.P005D06	C1QTNF1	10.04	0.736073	0.570376	0.84448	8.6032	0.70108	0.537608	0.297715	0.71411	8.58956	0.376663
																			2237	JHU00492.P006D02	C1QTNF1	12.7134	0.728804	0.559701	0.839921	8.97922	0.726213	0.450254	0.188946	0.652565	8.98177	0.314104
CA4																			5955	JHU06535.P069F03	CA4	21.61	0.701973	0.520777	0.822958	8.43031	0.736371	0.0513472	-0.237744	0.332937	8.42296	0.425743
CAGE										x	x								26280	JHU18243.P210A09	CAGE1	9.81982	0.740517	0.57693	0.847259	7.3634	0.671717	0.330162	0.0491957	0.563362	7.36078	0.468949
CASP8						x													10140	JHU10286.P108E08	CASP8	14.9055	0.871289	0.77971	0.926507	8.11328	0.740748	0.879836	0.793668	0.931522	8.11414	0.583804
																			20389	JHU16396.P173B05	CASP8	9.7059	0.813035	0.686943	0.8918	8.72111	0.60801	0.580085	0.352956	0.743082	8.72356	0.342113
CIAPIN1							x												5479	JHU04914.P052F01	CIAPIN1	24.9725	0.917954	0.857042	0.953649	9.19072	1.40871	0.92415	0.86752	0.957209	9.20366	1.25088
CLDN2				x															2330	JHU00792.P009C04	CLDN2	29.3947	0.399141	0.128144	0.615273	6.9812	0.596652	0.268971	-0.0180173	0.515719	6.98927	0.589218
COPS2	x																		5672	JHU05489.P058E01	COPS2	14.7861	0.944398	0.902116	0.968775	7.82477	1.16652	0.974988	0.955436	0.98605	7.80394	0.971497
CTAG1A/NY-ESO-1			x	x	x				x	x	x						x	x	24879	JHU17795.P221D02	CTAG1A	10.4809	0.865348	0.770062	0.92301	7.03991	0.492876	0.722148	0.549975	0.835733
CTAG2									x								x		24533	JHU17338.P208D07	CTAG2	9.38602	0.854455	0.752483	0.916574	6.84819	0.472268	0.48332	0.229378	0.67618
CTBP1								x											10876	JHU09138.P096C04	CTBP1	25.5702	0.829365	0.71254	0.901624	8.84106	1.31078	0.843365	0.734735	0.909987	8.80684	1.07903
																			17077	JHU15973.P168H11	CTBP1	25.0293	0.917137	0.855663	0.953178	10.8377	1.46073	0.918165	0.857398	0.95377	10.8073	1.3056
																			7142	JHU07120.P075C05	CTBP1	26.9171	0.851722	0.748096	0.914954	10.8357	1.34113	0.91044	0.844402	0.949317	10.8112	1.14514
CTSF	x																		10712	JHU08281.P087C08	CTSF	16.0786	0.807393	0.678172	0.888389	7.55644	0.614113	0.509258	0.261719	0.69443	7.53747	0.214148
DAXX						x													25727	JHU11066.P116D12	DAXX	13.235	0.947954	0.908249	0.970796	10.3569	1.72996	0.923817	0.866955	0.957018	10.3115	1.6359
DDX4			x																5153	JHU07505.P079H09	DDX4	32.8869	0.961937	0.93253	0.978709	10.9842	1.45793	0.975847	0.956951	0.986532	10.972	1.30285
DOK2									x										24624	JHU18356.P211C06	DOK2	13.5175	0.903012	0.831978	0.945021	7.78452	0.832144	0.826332	0.707763	0.899805	7.77963	0.531859
EGFR							x												13338	JHU13808.P145G12	EGFR	7.17246	0.914742	0.85163	0.951799	8.0994	0.748162	0.814871	0.689805	0.892908	8.07705	0.323453
																			20210	JHU15979.P168A07	EGFR	8.60821	0.919518	0.859681	0.954548	8.38337	0.879584	0.86469	0.768996	0.922623	8.35899	0.430308
ETHE1				x															2287	JHU00417.P005D10	ETHE1	16.9531	0.689251	0.502581	0.814839	9.3284	0.787159	0.606891	0.388651	0.761056	9.30444	0.527013
FGFR2												x							17592	JHU12013.P191G04	FGFR2	10.033	0.908424	0.841022	0.948152	7.3753	0.622365	0.542625	0.304157	0.717563	7.36317	0.243784
																			17572	JHU12012.P191G03	FGFR2	12.4072	0.900493	0.827782	0.943561	8.10166	0.666162	0.359204	0.0820125	0.585444	8.10393	0.248341
																			12782	JHU12013.P126G02	FGFR2	5.51135	0.83193	0.71659	0.903161	6.12033	0.395936	0.87171	0.780396	0.926755	6.12509	0.344948
																			8324	JHU07516.P079A11	FGFR2	13.9223	0.770981	0.622434	0.866155	7.88027	0.753134	0.785244	0.644089	0.874909	7.85856	0.472353
																			15958	JHU12012.P126A03	FGFR2	11.2323	0.456244	0.196206	0.656872	5.94772	0.286161	0.354586	0.076754	0.581955	5.96303	0.253267
GNA11						x						x							16734	JHU15218.P160A02	GNA11	22.6342	0.733301	0.566298	0.842743	8.98476	0.497193	0.72527	0.554531	0.8377	8.98901	0.325788
GNAS						x										x			11912	JHU08959.P094A01	GNAS	13.337	0.72004	0.546905	0.834405	7.39691	0.610929	0.281085	-0.0049142	0.525273	7.38178	0.248954
																			22166	JHU28981.P242G11	GNAS	14.6821	0.951255	0.913956	0.972668	10.895	1.28186	0.921552	0.863121	0.955718	10.8643	1.1794
																			8826	JHU08862.P093G12	GNAS	15.5864	0.924928	0.868839	0.957656	8.76323	1.39274	0.941454	0.897052	0.9671	8.74597	1.27907
																			27089	JHU27380.P246B03	GNAS	8.51197	0.861305	0.76352	0.920625	7.08037	0.557978	0.205393	-0.0852102	0.464545	7.06105	0.239561
																			5512	JHU04737.P050E05	GNAS	12.4905	0.412046	0.143306	0.62478	6.16798	0.451035	0.291002	0.00588645	0.53305	6.19175	0.441486
GPANK1								x											7613	JHU04713.P050B02	GPANK1	25.8372	0.873986	0.784105	0.928092	8.68731	0.863872	0.913142	0.848938	0.950876	8.67796	0.579097
HOXD1								x											9749	JHU08778.P092F07	HOXD1	10.5944	0.819518	0.697067	0.895709	7.00954	0.527592	0.829632	0.712961	0.901784	7.00942	0.252205
HRAS				x	x														16394	JHU13735.P144A09	HRAS	25.2557	0.898292	0.824121	0.942283	12.4048	1.17279	0.911804	0.84669	0.950104	12.464	0.943738
																			2880	JHU02817.P030C12	HRAS	12.1773	0.841377	0.731569	0.908803	8.69559	0.860993	0.61104	0.394235	0.763817	8.68158	0.397579
ICAM3																	x		26687	JHU06760.P228B12	ICAM3	15.3037	0.909559	0.842924	0.948808	8.67778	0.813559	0.737687	0.572754	0.84549	8.65642	0.450689
IGF2BP1								x											23802	JHU17641.P241E12	IGF2BP1	10.9143	0.92031	0.86102	0.955004	7.43107	0.808693	0.936415	0.888411	0.964228	7.43502	0.704854
IGFBP2								x											26865	JHU14016.P234B11	IGFBP2	13.3962	0.873091	0.782646	0.927567	8.17477	0.690163	0.761907	0.608774	0.860555	8.1632	0.330728
KSR1																	x		24883	JHU17305.P223D03	KSR1	8.26307	0.858553	0.75908	0.918999	7.4495	0.650707	0.719285	0.545805	0.833928	7.41978	0.371629
																			24527	JHU17305.P205D06	KSR1	12.0546	0.632177	0.422934	0.777797	6.047	0.248666	0.290182	0.00499097	0.532408	6.0402	0.104175
MAGEA4										x									280	JHU01014.P011G12	MAGEA4	21.5322	0.786547	0.646078	0.875706	10.0137	0.91923	0.821098	0.699542	0.89666	9.98374	0.724109
MAGEC2			x																6946	JHU06193.P065C05	MAGEC2	10.0122	0.836324	0.723543	0.905788	6.8352	0.525491	0.583949	0.358061	0.745687	6.82563	0.220245
MAS1							x												11216	JHU10225.P107C10	MAS1	13.8309	0.874285	0.784593	0.928268	8.14954	0.806583	0.71368	0.537669	0.830386	8.13035	0.307821
MDM2													x						14486	JHU14320.P150E11	MDM2	13.8591	0.909838	0.843392	0.94897	7.60376	0.616	0.682614	0.493153	0.810583	7.59199	0.233853
																			15001	JHU12501.P131D04	MDM2	10.1666	0.899059	0.825396	0.942729	8.17901	0.80247	0.886109	0.80397	0.93519	8.18363	0.420557
																			14789	JHU11560.P121D01	MDM2	15.6629	0.85453	0.752604	0.916618	8.09136	1.04649	0.807718	0.678675	0.888586	8.10147	0.912046
MEN1						x													4579	JHU05050.P053H11	MEN1	13.0919	0.869353	0.776562	0.925369	8.9794	0.883224	0.841067	0.731076	0.908618	8.97544	0.566463
MFGE8		x																	9750	JHU08599.P090E07	MFGE8	12.4517	0.83714	0.724838	0.906276	7.73612	0.631066	0.792868	0.655757	0.879565	7.71839	0.293536
																			14391	JHU13831.P145F12	MFGE8	13.7304	0.957344	0.924525	0.976115	10.9448	1.14602	0.942349	0.89859	0.96761	10.9744	0.892528
MN1									x										24784	JHU17657.P219C02	MN1	7.63053	0.869814	0.777311	0.92564	6.69928	0.484794	0.526733	0.283826	0.706593	6.67677	0.200125
MYC													x	x	x				26626	JHU06278.P225A05	MYC	9.24899	0.913549	0.849622	0.951111	6.89454	0.66291	0.786078	0.645362	0.875419
																			23036	JHU18481.P212E12	MYC	5.81563	0.911509	0.846196	0.949935	7.08934	0.604787	0.676087	0.483925	0.806385
																			4873	JHU06278.P066H09	MYC	12.1968	0.876524	0.788249	0.929581	7.75611	0.980271	0.87022	0.777971	0.925879
NPM1												x	x			x			4805	JHU06201.P065H01	NPM1	19.1733	0.744304	0.582533	0.849623	7.32952	0.611004	0.687207	0.499672	0.813529	7.33199	0.387173
																			3012	JHU03710.P039C07	NPM1	19.8672	0.735304	0.569243	0.843998	7.7364	0.642949	0.718486	0.544644	0.833424	7.73979	0.485662
																			18714	JHU02070.P189E12	NPM1	24.2608	0.729398	0.560571	0.840295	7.53019	0.547105	0.739324	0.575169	0.846514	7.54479	0.415585
																			26824	JHU06199.P234A05	NPM1	6.88986	0.614683	0.399152	0.766237	6.96254	0.531585	0.494606	0.243381	0.68415	6.96859	0.481765
																			4802	JHU06200.P065G01	NPM1	18.9517	0.867545	0.773625	0.924305	7.69276	0.951057	0.825885	0.707059	0.899537	7.66023	0.693203
NRAS		x																	2224	JHU00635.P007C02	NRAS	19.1023	0.815659	0.691036	0.893384	10.3784	1.13071	0.775336	0.629021	0.868834	10.3732	0.826285
NSG1				x	x														557	JHU02227.P024H10	NSG1	16.3438	0.90528	0.835763	0.946334	10.9208	1.29988	0.870859	0.779012	0.926255	10.9404	0.986735
NT5E	x																		19221	JHU16365.P172D03	NT5E	8.78652	0.885044	0.802219	0.934568	7.53186	0.605739	0.489997	0.23765	0.680901	7.52236	0.224193
																			8772	JHU09080.P095G07	NT5E	12.2574	0.855519	0.754194	0.917204	8.21488	0.756974	0.737266	0.572134	0.845227	8.19521	0.396103
NUDT11																	x		22942	JHU17366.P208E10	NUDT11	9.5662	0.812762	0.686518	0.891636	6.29398	0.379805	0.501857	0.252435	0.689247	6.30263	0.25362
NXF3																	x		23442	JHU04187.P232E03	NXF3	11.3702	0.946719	0.906117	0.970094	8.67674	1.05782	0.927814	0.87374	0.95931	8.69087	0.872333
																			5374	JHU04187.P044E10	NXF3	17.4173	0.832812	0.717984	0.903689	9.14073	1.16361	0.835923	0.722907	0.905548	9.15857	0.903891
PDGFRA						x													19210	JHU16368.P172C01	PDGFRA	8.89951	0.327345	0.0460455	0.561203	8.16324	0.205698	0.903283	0.832429	0.945178	8.18825	0.562785
PIK3ca												x							10420	JHU11201.P117E07	PIK3CA	26.2647	0.917924	0.856991	0.953631	11.3055	2.15014	0.921526	0.863077	0.955703	11.2909	1.97613
																			18660	JHU11201.P191E07	PIK3CA	7.99575	0.880234	0.794321	0.931755	7.68474	0.668939	0.775554	0.629353	0.868969	7.69296	0.351247
PIP4K2C									x										3190	JHU00151.P002A03	PIP4K2C	19.9332	0.839197	0.728102	0.907503	10.9302	1.03711	0.820524	0.698643	0.896315	10.9347	0.819322
POMC																	x		10009	JHU09853.P103F04	POMC	24.5443	0.833457	0.719004	0.904074	7.86103	0.726737	0.521414	0.27707	0.702903	7.84803	0.26272
PPHLN1									x										15353	JHU12128.P143D12	PPHLN1	13.8576	0.931609	0.880202	0.961483	9.18245	1.13899	0.919365	0.859424	0.954461	9.19295	0.865155
																			17606	JHU12128.P191G05	PPHLN1	11.7434	0.888273	0.807537	0.936453	8.4645	0.621927	0.817986	0.694671	0.894787	8.46382	0.494739
																			7959	JHU05812.P061B12	PPHLN1	34.4171	0.825047	0.705741	0.899034	8.36411	0.991135	0.882802	0.798533	0.933258	8.36618	0.852136
PSRC1									x										4989	JHU06683.P070H10	PSRC1	10.1305	0.851839	0.748284	0.915023	11.0961	0.755339	0.904549	0.834544	0.945911	11.0758	0.708529
																			7626	JHU04964.P052A05	PSRC1	8.61358	0.579811	0.352594	0.742897	6.61252	0.453831	0.382961	0.109313	0.603262	6.61339	0.313758
PTEN						x													15381	JHU14142.P148D03	PTEN	22.7681	0.921508	0.863046	0.955692	10.1862	1.63446	0.93301	0.882592	0.962283	10.1533	1.62944
																			16983	JHU15357.P161H12	PTEN	15.4046	0.889816	0.810081	0.937352	8.76649	1.13101	0.874528	0.78499	0.92841	8.76994	1.04691
PVR																	x		9828	JHU09091.P095E07	PVR	15.5766	0.889624	0.809766	0.937241	11.0141	1.19809	0.910699	0.844836	0.949467	11.0157	0.888853
RALA														x					4755	JHU06022.P063H07	RALA	19.0736	0.902433	0.831012	0.944685	10.5787	1.11913	0.907778	0.839941	0.947779	10.5861	0.832484
RNF216									x										12531	JHU11413.P119B07	RNF216	15.1373	0.77718	0.631818	0.869967	8.62581	1.1179	0.774023	0.627033	0.868027	8.6149	0.830019
RRAS2		x																	2137	JHU00280.P003D04	RRAS2	20.788	0.869711	0.777144	0.92558	10.4338	1.10581	0.83487	0.721239	0.904919	10.4324	0.847226
SLC44A3							x												12275	JHU10255.P107B11	SLC44A3	13.6962	0.902545	0.831199	0.94475	9.25205	1.1017	0.924061	0.867369	0.957158	9.21083	0.849542
SOX2										x	x								25166	JHU04491.P234C02	SOX2	15.865	0.865685	0.770609	0.923209	6.94536	0.570261	0.611455	0.394795	0.764093	6.9304	0.271265
SRSF2						x													14387	JHU14049.P147F11	SRSF2	13.7717	0.837625	0.725607	0.906565	9.22788	0.692116	0.913364	0.849312	0.951005	9.18858	0.593397
																			20091	JHU15457.P162B04	SRSF2	5.71005	0.880914	0.795436	0.932153	8.99486	0.738989	0.742909	0.580467	0.848753	8.98939	0.345226
STYXL1																	x		23708	JHU23597.P240E12	STYXL1	13.5305	0.809383	0.681261	0.889593	7.33218	0.599336	0.657127	0.457359	0.794115	7.30861	0.409174
TAS2R8									x										9392	JHU11408.P119G10	TAS2R8	11.4547	0.873611	0.783494	0.927872	7.50922	0.753356	0.891418	0.812728	0.938286	7.5031	0.505529
TERF1	x																		8748	JHU08919.P093G02	TERF1	8.75561	0.858306	0.758682	0.918853	8.35312	0.708796	0.80945	0.681365	0.889634	8.34651	0.428378
																			12843	JHU12141.P127H10	TERF1	25.8156	0.806491	0.676773	0.887843	8.46535	0.670186	0.763269	0.610819	0.861397	8.47402	0.547696
TEX264				x															26611	JHU02290.P227B03	TEX264	12.6872	0.962788	0.934015	0.979189	11.4355	1.62368	0.963273	0.934863	0.979462	11.4229	1.37804
TNF																			25171	JHU07856.P235D03	TNF	11.4598	0.927701	0.873549	0.959246	8.43408	0.882605	0.83365	0.719309	0.90419	8.42077	0.383037
p53				x	x	x			x	x	x	x		x	x	x	x		14363	JHU13973.P146F08	TP53	10.822	0.938895	0.892659	0.965642	10.4692	1.426	0.923185	0.865885	0.956655
																			6569	JHU04788.P050D05	TP53	16.2654	0.89972	0.826494	0.943112	9.77092	1.3454	0.884818	0.801846	0.934436	9.73226	1.25041
TRIM39																	x		3175	JHU00378.P004B01	TRIM39	38.3534	0.628644	0.418107	0.77547	8.03634	0.863426	0.596627	0.374906	0.754202	8.03924	0.724823
TSC												x							21604	JHU18035.P223G03	TSC1	13.2562	0.471955	0.215382	0.668108	6.11059	0.314906	0	-0.506291	0.0307695	6.12003	0.250876
UBL7							x												16455	JHU14164.P148B05	UBL7	30.9237	0.84772	0.741687	0.912577	12.1549	1.50462	0.852096	0.748696	0.915176	12.1255	1.37774
UHMK1																	x		2139	JHU00191.P002D04	UHMK1	20.7145	0.599085	0.378189	0.755846	8.7417	0.760123	0.663866	0.466761	0.798489	8.75112	0.62015
UQCRC1																		x	7754	JHU05370.P056A09	UQCRC1	17.1778	0.813214	0.687221	0.891908	7.86613	0.797605	0.811159	0.684023	0.890667	7.83844	0.563564
WBP2NL									x										2356	JHU00860.P009C07	WBP2NL	13.4757	0.843847	0.735504	0.910274	10.0702	1.27123	0.889702	0.809894	0.937286	10.0692	1.08867
ZBTB16									x										25420	JHU19956.P241C10	ZBTB16	8.63362	0.924424	0.867984	0.957366	8.34928	0.816557	0.924399	0.867943	0.957352	8.32844	0.800498
																			18562	JHU19956.P185E05	ZBTB16	7.91845	0.901593	0.829614	0.944199	6.91203	0.51911	0.626291	0.4149	0.773918	6.90854	0.221202
ZNF428							x												10092	JHU10075.P105E02	ZNF428	20.4122	0.886625	0.80482	0.935491	11.9917	1.58281	0.944558	0.902392	0.968866	11.9753	1.58727
																			16061	JHU12441.P130B02	ZNF428	25.1069	0.870527	0.778471	0.92606	12.0551	1.56398	0.937467	0.890213	0.964828	12.0151	1.60743
14-3-3ξ													x	x
CENPF																		x
GBU4-5										x	x
HIST1H3B												x
HuD										x
KOC														x
p16													x	x
p62													x	x
p90														x
PTP481		x
TRIM21									x
