# Supplementary material for: Temporal reproducibility of IgG and IgM autoantibodies in serum from healthy women
Source: Sci Rep. 2022 Apr 13;12:6192. doi: 10.1038/s41598-022-10174-3 (PMC9008031; doi:10.1038/s41598-022-10174-3)
Supplement: Supplementary file 2 — Supplementary Information 2. [file 41598_2022_10174_MOESM2_ESM.csv]

ID	Block	OfficialName	CV	ICC	Lower CI	Upper CI	Mean	St Dev.	QN ICC	QN Lower CI	QN Upper CI	QN Mean	QN St Dev.
18526	JHU19845.P184E10	BC070062.1_	22.9	0.97	0.95	0.98	10.25	1.37	0.97	0.94	0.98	10.23	1.20
11767	JHU08134.P085B08	CT47A1	23.1	0.97	0.95	0.98	13.49	1.42	0.95	0.91	0.97	13.50	1.14
15338	JHU13691.P144C09	ACVR2A	16.3	0.97	0.95	0.98	9.92	0.96	0.80	0.67	0.88	9.92	0.49
26305	JHU18696.P215B01	MIOX	23.5	0.97	0.95	0.98	9.76	1.44	0.95	0.91	0.97	9.72	0.95
20710	JHU03451.P187A09	XAGE2	19.7	0.97	0.94	0.98	9.57	1.59	0.97	0.94	0.98	9.58	1.25
11989	JHU09140.P096B11	DARS	19.6	0.97	0.94	0.98	12.00	1.33	0.90	0.82	0.94	12.01	0.97
15366	JHU14040.P147C01	PRKRA	27.1	0.96	0.94	0.98	12.79	1.45	0.94	0.89	0.96	12.76	1.23
9902	JHU09378.P098E02	PPM1B	18.8	0.96	0.94	0.98	11.27	1.63	0.97	0.94	0.98	11.22	1.38
15580	JHU14824.P156C04	DDX58	20.0	0.96	0.93	0.98	12.44	1.24	0.90	0.82	0.94	12.41	0.92
14482	JHU14494.P152E11	SCOC	17.1	0.96	0.93	0.98	9.45	1.33	0.94	0.90	0.97	9.44	0.92
15434	JHU14100.P148C09	DCN	14.9	0.96	0.93	0.98	10.58	1.36	0.88	0.80	0.93	10.61	0.90
16283	JHU13168.P138B08	NANS	25.7	0.96	0.93	0.98	14.26	1.37	0.88	0.79	0.93	14.26	0.96
15287	JHU13410.P141D04	LDLRAD4	14.7	0.96	0.93	0.98	9.91	0.97	0.67	0.48	0.80	9.91	0.41
13597	JHU15075.P158H06	RTN4	23.1	0.96	0.93	0.98	14.09	1.23	0.93	0.87	0.96	14.08	0.93
9364	JHU11138.P117G07	BAG2	23.5	0.96	0.93	0.98	10.60	1.32	0.93	0.88	0.96	10.60	0.87
20314	JHU16069.P169A08	CHORDC1	25.3	0.96	0.93	0.98	11.48	1.80	0.92	0.86	0.96	11.40	1.66
15422	JHU14091.P148C06	CDV3	17.2	0.96	0.93	0.98	8.99	1.17	0.87	0.78	0.93	8.98	0.60
14653	JHU15074.P158F06	RTN4	29.2	0.96	0.93	0.98	12.60	1.38	0.92	0.86	0.95	12.56	1.02
16668	JHU14809.P156A08	AMD1	15.6	0.96	0.93	0.98	9.32	1.10	0.75	0.60	0.86	9.33	0.52
13350	JHU14416.P151G01	TYROBP	12.8	0.96	0.93	0.98	8.83	0.88	0.51	0.26	0.69	8.83	0.20
20507	JHU04834.P178B08	FAM136A	17.5	0.96	0.93	0.98	9.71	0.93	0.58	0.35	0.74	9.68	0.34
16948	JHU15332.P161G07	JAM3	13.5	0.96	0.93	0.98	9.47	0.98	0.82	0.70	0.90	9.45	0.55
14158	JHU13140.P138E06	EPHX2	18.1	0.96	0.93	0.98	10.04	1.14	0.89	0.82	0.94	10.03	0.65
14536	JHU14688.P154E05	SCNN1B	20.8	0.96	0.93	0.98	9.33	0.97	0.79	0.65	0.88	9.33	0.35
19406	JHU04945.P178C02	MCCC2	16.7	0.96	0.93	0.98	10.44	0.98	0.81	0.69	0.89	10.44	0.57
12120	JHU09814.P103A04	FBXO24	9.5	0.96	0.92	0.98	10.26	1.00	0.84	0.73	0.91	10.29	0.65
20729	JHU04812.P187B12	ABRACL	19.9	0.96	0.92	0.98	9.97	1.26	0.94	0.89	0.97	9.98	0.85
15633	JHU14666.P154D11	NDUFB8	14.7	0.96	0.92	0.98	9.07	0.94	0.43	0.17	0.64	9.06	0.24
13144	JHU13287.P139G12	SH3GL1	17.1	0.96	0.92	0.98	12.83	1.20	0.89	0.81	0.94	12.81	0.96
17380	JHU19743.P183G03	KLHL41	20.4	0.96	0.92	0.98	11.65	1.47	0.89	0.81	0.94	11.65	1.10
7080	JHU06687.P070C09	SERPINB1	23.9	0.96	0.92	0.98	13.09	1.40	0.95	0.91	0.97	13.13	1.06
18478	JHU19657.P182E06	ZBTB47	21.0	0.96	0.92	0.98	10.28	1.05	0.92	0.86	0.95	10.24	0.82
13221	JHU13413.P141H09	CAAP1	16.1	0.96	0.92	0.98	11.41	1.17	0.93	0.87	0.96	11.42	0.99
16474	JHU13875.P145A08	TREM2	16.0	0.96	0.92	0.98	10.27	1.05	0.83	0.72	0.90	10.25	0.58
20667	JHU01414.P186B04	PRRG2	18.3	0.96	0.92	0.98	11.69	1.04	0.82	0.69	0.89	11.65	0.66
16436	JHU13856.P145A03	PYCRL	24.7	0.96	0.92	0.98	11.63	1.14	0.83	0.71	0.90	11.62	0.67
20483	JHU02434.P177B07	DR1	21.6	0.96	0.92	0.97	9.90	1.50	0.96	0.93	0.98	9.86	1.33
16052	JHU12334.P129A03	SYT1	11.8	0.96	0.92	0.97	10.47	0.92	0.79	0.65	0.88	10.46	0.48
14494	JHU14428.P152E10	ARPC5	19.4	0.95	0.92	0.97	9.02	1.08	0.84	0.73	0.91	8.99	0.45
19487	JHU14022.P180D12	MAPK8IP2	21.7	0.95	0.92	0.97	13.07	1.08	0.90	0.83	0.94	13.02	0.75
15553	JHU14773.P155D01	POU6F1	18.4	0.95	0.92	0.97	9.43	1.23	0.97	0.94	0.98	9.40	0.87
13243	JHU13570.P142H12	STAU2	23.3	0.95	0.92	0.97	10.67	1.18	0.90	0.83	0.94	10.64	0.94
23354	JHU18870.P225E04	STK32C	30.8	0.95	0.92	0.97	9.56	1.08	0.86	0.76	0.92	9.55	0.62
14037	JHU13009.P136F03	UACA	22.5	0.95	0.92	0.97	9.28	0.93	0.45	0.18	0.65	9.31	0.26
15704	JHU15097.P159C08	ANXA8	20.8	0.95	0.92	0.97	9.71	0.87	0.74	0.58	0.85	9.74	0.34
13854	JHU12174.P128E02	CTNNA2	16.7	0.95	0.92	0.97	9.96	1.12	0.89	0.81	0.94	9.94	0.67
14862	JHU11648.P122C10	HN1	15.3	0.95	0.92	0.97	10.64	1.31	0.92	0.87	0.96	10.63	1.08
20790	JHU03951.P190A07	ATG7	17.3	0.95	0.92	0.97	9.74	0.87	0.72	0.55	0.84	9.70	0.40
19070	JHU15597.P164C06	FETUB	19.4	0.95	0.92	0.97	11.23	1.41	0.92	0.86	0.95	11.20	1.04
13492	JHU14543.P153G07	LINC00336	14.0	0.95	0.92	0.97	9.08	0.83	0.43	0.17	0.64	9.07	0.20
19570	JHU19849.P184C11	SF3A1	16.0	0.95	0.92	0.97	10.80	1.14	0.89	0.82	0.94	10.80	0.94
10718	JHU08430.P088C06	SERPINB8	19.7	0.95	0.92	0.97	10.23	1.29	0.94	0.90	0.97	10.22	0.83
8294	JHU07556.P079A05	PPM1A	15.4	0.95	0.92	0.97	12.28	1.46	0.94	0.89	0.96	12.27	1.16
15500	JHU14179.P149C06	C12orf60	13.4	0.95	0.92	0.97	10.18	1.10	0.72	0.54	0.83	10.16	0.52
8824	JHU09063.P095G12	HSF1	25.9	0.95	0.92	0.97	11.43	1.55	0.97	0.94	0.98	11.46	1.23
19473	JHU05675.P178D11	SASH3	24.6	0.95	0.92	0.97	9.87	1.03	0.87	0.77	0.92	9.87	0.60
13488	JHU14779.P155G06	RBM38	11.2	0.95	0.92	0.97	10.32	1.13	0.92	0.86	0.95	10.26	0.86
13600	JHU15069.P158G08	RAB11FIP1	12.4	0.95	0.92	0.97	10.55	1.55	0.93	0.87	0.96	10.56	1.26
22974	JHU18500.P212E02	SF3A2	24.0	0.95	0.92	0.97	10.63	1.38	0.87	0.78	0.93	10.63	0.99
26375	JHU18746.P216B09	CADM4	18.6	0.95	0.92	0.97	8.86	0.92	0.68	0.49	0.81	8.84	0.28
14252	JHU13430.P141E06	DCTD	20.3	0.95	0.92	0.97	11.50	1.17	0.85	0.75	0.91	11.50	0.72
19307	JHU16589.P175D02	HCAR3	25.8	0.95	0.92	0.97	8.92	0.89	0.20	-0.09	0.46	8.91	0.25
15039	JHU12629.P132D08	YY1AP1	11.7	0.95	0.92	0.97	11.48	0.99	0.90	0.82	0.94	11.45	0.65
20544	JHU05675.P178A12	SASH3	18.4	0.95	0.92	0.97	12.22	1.18	0.86	0.76	0.92	12.23	0.83
16368	JHU13625.P143A06	FAM102B	14.0	0.95	0.92	0.97	10.00	1.17	0.85	0.75	0.92	10.00	0.67
20223	JHU16016.P168B08	NRCAM	30.2	0.95	0.92	0.97	11.41	1.61	0.92	0.86	0.96	11.37	1.43
14642	JHU15280.P160E07	TRIM65	17.8	0.95	0.92	0.97	9.54	0.87	0.43	0.16	0.64	9.52	0.30
19752	JHU04881.P190C09	TAF13	21.8	0.95	0.92	0.97	9.59	0.85	0.49	0.23	0.68	9.60	0.25
11680	JHU07778.P082A08	AKR1C3	22.3	0.95	0.92	0.97	11.54	1.46	0.93	0.88	0.96	11.56	1.09
8118	JHU06689.P070A07	SIRT1	26.5	0.95	0.92	0.97	15.01	0.99	0.92	0.87	0.96	15.04	0.58
20748	JHU00018.P189A02	CKM	19.2	0.95	0.92	0.97	10.95	1.35	0.91	0.85	0.95	10.95	1.20
17998	JHU15391.P162E06	BSCL2	18.8	0.95	0.92	0.97	11.05	1.08	0.89	0.82	0.94	11.03	0.78
11270	JHU10619.P111C05	MYLK	19.6	0.95	0.92	0.97	10.85	1.30	0.95	0.90	0.97	10.81	1.20
13364	JHU14207.P149G03	IFNAR1	16.8	0.95	0.92	0.97	9.88	0.96	0.88	0.79	0.93	9.88	0.54
20515	JHU02507.P177B11	BCAS3_frag	19.7	0.95	0.92	0.97	9.49	1.03	0.88	0.79	0.93	9.46	0.52
12985	JHU12832.P135H04	ATXN3	16.9	0.95	0.92	0.97	9.63	1.15	0.90	0.82	0.94	9.61	0.66
16667	JHU14680.P154B08	PRKCD	15.1	0.95	0.92	0.97	9.97	1.04	0.86	0.75	0.92	9.99	0.69
13371	JHU14318.P150H04	MAP7	20.4	0.95	0.92	0.97	10.78	1.10	0.91	0.85	0.95	10.77	0.79
11037	JHU09334.P098D10	CPNE3	22.7	0.95	0.92	0.97	14.01	1.34	0.94	0.90	0.97	14.03	0.94
18141	JHU15767.P166F10	ACVR2B	26.5	0.95	0.91	0.97	9.06	0.89	0.61	0.39	0.76	9.05	0.35
8305	JHU29124.P078B07	VWA5B2	20.6	0.95	0.91	0.97	13.20	1.15	0.91	0.85	0.95	13.24	0.76
18055	JHU16031.P168F01	SLC13A2	18.0	0.95	0.91	0.97	10.29	0.96	0.81	0.69	0.89	10.27	0.59
13557	JHU15233.P160H03	IGKC	19.4	0.95	0.91	0.97	9.29	1.07	0.80	0.67	0.89	9.25	0.44
18705	JHU07270.P190F11	PYCR1	20.8	0.95	0.91	0.97	8.85	0.99	0.71	0.53	0.83	8.82	0.34
20668	JHU10339.P188A04	PTPRO	16.1	0.95	0.91	0.97	9.56	1.02	0.82	0.70	0.90	9.54	0.54
14212	JHU13667.P143E03	SCG3	20.4	0.95	0.91	0.97	12.55	1.52	0.92	0.86	0.95	12.54	1.30
19541	JHU19864.P184D07	TLR5	18.1	0.95	0.91	0.97	9.55	0.81	0.65	0.45	0.79	9.57	0.28
14548	JHU14615.P153E07	AK097058.1_	25.0	0.95	0.91	0.97	8.75	0.93	0.09	-0.20	0.37	8.74	0.20
10014	JHU09912.P104E02	DBI	13.8	0.95	0.91	0.97	10.46	1.42	0.94	0.89	0.96	10.43	1.11
15048	JHU12364.P130C09	DEXI	18.3	0.95	0.91	0.97	9.72	1.01	0.81	0.69	0.89	9.73	0.44
7884	JHU05765.P061A02	ARHGEF16	29.5	0.95	0.91	0.97	12.77	1.38	0.93	0.88	0.96	12.75	1.10
15711	JHU15254.P160D08	PGAM1	16.6	0.95	0.91	0.97	10.45	0.91	0.88	0.79	0.93	10.42	0.56
17110	JHU16219.P170G03	PCMTD2	17.4	0.95	0.91	0.97	9.80	1.09	0.91	0.84	0.95	9.78	0.79
20976	JHU16874.P199A06	LCN6	19.4	0.95	0.91	0.97	8.87	0.91	0.49	0.24	0.68	8.86	0.16
11425	JHU11402.P119D01	SRR	10.8	0.95	0.91	0.97	10.19	1.04	0.82	0.70	0.90	10.19	0.56
13452	JHU14533.P153G02	CLK1	16.8	0.95	0.91	0.97	9.55	0.85	0.64	0.43	0.78	9.56	0.38
15610	JHU14560.P153C08	IL19	16.4	0.95	0.91	0.97	9.47	0.92	0.54	0.30	0.71	9.45	0.27
12270	JHU10138.P106A10	OMP	16.4	0.95	0.91	0.97	12.43	1.45	0.93	0.88	0.96	12.41	1.28
13529	JHU14730.P155H12	CAST	38.7	0.95	0.91	0.97	12.51	1.50	0.94	0.89	0.96	12.46	1.43
17132	JHU16109.P169G06	LRIG1	22.5	0.95	0.91	0.97	8.89	0.85	0.11	-0.18	0.38	8.89	0.26
13361	JHU14325.P150H03	PGM2	20.2	0.95	0.91	0.97	12.93	1.38	0.91	0.84	0.95	12.88	1.10
20586	JHU19851.P184A05	SIM2	21.4	0.95	0.91	0.97	9.29	0.82	0.45	0.19	0.65	9.30	0.25
15304	JHU13506.P142C05	ANXA13	14.6	0.95	0.91	0.97	10.10	1.50	0.91	0.85	0.95	10.10	1.14
19767	JHU02020.P189D12	APEX1	25.5	0.95	0.91	0.97	8.77	0.91	0.56	0.32	0.73	8.77	0.15
19519	JHU19825.P184D04	LZTR1	16.5	0.95	0.91	0.97	9.75	0.83	0.72	0.54	0.83	9.77	0.39
20724	JHU19943.P185A11	Snrnp200	24.0	0.95	0.91	0.97	8.85	0.89	0.28	-0.01	0.52	8.86	0.25
20574	JHU19863.P184A02	TCF3	15.5	0.95	0.91	0.97	9.56	1.01	0.88	0.80	0.93	9.56	0.67
16736	JHU15017.P158A04	C8orf44	18.8	0.95	0.91	0.97	8.88	0.98	0.27	-0.02	0.51	8.86	0.31
9172	JHU10446.P109G07	SNX19	22.8	0.95	0.91	0.97	10.22	1.11	0.94	0.90	0.97	10.23	0.69
15325	JHU13549.P142D06	PDE9A	21.4	0.95	0.91	0.97	13.86	1.10	0.92	0.86	0.95	13.91	0.85
16439	JHU13861.P145B04	RNASET2	21.2	0.95	0.91	0.97	11.33	1.06	0.82	0.70	0.90	11.33	0.74
13379	JHU14241.P149H07	SET	19.6	0.95	0.91	0.97	14.12	1.16	0.92	0.87	0.96	14.08	0.98
19725	JHU15782.P192D06	CD8B	16.7	0.95	0.91	0.97	10.07	0.89	0.81	0.68	0.89	10.05	0.51
20649	JHU01401.P186B01	GDE1	18.4	0.95	0.91	0.97	11.74	0.97	0.87	0.78	0.92	11.74	0.68
20727	JHU19929.P185B12	Q504n8	23.0	0.95	0.91	0.97	11.50	1.23	0.87	0.78	0.93	11.50	0.87
15228	JHU13379.P140C08	SPATC1	19.3	0.95	0.91	0.97	11.24	1.20	0.91	0.84	0.95	11.23	0.96
15706	JHU14987.P157C08	UBXN2A	16.4	0.95	0.91	0.97	9.54	0.89	0.76	0.61	0.86	9.54	0.38
17573	JHU03291.P189H01	DUOXA1	17.8	0.95	0.91	0.97	8.91	0.97	0.63	0.42	0.78	8.90	0.37
15156	JHU12724.P133C11	WDR24	23.1	0.95	0.91	0.97	11.27	1.29	0.92	0.87	0.96	11.25	1.02
17521	JHU03020.P186H07	IFIT5	22.2	0.95	0.91	0.97	9.22	0.96	0.53	0.29	0.71	9.19	0.33
20318	JHU16378.P172A06	SUCLG2	31.3	0.95	0.91	0.97	13.34	1.09	0.87	0.78	0.93	13.34	0.73
15638	JHU14633.P154C11	CNBP	18.0	0.95	0.91	0.97	10.44	1.23	0.89	0.80	0.94	10.42	0.71
15259	JHU13173.P138D12	NDUFS3	20.5	0.95	0.91	0.97	12.80	1.25	0.91	0.85	0.95	12.78	1.03
15474	JHU14451.P152C03	FARP1	20.6	0.95	0.91	0.97	9.13	0.91	0.32	0.04	0.56	9.12	0.21
19785	JHU19147.P194D01	TBX10	21.1	0.95	0.91	0.97	8.91	0.87	0.60	0.38	0.76	8.90	0.26
17959	JHU15611.P164F01	IMPACT	19.7	0.95	0.91	0.97	9.77	1.07	0.86	0.75	0.92	9.76	0.60
19914	JHU16966.P200C05	KRT40	19.1	0.95	0.91	0.97	8.99	0.86	0.30	0.02	0.54	8.98	0.18
16446	JHU14168.P148A02	GPN1	14.6	0.95	0.91	0.97	11.22	1.09	0.84	0.73	0.91	11.20	0.68
22839	JHU17023.P201F12	BPIFB3	33.4	0.95	0.91	0.97	9.48	1.18	0.86	0.77	0.92	9.47	0.91
16633	JHU14795.P155B04	TNNI3	16.8	0.95	0.91	0.97	9.01	0.95	0.43	0.16	0.64	9.00	0.35
14335	JHU14136.P148F04	PDE6D	19.5	0.95	0.91	0.97	9.25	1.06	0.89	0.80	0.93	9.26	0.60
17305	JHU06833.P179H04	CA13	19.0	0.95	0.91	0.97	8.59	0.95	0.43	0.17	0.64	8.57	0.22
6122	JHU07266.P076E09	PRRT2	27.0	0.95	0.91	0.97	13.58	1.24	0.96	0.93	0.98	13.57	0.89
25140	JHU03910.P229C11	PKIA	24.3	0.95	0.91	0.97	10.12	1.58	0.95	0.92	0.97	10.09	1.38
19959	JHU19438.P197D12	TIE1	21.0	0.95	0.91	0.97	8.74	0.93	0.08	-0.21	0.35	8.74	0.19
18240	JHU16221.P170E12	PGBD3	19.0	0.95	0.91	0.97	8.31	1.03	0.46	0.20	0.66	8.29	0.30
19348	JHU16477.P173C07	TRAC	21.7	0.95	0.91	0.97	9.03	0.85	0.50	0.26	0.69	9.04	0.19
20450	JHU02222.P177A01	CFB	17.2	0.95	0.91	0.97	10.01	0.91	0.79	0.65	0.88	10.00	0.46
11509	JHU11437.P120D11	C15orf57	17.8	0.95	0.91	0.97	12.73	1.67	0.95	0.91	0.97	12.73	1.41
20378	JHU16387.P173A04	6-Sep	18.5	0.95	0.91	0.97	10.35	1.15	0.87	0.78	0.92	10.35	0.78
14552	JHU14753.P155E08	IL24	21.5	0.95	0.91	0.97	9.08	0.93	0.65	0.45	0.79	9.07	0.23
15020	JHU12282.P129C06	EPM2AIP1	16.2	0.95	0.91	0.97	10.80	1.16	0.89	0.80	0.93	10.80	0.79
15739	JHU15006.P158D12	AFAP1L1	17.9	0.95	0.91	0.97	10.08	0.82	0.76	0.61	0.86	10.11	0.41
19318	JHU16570.P174C03	SUCNR1	18.9	0.95	0.91	0.97	9.20	0.94	0.88	0.80	0.93	9.19	0.43
19446	JHU04904.P178C07	ARL15	17.2	0.95	0.91	0.97	9.76	0.91	0.72	0.55	0.84	9.74	0.33
13153	JHU13677.P143H01	SYAP1	20.0	0.95	0.91	0.97	13.41	1.32	0.89	0.82	0.94	13.42	1.02
17645	JHU00242.P192H10	MS4A1	30.7	0.95	0.91	0.97	8.13	1.01	0.68	0.49	0.81	8.11	0.32
19638	JHU01732.P186C07	ACRV1	20.7	0.95	0.91	0.97	9.03	1.05	0.88	0.80	0.93	9.02	0.64
15730	JHU15252.P160C11	PCSK7	17.0	0.95	0.91	0.97	9.07	0.90	0.47	0.21	0.67	9.07	0.25
23614	JHU03281.P236E10	CFL2	28.0	0.95	0.91	0.97	11.46	1.68	0.93	0.87	0.96	11.42	1.34
16693	JHU14855.P156B11	MTAP	18.9	0.95	0.91	0.97	11.00	1.15	0.81	0.69	0.89	11.00	0.64
12377	JHU10566.P111B12	MAP9	13.1	0.95	0.91	0.97	9.77	1.09	0.77	0.63	0.87	9.76	0.58
14566	JHU14788.P155E09	SNX12	16.7	0.95	0.91	0.97	9.11	1.02	0.71	0.54	0.83	9.10	0.32
26273	JHU18424.P211B09	XAGE2	24.6	0.95	0.91	0.97	12.00	1.67	0.93	0.88	0.96	11.99	1.40
20789	JHU14829.P192B07	ESM1	19.6	0.95	0.91	0.97	10.50	0.86	0.69	0.50	0.81	10.47	0.39
19028	JHU15308.P161C03	DUT	20.4	0.95	0.91	0.97	11.06	1.23	0.90	0.83	0.94	11.05	0.84
20569	JHU19710.P183B04	CORO1A	15.8	0.95	0.91	0.97	10.87	1.20	0.90	0.83	0.95	10.84	0.91
15431	JHU14139.P148D09	MOB4	24.4	0.95	0.91	0.97	9.76	1.07	0.75	0.59	0.85	9.76	0.38
15738	JHU14992.P157C12	WWOX	16.2	0.95	0.91	0.97	9.12	0.90	0.44	0.17	0.64	9.13	0.25
15028	JHU12258.P129C07	ARHGEF19	19.8	0.95	0.91	0.97	9.53	0.94	0.82	0.69	0.89	9.54	0.48
19957	JHU16996.P200D11	SLC2A10	18.4	0.95	0.91	0.97	9.35	0.86	0.50	0.24	0.69	9.37	0.31
16191	JHU12958.P136B08	IDH1	18.9	0.95	0.91	0.97	11.52	1.24	0.87	0.78	0.93	11.53	0.77
16629	JHU14901.P156B03	ZFYVE28	18.6	0.95	0.91	0.97	11.45	1.08	0.88	0.80	0.93	11.45	0.81
20818	JHU14603.P192A11	THPO	17.7	0.95	0.91	0.97	10.13	1.07	0.90	0.82	0.94	10.10	0.78
16375	JHU13466.P141B08	MEIS3	16.9	0.95	0.91	0.97	10.03	1.05	0.70	0.52	0.82	10.03	0.46
13373	JHU14338.P150H02	SLC13A3	19.0	0.95	0.91	0.97	9.31	0.98	0.82	0.70	0.90	9.29	0.47
18717	JHU06982.P190F10	PTPRO	36.1	0.95	0.91	0.97	8.70	0.87	0.52	0.28	0.70	8.69	0.27
20150	JHU15398.P162A11	CCDC14	14.0	0.95	0.91	0.97	9.85	0.82	0.56	0.33	0.73	9.85	0.31
19633	JHU01982.P186D07	MYOZ2	16.0	0.95	0.91	0.97	9.07	0.88	0.75	0.60	0.86	9.06	0.31
20756	JHU00063.P189A03	PDK3	17.5	0.95	0.91	0.97	10.35	1.02	0.86	0.77	0.92	10.30	0.64
17076	JHU15765.P165G11	XG	18.5	0.95	0.91	0.97	10.21	0.95	0.75	0.59	0.85	10.21	0.44
13792	JHU11698.P122E08	CHMP3	17.0	0.95	0.91	0.97	10.22	1.21	0.91	0.84	0.95	10.19	0.79
16919	JHU15310.P161H04	EIF4E2	22.5	0.95	0.91	0.97	8.72	0.94	0.50	0.25	0.69	8.71	0.21
26710	JHU06830.P230A03	FSCB	23.9	0.95	0.91	0.97	13.21	1.36	0.94	0.90	0.97	13.16	1.12
14577	JHU14704.P154F11	VSNL1	18.2	0.95	0.91	0.97	9.50	1.13	0.79	0.65	0.88	9.47	0.46
14408	JHU14271.P150E01	ARSF	17.1	0.95	0.91	0.97	9.61	0.99	0.80	0.67	0.88	9.59	0.46
9006	JHU09712.P102G10	COQ9	30.1	0.95	0.91	0.97	10.39	1.29	0.96	0.92	0.98	10.38	0.90
19740	JHU15323.P192C08	GUF1	18.1	0.95	0.91	0.97	9.88	0.98	0.78	0.63	0.87	9.85	0.61
17518	JHU02561.P186G06	ERI3	17.6	0.95	0.91	0.97	8.42	0.92	0.40	0.13	0.62	8.41	0.20
7084	JHU06530.P069C10	BRD9	26.3	0.95	0.91	0.97	14.46	1.28	0.94	0.89	0.97	14.47	0.85
16700	JHU14818.P156A12	CBX7	22.5	0.95	0.91	0.97	8.81	0.98	0.32	0.03	0.55	8.80	0.28
14323	JHU14017.P147F03	IL1RN	20.5	0.95	0.91	0.97	10.73	1.50	0.92	0.86	0.95	10.70	1.10
19612	JHU11685.P188C04	SDCBP2	18.1	0.95	0.91	0.97	10.50	0.99	0.89	0.81	0.94	10.49	0.76
18590	JHU13646.P188E06	MTERF4	19.6	0.95	0.91	0.97	13.22	1.24	0.93	0.88	0.96	13.14	1.01
19560	JHU19694.P182C09	ZMAT3	22.2	0.95	0.91	0.97	9.96	0.96	0.84	0.74	0.91	9.93	0.69
19216	JHU16288.P171C02	HDDC2	19.8	0.95	0.91	0.97	9.74	1.00	0.83	0.72	0.90	9.72	0.49
14521	JHU14806.P155F04	HG501143.1_	23.6	0.95	0.91	0.97	9.11	0.86	0.41	0.14	0.62	9.11	0.19
19680	JHU01816.P186C12	TMSB4X	19.0	0.95	0.91	0.97	11.36	1.15	0.88	0.80	0.93	11.35	0.76
16233	JHU13185.P138B01	PPP1R2P3	21.2	0.95	0.91	0.97	10.00	1.36	0.93	0.87	0.96	9.97	0.98
20302	JHU16238.P170A06	SPATC1	17.7	0.95	0.91	0.97	12.64	1.22	0.93	0.87	0.96	12.61	0.94
19532	JHU19581.P181C06	Irx5	23.4	0.95	0.91	0.97	11.30	1.22	0.90	0.83	0.95	11.26	0.90
11057	JHU09741.P102D03	LAIR2	14.7	0.95	0.91	0.97	9.77	1.25	0.93	0.88	0.96	9.74	0.89
15468	JHU14188.P149C02	CCT6B	20.1	0.95	0.91	0.97	10.02	0.95	0.78	0.64	0.87	10.01	0.44
11802	JHU08138.P085A12	SLC7A6OS	9.0	0.95	0.91	0.97	15.27	0.80	0.69	0.51	0.82	15.29	0.38
18108	JHU16046.P168E08	ANO6	22.4	0.95	0.91	0.97	9.03	0.87	0.61	0.40	0.76	9.01	0.23
8902	JHU09424.P099G09	ERICH5	28.2	0.95	0.91	0.97	12.13	1.46	0.93	0.88	0.96	12.10	1.19
8152	JHU06779.P071A12	PAGE2	26.2	0.95	0.91	0.97	12.87	1.50	0.94	0.90	0.97	12.87	1.24
15377	JHU13906.P146D03	CTSS	14.4	0.95	0.91	0.97	9.55	0.96	0.77	0.62	0.86	9.56	0.44
14618	JHU14958.P157E04	NFU1	19.9	0.95	0.91	0.97	9.49	1.03	0.86	0.76	0.92	9.46	0.62
16702	JHU14893.P156A10	TSPAN7	20.0	0.95	0.91	0.97	11.05	1.05	0.69	0.50	0.82	11.07	0.49
8132	JHU06799.P071A11	SPRR1B	24.3	0.95	0.91	0.97	14.18	1.19	0.93	0.87	0.96	14.21	0.87
19447	JHU02337.P177D08	EEF1B2	20.4	0.95	0.91	0.97	10.45	1.09	0.87	0.78	0.93	10.40	0.68
13498	JHU14564.P153G08	KCNN2	19.0	0.95	0.91	0.97	9.03	0.89	0.60	0.38	0.75	9.02	0.19
15275	JHU13685.P143D02	XKR9	19.3	0.95	0.91	0.97	8.68	0.95	0.34	0.06	0.57	8.66	0.27
15054	JHU12351.P130C10	ANKRD44	19.5	0.95	0.91	0.97	10.22	0.96	0.86	0.76	0.92	10.19	0.48
19533	JHU19859.P184D06	STAT2	21.8	0.95	0.91	0.97	9.62	0.81	0.56	0.33	0.73	9.63	0.32
19156	JHU15688.P165C07	CNGA4	17.7	0.95	0.91	0.97	9.97	0.92	0.91	0.85	0.95	9.96	0.58
19336	JHU16522.P174C05	HOPX	26.9	0.95	0.91	0.97	9.31	1.00	0.76	0.60	0.86	9.28	0.38
10066	JHU09962.P104E11	SCGB2A1	15.8	0.95	0.91	0.97	11.01	1.43	0.92	0.86	0.96	11.02	1.08
14359	JHU13797.P145F08	CBFB	18.6	0.95	0.91	0.97	12.75	1.22	0.90	0.83	0.95	12.77	0.92
13064	JHU13126.P138G01	CHRNB3	19.8	0.95	0.91	0.97	9.46	0.86	0.55	0.32	0.72	9.47	0.28
20652	JHU19930.P185A02	PPRC1	21.2	0.95	0.91	0.97	8.70	0.92	0.35	0.07	0.58	8.68	0.21
11953	JHU08983.P094B07	PEX14	17.4	0.95	0.91	0.97	11.25	1.13	0.92	0.87	0.96	11.22	0.77
16742	JHU15159.P159A05	PANK1	13.7	0.95	0.91	0.97	8.84	0.95	0.20	-0.10	0.46	8.82	0.20
13558	JHU15059.P158G03	LSM12	19.1	0.95	0.91	0.97	8.83	0.90	0.48	0.23	0.67	8.82	0.20
16766	JHU15210.P160A06	EFHD1	12.3	0.95	0.91	0.97	8.69	1.01	0.35	0.08	0.58	8.68	0.29
13473	JHU14791.P155H05	THOC7	17.1	0.95	0.91	0.97	10.16	1.00	0.87	0.77	0.92	10.15	0.54
20896	JHU19103.P194A08	HSD17B1	16.7	0.95	0.91	0.97	9.64	0.93	0.64	0.44	0.79	9.64	0.36
19072	JHU15445.P162C08	PCID2	17.1	0.95	0.91	0.97	9.35	0.81	0.44	0.17	0.64	9.35	0.21
19703	JHU01910.P189D04	TFPI	22.0	0.95	0.91	0.97	8.70	0.93	0.53	0.28	0.71	8.69	0.20
19338	JHU01378.P176C05	UBE2K	24.6	0.95	0.91	0.97	9.31	0.91	0.62	0.40	0.77	9.30	0.22
13776	JHU11794.P123E06	WFIKKN2	23.2	0.95	0.91	0.97	10.79	0.96	0.85	0.74	0.91	10.78	0.48
19675	JHU01954.P186D12	TMEM255B	21.9	0.95	0.91	0.97	9.91	0.91	0.75	0.59	0.85	9.88	0.40
15716	JHU15155.P159C11	NXN	18.8	0.95	0.91	0.97	8.87	0.93	0.34	0.06	0.57	8.87	0.18
19410	JHU13543.P180C03	NDRG3	18.6	0.95	0.91	0.97	8.93	0.93	0.56	0.32	0.73	8.91	0.19
19615	JHU12687.P188D04	NLRP2	19.1	0.95	0.91	0.97	9.02	0.86	0.31	0.02	0.54	9.01	0.18
15297	JHU13611.P143D05	CDH19	19.8	0.95	0.91	0.97	8.99	0.94	0.46	0.21	0.66	8.99	0.21
24662	JHU18315.P210C11	SH3BP1	26.3	0.95	0.91	0.97	14.48	1.14	0.93	0.87	0.96	14.49	0.85
20994	JHU19370.P197A09	COL28A1	22.0	0.95	0.91	0.97	9.87	1.20	0.93	0.88	0.96	9.85	0.82
15472	JHU14422.P151C02	STX16	18.0	0.95	0.91	0.97	9.36	1.02	0.67	0.47	0.80	9.33	0.30
12085	JHU09512.P100B11	CHAMP1	18.5	0.95	0.90	0.97	12.60	1.19	0.94	0.89	0.96	12.59	1.04
19668	JHU19915.P185C11	FOXO4	26.0	0.95	0.90	0.97	8.63	0.91	0.43	0.17	0.64	8.61	0.21
15365	JHU13809.P145D01	EIF2B2	18.3	0.95	0.90	0.97	10.23	0.99	0.52	0.27	0.70	10.23	0.34
20616	JHU19691.P182A09	Tcf15	16.7	0.95	0.90	0.97	9.06	0.87	0.49	0.24	0.68	9.06	0.21
12701	JHU11653.P122H02	IL1RN	20.6	0.95	0.90	0.97	10.30	1.45	0.94	0.89	0.96	10.24	1.02
15590	JHU14720.P155C05	CFAP161	19.0	0.95	0.90	0.97	9.17	0.91	0.40	0.13	0.62	9.17	0.20
20770	JHU00140.P189A05	IRAK4	25.1	0.95	0.90	0.97	10.72	1.42	0.93	0.87	0.96	10.68	1.18
13495	JHU14605.P153H08	TNFSF4	23.7	0.95	0.90	0.97	9.32	0.85	0.24	-0.05	0.49	9.30	0.21
16918	JHU15403.P162G03	CHCHD2	17.8	0.95	0.90	0.97	9.07	0.84	0.30	0.02	0.54	9.07	0.17
14513	JHU14621.P154F03	ATP2B4	18.2	0.95	0.90	0.97	8.77	0.93	0.28	0.00	0.53	8.75	0.23
16031	JHU12241.P128B12	MFSD10	20.6	0.95	0.90	0.97	8.99	0.94	0.20	-0.09	0.46	8.99	0.25
16344	JHU13640.P143A04	ERVK13-1	13.7	0.95	0.90	0.97	9.46	1.02	0.75	0.59	0.85	9.47	0.56
18190	JHU16159.P170E06	C12orf42	24.8	0.95	0.90	0.97	8.23	0.99	0.43	0.17	0.64	8.21	0.25
19489	JHU19766.P183D01	ABCA2	22.7	0.95	0.90	0.97	9.46	1.01	0.77	0.62	0.86	9.42	0.37
12890	JHU12321.P129G04	POGZ	25.6	0.95	0.90	0.97	12.51	1.25	0.94	0.90	0.97	12.50	1.11
12322	JHU10446.P109A05	SNX19	23.7	0.95	0.90	0.97	10.55	1.14	0.90	0.83	0.94	10.56	0.73
18712	JHU11701.P191E12	WDR60	26.6	0.95	0.90	0.97	9.61	0.85	0.87	0.78	0.93	9.60	0.56
19424	JHU04925.P178C04	FOXS1	15.3	0.95	0.90	0.97	8.97	0.85	0.33	0.05	0.56	8.98	0.16
16789	JHU15205.P160B11	CHTF18	19.6	0.95	0.90	0.97	8.80	1.01	0.61	0.39	0.76	8.79	0.28
16694	JHU14647.P154A11	GM2A	18.4	0.95	0.90	0.97	9.05	0.92	0.38	0.11	0.60	9.03	0.25
15497	JHU14286.P150D05	CEACAM5	22.5	0.95	0.90	0.97	10.11	1.11	0.86	0.75	0.92	10.12	0.61
13333	JHU14099.P148H11	CRYM	19.3	0.95	0.90	0.97	12.96	1.37	0.88	0.80	0.93	12.96	1.00
10424	JHU11375.P119E08	NCCRP1	24.4	0.95	0.90	0.97	12.29	1.25	0.91	0.84	0.95	12.25	1.09
19534	JHU19618.P182C06	Cdx4	19.2	0.95	0.90	0.97	8.64	0.91	0.05	-0.23	0.34	8.62	0.18
11036	JHU09521.P100C12	CLMN	15.8	0.95	0.90	0.97	9.94	1.02	0.83	0.72	0.90	9.95	0.56
12091	JHU09353.P098B12	HSPB1	17.4	0.95	0.90	0.97	12.83	1.58	0.92	0.86	0.96	12.84	1.23
14683	JHU15046.P158F12	EFR3A	25.7	0.95	0.90	0.97	8.87	0.91	0.36	0.09	0.59	8.87	0.22
11784	JHU08169.P086A09	CCDC186	14.5	0.95	0.90	0.97	12.45	1.21	0.92	0.86	0.95	12.42	0.77
24918	JHU17936.P222C07	OC90	20.6	0.95	0.90	0.97	10.46	1.19	0.87	0.78	0.93	10.40	0.76
17972	JHU15326.P161E03	IGHA2	18.8	0.95	0.90	0.97	9.02	0.90	0.53	0.29	0.71	8.99	0.24
16781	JHU15250.P160B10	MUC15	14.2	0.95	0.90	0.97	9.68	1.06	0.86	0.75	0.92	9.71	0.64
16625	JHU14630.P154B03	CD44	20.3	0.95	0.90	0.97	11.54	0.89	0.81	0.68	0.89	11.54	0.52
24637	JHU18313.P210D06	KJ902006	17.9	0.95	0.90	0.97	8.97	0.96	0.81	0.67	0.89	8.93	0.42
19547	JHU19688.P182D08	Tal1	16.0	0.95	0.90	0.97	8.72	0.90	0.29	0.00	0.53	8.71	0.19
17088	JHU15825.P166G12	RAET1G	17.3	0.95	0.90	0.97	10.44	1.23	0.88	0.80	0.93	10.39	0.85
18333	JHU16523.P174F10	AGFG1	29.6	0.95	0.90	0.97	9.04	0.88	0.78	0.63	0.87	9.03	0.36
13583	JHU14956.P157H06	MYLK	13.5	0.95	0.90	0.97	10.88	1.60	0.96	0.92	0.98	10.79	1.67
19649	JHU07259.P187D09	NEUROD4	22.2	0.95	0.90	0.97	9.07	0.87	0.40	0.13	0.61	9.08	0.20
10181	JHU10437.P109F01	SCOC	20.4	0.95	0.90	0.97	9.56	1.29	0.92	0.87	0.96	9.55	0.87
15627	JHU14790.P155D10	ZNF280D	24.3	0.95	0.90	0.97	8.77	0.98	0.42	0.15	0.63	8.75	0.24
10389	JHU11448.P120F03	GORASP1	14.6	0.95	0.90	0.97	15.02	0.86	0.91	0.84	0.95	15.01	0.61
18144	JHU15852.P166E12	VCX3A	20.0	0.94	0.90	0.97	14.89	1.00	0.82	0.69	0.89	14.91	0.64
14826	JHU11846.P124C05	LST1_frag	20.9	0.94	0.90	0.97	11.55	1.27	0.81	0.67	0.89	11.56	0.87
17324	JHU03938.P177G06	KIFC3	15.2	0.94	0.90	0.97	8.91	0.84	0.45	0.19	0.66	8.91	0.24
13385	JHU14357.P150H05	ZCCHC8	11.2	0.94	0.90	0.97	14.02	1.17	0.92	0.86	0.96	13.92	0.96
15883	JHU11758.P123B06	LRP10	16.1	0.94	0.90	0.97	9.69	0.93	0.66	0.46	0.80	9.70	0.36
15513	JHU14389.P151D08	FAM177B	18.9	0.94	0.90	0.97	9.36	0.94	0.73	0.56	0.84	9.34	0.27
19246	JHU16242.P170C06	UBL3	23.1	0.94	0.90	0.97	8.96	0.86	0.73	0.56	0.84	8.96	0.28
13457	JHU14627.P154H03	KIF16B	16.3	0.94	0.90	0.97	8.74	0.99	0.63	0.42	0.78	8.72	0.23
15437	JHU14097.P148D10	COG1	19.1	0.94	0.90	0.97	9.32	0.88	0.36	0.08	0.58	9.31	0.17
19598	JHU01823.P186C02	ZMYND12	18.4	0.94	0.90	0.97	9.09	0.88	0.66	0.46	0.80	9.07	0.24
12680	JHU11651.P122G01	HYPK	22.1	0.94	0.90	0.97	9.29	1.14	0.92	0.87	0.96	9.27	0.59
13033	JHU12764.P134H09	HNRNPD	16.5	0.94	0.90	0.97	10.57	1.06	0.95	0.92	0.97	10.55	0.90
16314	JHU13091.P137A12	RNH1	17.0	0.94	0.90	0.97	12.27	1.20	0.87	0.78	0.93	12.27	0.90
18527	JHU19841.P184F12	RBL2	24.2	0.94	0.90	0.97	9.69	0.98	0.89	0.81	0.94	9.69	0.59
18561	JHU08833.P187F05	ANGPT1	21.9	0.94	0.90	0.97	8.87	0.88	0.38	0.10	0.60	8.87	0.19
15073	JHU12904.P135D01	SPHAR	16.0	0.94	0.90	0.97	10.12	1.14	0.78	0.64	0.87	10.13	0.47
12766	JHU11878.P124G10	SRSF9	16.5	0.94	0.90	0.97	10.63	0.95	0.90	0.83	0.94	10.62	0.57
26160	JHU16750.P207A06	LEUTX	24.5	0.94	0.90	0.97	8.18	1.05	0.47	0.22	0.67	8.17	0.31
12345	JHU10627.P111B08	PSME1	15.2	0.94	0.90	0.97	9.95	0.88	0.65	0.44	0.79	9.98	0.36
16515	JHU14246.P149B03	SMARCC2	35.1	0.94	0.90	0.97	12.24	1.46	0.94	0.90	0.97	12.21	1.20
14104	JHU12860.P135E12	FAM129A	21.9	0.94	0.90	0.97	13.90	1.28	0.93	0.87	0.96	13.87	1.01
17071	JHU15710.P165H10	IL1F10	22.3	0.94	0.90	0.97	8.19	1.07	0.58	0.35	0.74	8.17	0.35
15439	JHU13838.P145D10	OR11H4	22.2	0.94	0.90	0.97	8.76	0.94	0.33	0.05	0.57	8.74	0.23
15592	JHU14700.P154C05	TRIM22	23.4	0.94	0.90	0.97	8.84	0.97	0.33	0.05	0.57	8.83	0.22
19557	JHU19567.P181D09	Nc2b	25.8	0.94	0.90	0.97	10.28	1.56	0.95	0.91	0.97	10.23	1.50
15402	JHU14146.P148C05	RBM17	15.4	0.94	0.90	0.97	8.88	0.99	0.56	0.33	0.73	8.85	0.29
16792	JHU15180.P159A12	T	14.7	0.94	0.90	0.97	9.15	0.90	0.17	-0.12	0.44	9.16	0.23
15498	JHU14433.P152C05	C11orf31_fr	16.6	0.94	0.90	0.97	9.32	1.11	0.78	0.64	0.87	9.28	0.45
18272	JHU16560.P174E04	RNF150	26.8	0.94	0.90	0.97	8.96	0.89	0.31	0.02	0.54	8.97	0.21
12761	JHU11740.P123H12	ELF2	16.0	0.94	0.90	0.97	10.20	1.18	0.95	0.90	0.97	10.18	0.80
10260	JHU10371.P109E11	AMOT	24.2	0.94	0.90	0.97	11.11	1.08	0.93	0.88	0.96	11.10	0.85
20916	JHU19031.P193A11	MINPP1	16.3	0.94	0.90	0.97	8.94	0.83	0.40	0.12	0.61	8.93	0.20
20925	JHU19070.P194B10	ADAMTS16	21.1	0.94	0.90	0.97	10.20	0.87	0.76	0.60	0.86	10.23	0.50
17102	JHU16189.P170G02	C5AR2	25.4	0.94	0.90	0.97	8.10	1.06	0.52	0.28	0.70	8.07	0.34
24530	JHU17361.P208C07	MYBPC1	25.2	0.94	0.90	0.97	10.05	1.21	0.91	0.84	0.95	10.04	0.94
15538	JHU14485.P152C11	MRPL52	19.0	0.94	0.90	0.97	9.22	0.92	0.12	-0.17	0.39	9.21	0.19
14632	JHU15042.P158E05	IFNA4	17.8	0.94	0.90	0.97	10.18	0.88	0.55	0.31	0.72	10.16	0.33
20806	JHU08229.P191A09	ARHGEF28_fr	19.8	0.94	0.90	0.97	11.07	1.05	0.89	0.81	0.94	11.03	0.74
19328	JHU16508.P174C04	EXOG	13.3	0.94	0.90	0.97	10.59	1.04	0.84	0.73	0.91	10.55	0.68
20867	JHU19039.P193B07	PDE11A	27.2	0.94	0.90	0.97	8.97	1.01	0.94	0.90	0.97	8.99	0.62
15893	JHU11890.P124B07	VPS29	14.0	0.94	0.90	0.97	10.51	1.10	0.86	0.76	0.92	10.51	0.70
14956	JHU11925.P125C10	ADGRE3	19.4	0.94	0.90	0.97	9.26	0.96	0.53	0.29	0.71	9.24	0.28
15591	JHU14815.P156D05	LDLRAD4	19.7	0.94	0.90	0.97	10.09	0.95	0.53	0.28	0.71	10.11	0.34
13454	JHU14672.P154G02	PDZRN3	13.0	0.94	0.90	0.97	9.88	1.05	0.94	0.90	0.97	9.84	0.84
15438	JHU13918.P146C10	GABRA3	17.9	0.94	0.90	0.97	8.94	0.90	0.63	0.41	0.77	8.94	0.25
26162	JHU17378.P208A07	RIC8A	20.9	0.94	0.90	0.97	9.28	0.93	0.88	0.80	0.93	9.26	0.49
15393	JHU14043.P147D05	PTPMT1	18.6	0.94	0.90	0.97	11.90	1.19	0.87	0.77	0.92	11.88	0.82
17704	JHU19136.P194G05	PXDN	16.7	0.94	0.90	0.97	8.88	0.87	0.17	-0.12	0.44	8.89	0.27
16476	JHU14138.P148A08	POLR1C	21.0	0.94	0.90	0.97	12.02	1.32	0.85	0.75	0.92	12.00	0.96
19583	JHU19857.P184D12	SRRM1	13.5	0.94	0.90	0.97	9.04	0.84	0.50	0.25	0.69	9.05	0.20
19667	JHU07221.P187D11	CYSLTR2	17.3	0.94	0.90	0.97	8.86	0.90	0.58	0.35	0.74	8.87	0.20
12906	JHU12621.P132G05	TBC1D9B	18.2	0.94	0.90	0.97	13.54	1.14	0.95	0.92	0.97	13.49	0.95
15705	JHU15138.P159D08	IK	24.5	0.94	0.90	0.97	8.92	0.89	0.41	0.14	0.63	8.92	0.19
20657	JHU01412.P186B03	PLSCR1	12.8	0.94	0.90	0.97	9.16	0.87	0.37	0.10	0.60	9.14	0.23
7281	JHU07469.P078D11	RCSD1	24.3	0.94	0.90	0.97	13.96	1.31	0.94	0.89	0.97	14.00	0.91
13449	JHU14702.P154H01	USP15	12.1	0.94	0.90	0.97	9.98	1.16	0.88	0.79	0.93	9.98	0.77
19488	JHU06329.P178C12	TFB2M	17.6	0.94	0.90	0.97	9.69	0.80	0.49	0.24	0.68	9.70	0.29
20644	JHU03237.P187A03	PPP2R2B	19.8	0.94	0.90	0.97	8.85	0.86	0.45	0.19	0.65	8.84	0.23
19647	JHU13019.P188D08	AKAP14	16.0	0.94	0.90	0.97	8.62	0.91	0.05	-0.24	0.33	8.60	0.20
15322	JHU13406.P141C08	ATP5L	14.0	0.94	0.90	0.97	9.33	1.00	0.73	0.56	0.84	9.29	0.31
26131	JHU16768.P207B03	RFX8	14.6	0.94	0.90	0.97	8.45	0.96	0.32	0.03	0.55	8.44	0.23
15574	JHU14696.P154C03	THPO	22.0	0.94	0.90	0.97	9.09	0.92	0.77	0.62	0.87	9.09	0.34
19393	JHU13956.P179D01	OR52B6	22.2	0.94	0.90	0.97	9.48	0.88	0.50	0.24	0.68	9.47	0.22
13937	JHU12382.P130F03	GLRX5	25.1	0.94	0.90	0.97	11.36	1.26	0.89	0.82	0.94	11.34	0.91
13442	JHU14592.P153G01	AK091027.1_	19.0	0.94	0.90	0.97	10.26	0.82	0.74	0.57	0.85	10.29	0.47
25025	JHU00816.P227D09	KLHL1	31.0	0.94	0.90	0.97	9.97	1.08	0.91	0.84	0.95	9.96	0.85
19737	JHU10341.P191D08	RARB	20.6	0.94	0.90	0.97	8.78	0.82	0.27	-0.02	0.51	8.77	0.17
15328	JHU13501.P142C08	ADHFE1	19.3	0.94	0.90	0.97	9.36	0.91	0.59	0.37	0.75	9.36	0.31
16634	JHU14572.P153A04	MTCP1	14.4	0.94	0.90	0.97	11.17	1.33	0.89	0.81	0.94	11.14	1.16
19167	JHU15992.P168D08	IDH1	14.7	0.94	0.90	0.97	11.71	1.26	0.86	0.77	0.92	11.71	0.87
14459	JHU14355.P150F08	XPOT	18.7	0.94	0.90	0.97	9.24	1.00	0.60	0.38	0.76	9.22	0.26
14308	JHU14008.P147E03	GOLPH3L	15.6	0.94	0.90	0.97	10.59	1.53	0.91	0.84	0.95	10.54	1.14
23636	JHU07628.P237E03	LIAS	34.9	0.94	0.90	0.97	10.31	1.50	0.92	0.87	0.96	10.30	1.34
19419	JHU05407.P178D04	KBTBD7	16.6	0.94	0.90	0.97	10.38	1.23	0.89	0.81	0.94	10.35	0.84
15140	JHU12898.P135C11	SFI1_frag	17.4	0.94	0.90	0.97	10.16	1.15	0.84	0.73	0.91	10.16	0.64
20815	JHU01496.P189B10	MPI	15.6	0.94	0.90	0.97	9.50	0.86	0.65	0.44	0.79	9.47	0.35
14551	JHU14588.P153F08	RFK	18.3	0.94	0.90	0.97	10.36	1.22	0.84	0.73	0.91	10.36	0.80
24394	JHU17277.P204C01	TESK1	25.9	0.94	0.90	0.97	9.04	0.89	0.50	0.26	0.69	9.06	0.24
13319	JHU14133.P148H09	NSL1	12.0	0.94	0.90	0.97	9.59	0.85	0.47	0.22	0.67	9.57	0.24
16697	JHU14739.P155B12	FCHSD2	16.8	0.94	0.90	0.97	10.66	0.92	0.84	0.73	0.91	10.65	0.62
19871	JHU19327.P196D12	PRSS36	27.7	0.94	0.90	0.97	10.41	1.03	0.67	0.48	0.80	10.43	0.37
13940	JHU12265.P129E03	POMGNT2	18.1	0.94	0.90	0.97	9.01	0.93	0.48	0.22	0.67	9.00	0.22
12033	JHU09474.P099B05	PTGES3	15.5	0.94	0.90	0.97	10.06	1.31	0.94	0.90	0.97	10.03	0.87
16619	JHU14762.P155B02	MAP2K6	17.5	0.94	0.90	0.97	8.96	0.95	0.34	0.06	0.57	8.96	0.20
27295	JHU11050.P116B04	LINC01465	39.6	0.94	0.90	0.97	11.01	1.52	0.92	0.86	0.96	10.96	1.31
27341	JHU11105.P116B10	PTMS	31.2	0.94	0.90	0.97	12.41	1.66	0.93	0.88	0.96	12.35	1.39
14234	JHU13492.P141E04	TMC7	22.0	0.94	0.90	0.97	8.89	0.93	0.37	0.10	0.60	8.86	0.21
15246	JHU13121.P138C10	HGH1	17.4	0.94	0.90	0.97	11.02	1.04	0.84	0.73	0.91	11.02	0.62
15049	JHU12371.P130D09	FAM117A	15.9	0.94	0.90	0.97	8.81	1.01	0.38	0.11	0.60	8.79	0.27
13382	JHU14418.P151G05	KRTDAP	17.8	0.94	0.90	0.97	9.86	0.90	0.31	0.03	0.55	9.85	0.23
19578	JHU19591.P181C12	Pdc	16.5	0.94	0.90	0.97	9.14	0.93	0.87	0.78	0.93	9.12	0.37
15698	JHU15264.P160C07	SCLT1	19.7	0.94	0.90	0.97	9.37	1.03	0.68	0.49	0.81	9.33	0.35
19776	JHU04873.P190C12	SH3BGRL	21.7	0.94	0.90	0.97	9.18	0.88	0.57	0.34	0.74	9.18	0.20
12319	JHU10728.P112B04	SSH3	17.4	0.94	0.90	0.97	9.54	0.96	0.41	0.14	0.63	9.54	0.30
13480	JHU14616.P154G05	ABL2	9.0	0.94	0.90	0.97	9.26	0.93	0.79	0.65	0.88	9.25	0.41
14655	JHU15285.P160F08	WDR34	24.3	0.94	0.90	0.97	8.96	0.89	0.48	0.23	0.68	8.95	0.26
13489	JHU14646.P154H07	FUK	17.4	0.94	0.90	0.97	8.77	0.94	0.62	0.40	0.77	8.75	0.22
15625	JHU14701.P154D09	TRPV2	29.2	0.94	0.90	0.97	8.81	1.01	0.49	0.23	0.68	8.80	0.25
16121	JHU12479.P131B12	DSCR8	12.3	0.94	0.90	0.97	9.32	0.90	0.44	0.18	0.65	9.35	0.27
10267	JHU10498.P110F12	FCRL2	22.3	0.94	0.90	0.97	12.80	1.11	0.90	0.83	0.94	12.77	0.81
14382	JHU13953.P146E10	NTRK3	23.0	0.94	0.90	0.97	8.70	0.91	0.36	0.09	0.59	8.68	0.22
14504	JHU14658.P154E01	PALD1	18.0	0.94	0.90	0.97	10.55	0.97	0.72	0.54	0.83	10.54	0.46
19281	JHU16223.P170D11	PRKAG2	29.5	0.94	0.90	0.97	8.71	0.87	0.42	0.15	0.63	8.69	0.20
13576	JHU15072.P158G05	RBP4	17.6	0.94	0.90	0.97	8.92	0.88	0.21	-0.08	0.47	8.92	0.16
10880	JHU08938.P094C04	CCT5	24.0	0.94	0.90	0.97	12.51	1.32	0.95	0.90	0.97	12.50	1.17
14193	JHU13195.P138F11	RNF126	17.3	0.94	0.90	0.97	9.64	1.01	0.88	0.79	0.93	9.63	0.52
20665	JHU03869.P187B04	CRIP1	18.6	0.94	0.90	0.97	8.82	0.95	0.43	0.16	0.64	8.79	0.27
20595	JHU19728.P183B07	ZNF583	17.5	0.94	0.90	0.97	8.97	0.93	0.42	0.16	0.63	8.96	0.24
11218	JHU10271.P108C11	ACBD3	12.8	0.94	0.90	0.97	10.16	1.16	0.91	0.84	0.95	10.15	0.83
16443	JHU13927.P146B04	HPCAL4	19.4	0.94	0.90	0.97	9.58	1.06	0.54	0.30	0.72	9.55	0.40
20693	JHU10730.P188B07	TAB2	14.4	0.94	0.90	0.97	9.94	0.76	0.67	0.47	0.80	9.95	0.36
15594	JHU14889.P156C05	TAZ	20.4	0.94	0.90	0.97	9.91	0.92	0.38	0.11	0.60	9.92	0.26
16796	JHU15223.P160A12	IGHG1	17.5	0.94	0.90	0.97	10.36	1.00	0.83	0.71	0.90	10.34	0.75
10158	JHU10117.P106E10	IL36G	14.5	0.94	0.90	0.97	10.38	1.38	0.92	0.86	0.95	10.37	1.00
14218	JHU13705.P144E01	CCNA2	22.7	0.94	0.90	0.97	9.40	0.87	0.59	0.37	0.75	9.43	0.29
9080	JHU10191.P107G08	CCDC40	21.9	0.94	0.90	0.97	14.02	1.24	0.94	0.90	0.97	14.02	0.85
19105	JHU15901.P167D01	HIST1H2BN	19.9	0.94	0.90	0.97	9.69	0.86	0.44	0.17	0.64	9.71	0.25
14367	JHU14090.P148F08	CARD9	18.6	0.94	0.90	0.97	9.30	0.95	0.77	0.62	0.86	9.28	0.33
16332	JHU13474.P141A02	NR4A2	13.7	0.94	0.90	0.97	8.87	0.99	0.47	0.22	0.67	8.86	0.23
13793	JHU11750.P123F09	ITGA6	15.2	0.94	0.90	0.97	9.65	1.00	0.93	0.88	0.96	9.64	0.61
13581	JHU15286.P160H06	KJ901271	19.1	0.94	0.90	0.97	10.33	1.15	0.90	0.82	0.94	10.34	0.90
14383	JHU13839.P145F10	OR13G1	17.1	0.94	0.90	0.97	8.83	0.87	0.20	-0.09	0.46	8.81	0.21
15165	JHU12805.P134D10	RPS25	18.2	0.94	0.90	0.97	10.69	1.13	0.81	0.68	0.89	10.68	0.62
18654	JHU00062.P192E02	PDGFRA	27.3	0.94	0.90	0.97	9.28	0.86	0.67	0.48	0.80	9.25	0.32
24571	JHU16679.P206D12	PTF1A	23.3	0.94	0.90	0.97	8.85	0.87	0.59	0.37	0.75	8.85	0.20
14588	JHU14894.P156E12	TTC1	19.3	0.94	0.90	0.97	12.06	1.23	0.87	0.78	0.93	12.07	0.76
14471	JHU14482.P152F09	MAP1LC3C	18.3	0.94	0.90	0.97	9.16	0.86	0.37	0.10	0.60	9.14	0.20
11704	JHU07880.P083A12	TRMT1L	21.9	0.94	0.90	0.97	11.37	1.12	0.93	0.87	0.96	11.36	0.87
16383	JHU13742.P144B08	LYN	14.6	0.94	0.90	0.97	10.94	1.38	0.85	0.74	0.91	10.92	0.98
15588	JHU14759.P155C07	LBX2	19.6	0.94	0.90	0.97	9.06	0.91	0.81	0.68	0.89	9.07	0.38
14559	JHU14839.P156F08	HGF	20.8	0.94	0.90	0.97	9.12	0.90	0.40	0.13	0.62	9.12	0.21
15311	JHU13496.P141D06	TRIM61	21.7	0.94	0.90	0.97	9.46	0.92	0.61	0.40	0.77	9.43	0.29
14572	JHU14598.P153E10	SNAPC2	17.5	0.94	0.90	0.97	9.30	0.87	0.48	0.22	0.67	9.29	0.30
24947	JHU17999.P223D11	KRT9	27.0	0.94	0.90	0.97	9.87	1.10	0.85	0.74	0.91	9.86	0.75
20206	JHU15829.P166A06	SERINC5	23.4	0.94	0.90	0.97	8.30	1.10	0.60	0.38	0.75	8.29	0.34
18736	JHU19222.P195E02	OVCH1	21.7	0.94	0.90	0.97	8.55	0.88	0.31	0.03	0.55	8.54	0.17
14502	JHU14729.P155E01	CA6	18.0	0.94	0.90	0.97	9.05	0.92	0.46	0.20	0.66	9.05	0.20
15223	JHU13041.P137D08	DCP1B	17.7	0.94	0.90	0.97	9.87	0.92	0.83	0.71	0.90	9.87	0.53
8977	JHU09767.P102H07	PRH1	41.7	0.94	0.90	0.97	13.02	1.60	0.93	0.87	0.96	13.04	1.23
9209	JHU10637.P111H12	SYCE1	23.3	0.94	0.90	0.97	9.95	0.96	0.74	0.58	0.85	9.96	0.38
17395	JHU19779.P183H03	ZDHHC17	20.7	0.94	0.90	0.97	8.59	0.92	0.73	0.57	0.84	8.57	0.32
14409	JHU14339.P150F01	SLC13A3	19.8	0.94	0.90	0.97	9.62	0.98	0.83	0.71	0.90	9.60	0.45
15464	JHU14359.P150C01	ZSCAN25	20.4	0.94	0.90	0.97	9.27	0.85	0.51	0.26	0.69	9.28	0.26
14600	JHU15015.P158E01	FAM162A	17.1	0.94	0.90	0.97	9.30	0.88	0.57	0.34	0.74	9.29	0.29
11985	JHU08944.P094B11	CORO1B	16.9	0.94	0.90	0.97	11.85	1.07	0.85	0.75	0.91	11.86	0.66
18096	JHU15957.P167E06	XG	26.8	0.94	0.90	0.97	8.27	1.00	0.26	-0.02	0.51	8.25	0.28
20598	JHU19621.P182A07	CNBP	16.7	0.94	0.90	0.97	11.23	1.20	0.90	0.82	0.94	11.20	0.82
14355	JHU14027.P147F07	NPLOC4	19.6	0.94	0.90	0.97	9.71	1.19	0.90	0.82	0.94	9.68	0.89
14646	JHU15025.P158E07	MED23	22.1	0.94	0.90	0.97	9.33	0.89	0.39	0.11	0.61	9.35	0.24
13472	JHU14625.P154G04	BMP2K	17.8	0.94	0.90	0.97	8.57	0.99	0.59	0.37	0.75	8.55	0.24
14798	JHU11632.P122C02	CT55	21.0	0.94	0.90	0.97	11.99	1.38	0.88	0.79	0.93	11.97	1.00
16670	JHU14823.P156A06	CTDSPL	15.2	0.94	0.90	0.97	10.52	0.84	0.58	0.35	0.74	10.55	0.39
19483	JHU06329.P178D12	TFB2M	13.9	0.94	0.90	0.97	9.17	0.84	0.55	0.32	0.72	9.18	0.23
14592	JHU14622.P154E12	KJ905695	20.1	0.94	0.90	0.97	9.51	0.87	0.43	0.16	0.64	9.51	0.22
20231	JHU15998.P168B09	IGHG3	23.0	0.94	0.90	0.97	10.89	1.06	0.91	0.84	0.95	10.86	0.86
18818	JHU19380.P197E01	ERAP1	26.5	0.94	0.90	0.97	9.97	1.21	0.87	0.78	0.93	9.96	0.81
14576	JHU14732.P155E10	CDH26	23.2	0.94	0.90	0.97	8.67	0.97	0.45	0.18	0.65	8.64	0.23
18074	JHU15757.P165E04	TAAR5	19.6	0.94	0.90	0.97	9.97	0.84	0.59	0.37	0.75	9.94	0.30
14163	JHU13306.P139F07	ZSCAN2	21.4	0.94	0.90	0.97	8.84	0.90	0.40	0.12	0.61	8.83	0.18
8113	JHU06690.P070B07	SIRT3	25.0	0.94	0.90	0.97	11.49	1.15	0.91	0.85	0.95	11.49	0.65
15543	JHU14255.P149D12	TXNRD1	16.3	0.94	0.90	0.97	11.21	1.16	0.81	0.68	0.89	11.20	0.74
15572	JHU14582.P153C03	POLR2L	19.8	0.94	0.90	0.97	9.23	0.87	0.48	0.22	0.67	9.24	0.18
26179	JHU17293.P205B11	ERBB2	26.9	0.94	0.90	0.97	8.20	1.09	0.63	0.42	0.78	8.19	0.30
14633	JHU15020.P158F05	CDO1	20.6	0.94	0.90	0.97	9.22	0.88	0.61	0.40	0.77	9.24	0.23
19733	JHU15990.P192D07	HLA-J_frag	17.6	0.94	0.90	0.97	9.45	0.77	0.59	0.37	0.75	9.44	0.26
15340	JHU13442.P141C10	GNAZ	14.8	0.94	0.90	0.97	8.95	0.98	0.54	0.30	0.72	8.94	0.26
12096	JHU09399.P098A12	SARAF	14.9	0.94	0.90	0.97	10.61	1.15	0.80	0.66	0.88	10.61	0.66
18707	JHU11825.P191F11	RCAN1	24.7	0.94	0.90	0.97	8.94	0.81	0.55	0.32	0.72	8.95	0.21
15480	JHU14373.P151C04	LINC00523	18.6	0.94	0.90	0.97	9.03	0.89	0.49	0.23	0.68	9.01	0.24
20155	JHU15432.P162B12	BC031259.1_	23.0	0.94	0.90	0.97	9.57	0.81	0.30	0.01	0.54	9.57	0.24
13466	JHU14579.P153G04	PFN1	17.1	0.94	0.90	0.97	9.26	1.06	0.70	0.51	0.82	9.23	0.40
14492	JHU14512.P152E12	LINC00846	25.7	0.94	0.90	0.97	9.00	0.94	0.56	0.33	0.73	8.97	0.26
18343	JHU14587.P180F01	RBP1	25.6	0.94	0.90	0.97	10.02	1.18	0.82	0.70	0.90	10.00	0.72
16752	JHU15187.P159A06	TRAC	13.7	0.94	0.90	0.97	8.75	1.01	0.51	0.27	0.70	8.75	0.28
16610	JHU14550.P153A01	HIST1H2BH	14.7	0.94	0.90	0.97	9.53	0.90	0.59	0.36	0.75	9.56	0.30
16936	JHU15397.P162G05	TTI2	17.4	0.94	0.90	0.97	9.75	0.81	0.21	-0.08	0.47	9.72	0.25
15689	JHU15013.P158D05	CFAP126	21.1	0.94	0.90	0.97	9.78	0.97	0.83	0.71	0.90	9.78	0.46
20577	JHU19712.P183B05	CREB3L3	19.6	0.94	0.90	0.97	12.24	1.08	0.89	0.81	0.94	12.18	0.80
18102	JHU15777.P166E07	LINC00303	22.1	0.94	0.90	0.97	9.35	0.79	0.62	0.41	0.77	9.35	0.28
13448	JHU14689.P154G01	SEMA6C	16.6	0.94	0.90	0.97	9.61	0.96	0.81	0.69	0.89	9.61	0.46
13611	JHU15189.P159H10	WRAP73	13.8	0.94	0.90	0.97	8.97	0.89	0.29	0.00	0.53	8.97	0.21
14584	JHU14800.P155E12	TULP4	22.5	0.94	0.90	0.97	9.03	0.92	0.37	0.09	0.59	9.03	0.27
10039	JHU09690.P101F08	UGT3A1	17.0	0.94	0.90	0.97	9.95	1.00	0.81	0.68	0.89	9.94	0.46
18232	JHU16247.P171E12	TMIGD3	27.9	0.94	0.90	0.97	8.88	0.85	0.33	0.05	0.56	8.85	0.24
20662	JHU01241.P186A03	TUBGCP3	20.0	0.94	0.90	0.97	8.85	0.86	0.26	-0.03	0.51	8.85	0.22
15717	JHU14912.P157D09	BPNT1	22.0	0.94	0.90	0.97	8.87	0.89	0.38	0.11	0.60	8.88	0.24
16701	JHU14668.P154B10	NR0B1	19.6	0.94	0.90	0.97	9.01	0.95	0.39	0.11	0.61	9.00	0.32
14587	JHU14660.P154F12	KLK8	22.8	0.94	0.90	0.97	9.24	0.88	0.23	-0.06	0.49	9.24	0.20
17108	JHU16118.P169G03	MMP13	16.7	0.94	0.90	0.97	9.24	0.79	0.42	0.15	0.63	9.22	0.25
14024	JHU12770.P134E01	MBOAT7	21.8	0.94	0.90	0.97	9.11	0.94	0.37	0.10	0.60	9.11	0.19
16759	JHU14969.P157B08	SIRT4	15.8	0.94	0.90	0.97	9.34	0.87	0.35	0.07	0.58	9.35	0.26
14458	JHU14224.P149E08	NUP107	19.8	0.94	0.90	0.97	8.88	0.88	0.38	0.10	0.60	8.87	0.19
16637	JHU14624.P154B02	BCOR	11.7	0.94	0.90	0.97	9.21	1.01	0.79	0.65	0.88	9.21	0.40
12307	JHU10628.P111B03	PTPN12	17.5	0.94	0.90	0.97	12.46	1.34	0.92	0.86	0.96	12.41	1.08
19754	JHU15288.P192C09	BC041851.1_	15.1	0.94	0.90	0.97	9.51	0.81	0.61	0.39	0.76	9.48	0.27
14236	JHU13744.P144E04	MBTPS2	25.8	0.94	0.90	0.97	8.83	0.90	0.40	0.13	0.62	8.82	0.23
13265	JHU13963.P146H03	PRKACB	14.6	0.94	0.90	0.97	9.01	0.85	0.81	0.68	0.89	8.99	0.35
15917	JHU11871.P124B10	RBM39	22.8	0.94	0.90	0.97	11.37	1.22	0.87	0.78	0.93	11.35	0.87
18493	JHU19657.P182F06	ZBTB47	33.2	0.94	0.90	0.97	8.64	0.88	0.16	-0.13	0.43	8.63	0.16
19579	JHU19626.P182D12	E2f5	15.9	0.94	0.90	0.97	8.94	0.90	0.74	0.57	0.84	8.93	0.27
17654	JHU07334.P190G11	GIPC2	17.6	0.94	0.90	0.97	10.05	1.06	0.90	0.83	0.95	10.04	0.88
15319	JHU13490.P141D08	STMN1	21.8	0.94	0.90	0.97	12.22	1.32	0.89	0.80	0.93	12.18	1.05
16606	JHU14424.P152A10	GATC	20.6	0.94	0.90	0.97	10.45	1.13	0.74	0.57	0.85	10.46	0.53
11960	JHU09097.P095A08	SERPING1	14.3	0.94	0.90	0.97	10.23	1.18	0.91	0.85	0.95	10.19	0.78
15569	JHU14638.P154D03	DNM2	16.2	0.94	0.90	0.97	9.13	0.91	0.34	0.06	0.57	9.14	0.20
20355	JHU16438.P173B03	KCNJ11	17.4	0.94	0.90	0.97	10.48	0.77	0.70	0.51	0.82	10.50	0.46
19506	JHU19801.P184C03	CNOT3	16.7	0.94	0.90	0.97	10.36	0.93	0.88	0.79	0.93	10.34	0.66
24712	JHU18632.P214C05	RFC1	27.5	0.94	0.90	0.97	8.81	0.82	0.54	0.30	0.71	8.83	0.25
19121	JHU15796.P166D03	FOXD4L6	23.6	0.94	0.90	0.97	9.66	0.85	0.74	0.58	0.85	9.68	0.41
17353	JHU08711.P178H09	RIN1	14.4	0.94	0.90	0.97	10.05	0.86	0.84	0.73	0.91	10.05	0.70
13111	JHU13046.P137H08	ERICH1	14.1	0.94	0.90	0.97	11.32	1.14	0.93	0.88	0.96	11.31	0.87
13325	JHU14107.P148H10	FBXL12	14.0	0.94	0.90	0.97	9.41	1.06	0.88	0.79	0.93	9.38	0.52
18072	JHU15938.P167E04	SLC2A11	20.4	0.94	0.90	0.97	9.49	0.80	0.39	0.12	0.61	9.48	0.24
9334	JHU11292.P118G03	PPP1R13L	25.3	0.94	0.90	0.97	10.93	1.08	0.88	0.80	0.93	10.96	0.85
20134	JHU15498.P163A09	H1FX-AS1	15.1	0.94	0.90	0.97	8.76	0.92	0.32	0.04	0.56	8.73	0.21
18036	JHU15373.P161E11	KJ902330	25.5	0.94	0.90	0.97	8.55	0.94	0.00	-0.28	0.29	8.53	0.22
15609	JHU14743.P155D08	YP007	16.7	0.94	0.90	0.97	9.91	0.83	0.16	-0.14	0.42	9.90	0.27
19345	JHU16485.P174D07	ARFIP1	15.6	0.94	0.90	0.97	9.98	1.01	0.83	0.71	0.90	9.94	0.58
15310	JHU13559.P142C06	RAD51C	14.0	0.94	0.90	0.97	9.24	0.87	0.39	0.12	0.61	9.25	0.19
14949	JHU11935.P125D09	HMSD	24.9	0.94	0.90	0.97	9.14	0.89	0.35	0.07	0.58	9.15	0.22
13513	JHU14641.P154H09	EIF2AK1	16.3	0.94	0.90	0.97	9.14	0.99	0.82	0.69	0.89	9.13	0.40
13506	JHU14199.P153G09	PPM1N	16.2	0.94	0.90	0.97	9.82	0.83	0.66	0.46	0.80	9.82	0.33
7947	JHU05987.P063B10	ELF2	23.5	0.94	0.90	0.97	11.44	1.23	0.96	0.92	0.98	11.44	0.88
12853	JHU12216.P128H11	NACA2	21.4	0.94	0.90	0.97	10.82	1.28	0.91	0.84	0.95	10.78	0.91
19176	JHU15787.P166C09	CNGA3	21.8	0.94	0.90	0.97	10.00	0.89	0.87	0.78	0.93	9.97	0.65
15702	JHU15039.P158C07	GRIN3A	25.1	0.94	0.90	0.97	8.94	0.90	0.41	0.14	0.62	8.94	0.19
19233	JHU16284.P171D05	GRIK2_frag	24.4	0.94	0.90	0.97	9.14	0.81	0.34	0.06	0.57	9.13	0.22
9351	JHU11481.P120H05	PDE7B	22.4	0.94	0.90	0.97	10.00	0.90	0.80	0.67	0.88	10.01	0.39
14126	JHU13207.P138E02	ZCCHC2	15.5	0.94	0.90	0.97	9.25	0.88	0.70	0.51	0.82	9.21	0.31
14565	JHU14577.P153F09	PDGFA	15.2	0.94	0.90	0.97	9.09	0.90	0.35	0.07	0.58	9.09	0.22
16635	JHU07094.P154B04	STK31	12.6	0.94	0.90	0.97	9.51	0.91	0.69	0.50	0.82	9.51	0.40
19154	JHU16039.P168C07	STAU1	26.2	0.94	0.90	0.97	10.34	1.11	0.91	0.84	0.95	10.31	0.87
15578	JHU14570.P153C04	MLANA	14.3	0.94	0.90	0.97	9.29	0.85	0.34	0.06	0.57	9.29	0.20
18084	JHU15868.P167E07	ARHGAP24	23.4	0.94	0.90	0.97	8.19	1.00	0.35	0.07	0.58	8.18	0.27
15540	JHU14173.P149C11	ANGPT1	15.9	0.94	0.90	0.97	9.65	0.84	0.48	0.22	0.67	9.63	0.34
21005	JHU16964.P200B10	KLHL35	18.3	0.94	0.90	0.97	8.71	0.91	0.28	0.00	0.53	8.71	0.22
15731	JHU15107.P159D11	CHRNA3	18.1	0.94	0.90	0.97	9.74	0.85	0.11	-0.18	0.39	9.74	0.23
16662	JHU14708.P154A07	ZNF140	11.3	0.94	0.90	0.97	9.09	0.86	0.01	-0.28	0.29	9.08	0.20
18900	JHU19368.P197E11	COL18A1	21.3	0.94	0.90	0.97	9.87	1.07	0.85	0.74	0.91	9.88	0.72
15225	JHU13227.P139D08	DIO3_frag	19.4	0.94	0.90	0.97	9.35	0.93	0.68	0.49	0.81	9.33	0.33
26101	JHU17272.P204B11	PDK1	22.6	0.94	0.90	0.97	9.39	0.81	0.52	0.27	0.70	9.38	0.22
18235	JHU16181.P170F12	FAM19A2	25.5	0.94	0.90	0.97	9.46	0.84	0.62	0.40	0.77	9.43	0.26
16542	JHU14480.P152A02	TP53TG3	14.9	0.94	0.90	0.97	8.84	1.01	0.34	0.06	0.57	8.81	0.30
15599	JHU14534.P153D06	CRISP1	25.4	0.94	0.90	0.97	9.57	0.92	0.55	0.32	0.73	9.56	0.36
19208	JHU16225.P170C01	PTPN22	23.8	0.94	0.90	0.97	8.88	0.86	0.35	0.08	0.58	8.88	0.19
12188	JHU09919.P104A12	GPX2_frag	17.4	0.94	0.90	0.97	9.81	0.89	0.59	0.37	0.75	9.85	0.38
15505	JHU14300.P150D07	GAA	17.7	0.94	0.89	0.97	9.64	0.91	0.48	0.23	0.68	9.64	0.27
16020	JHU11929.P125A11	PTCHD4	13.3	0.94	0.89	0.97	9.57	0.91	0.50	0.26	0.69	9.55	0.32
15707	JHU15080.P158D08	STXBP1	21.5	0.94	0.89	0.97	8.53	1.02	0.34	0.06	0.57	8.50	0.31
20368	JHU16605.P175A02	PHC1	12.1	0.94	0.89	0.97	10.31	1.12	0.89	0.81	0.94	10.29	0.73
17265	JHU16502.P174H11	CYP2B6	20.8	0.94	0.89	0.97	8.77	0.85	0.39	0.12	0.61	8.76	0.17
20656	JHU03156.P187A02	TMEM106B	17.6	0.94	0.89	0.97	9.54	0.92	0.67	0.47	0.80	9.53	0.35
13846	JHU12035.P126E03	PAGE5	28.2	0.94	0.89	0.97	11.95	1.55	0.94	0.89	0.96	11.96	1.27
10033	JHU09765.P102F07	PNPLA3	18.9	0.94	0.89	0.97	10.08	0.87	0.75	0.58	0.85	10.10	0.34
16787	JHU15188.P159B11	TRMU	25.6	0.94	0.89	0.97	8.95	0.95	0.28	-0.01	0.52	8.95	0.23
15045	JHU12280.P129D09	DEPTOR	22.5	0.94	0.89	0.97	9.09	0.98	0.48	0.22	0.67	9.10	0.23
14274	JHU13416.P141E09	CACYBP	20.0	0.94	0.89	0.97	9.46	1.17	0.92	0.85	0.95	9.43	0.73
15327	JHU13710.P144D08	CLIC1	14.9	0.94	0.89	0.97	14.07	1.17	0.88	0.79	0.93	14.07	0.94
20566	JHU19660.P182A03	LMO3	18.5	0.94	0.89	0.97	8.59	0.95	0.37	0.09	0.59	8.57	0.24
15184	JHU13255.P139C02	MAGEA6	19.8	0.94	0.89	0.97	11.05	1.19	0.90	0.83	0.94	11.01	0.87
6382	JHU04001.P042C06	PRMT7	36.6	0.94	0.89	0.97	11.63	1.34	0.96	0.93	0.98	11.62	1.07
17548	JHU19975.P185G10	Crocc	21.2	0.94	0.89	0.97	8.40	0.96	0.48	0.23	0.68	8.39	0.21
16618	JHU14843.P156A01	HPS4	16.1	0.94	0.89	0.97	9.42	0.95	0.84	0.73	0.91	9.42	0.39
18593	JHU09253.P187F09	EIF3F	18.7	0.94	0.89	0.97	9.10	0.92	0.82	0.69	0.89	9.12	0.43
16658	JHU14888.P156A07	SYTL2	14.3	0.94	0.89	0.97	9.45	1.00	0.77	0.63	0.87	9.45	0.41
17160	JHU16240.P170G09	TMEM91	17.8	0.94	0.89	0.97	8.67	0.85	0.30	0.01	0.54	8.66	0.22
19415	JHU03155.P177D04	TCEB2	16.5	0.94	0.89	0.97	9.56	0.95	0.81	0.67	0.89	9.54	0.45
18295	JHU16459.P173F08	PPM1F	21.2	0.94	0.89	0.97	13.85	1.44	0.93	0.87	0.96	13.86	1.13
14441	JHU14302.P150F05	GOLGA5	25.0	0.94	0.89	0.97	8.84	0.93	0.60	0.38	0.76	8.83	0.28
17344	JHU08210.P178G08	MPP2	25.4	0.94	0.89	0.97	8.52	0.92	0.31	0.03	0.55	8.50	0.21
15109	JHU12684.P133D05	NCKIPSD	17.9	0.94	0.89	0.97	13.45	1.30	0.90	0.82	0.94	13.38	0.95
13235	JHU13669.P143H11	SIRPG	17.5	0.94	0.89	0.97	10.79	1.16	0.82	0.69	0.89	10.78	0.69
19257	JHU16321.P171D08	PSMA4	19.7	0.94	0.89	0.97	10.62	0.95	0.80	0.66	0.88	10.59	0.52
18139	JHU15780.P166F12	CCR10	27.6	0.94	0.89	0.97	8.28	1.01	0.45	0.19	0.65	8.26	0.29
18317	JHU01877.P176F10	LETM1	25.1	0.94	0.89	0.97	13.00	1.33	0.86	0.76	0.92	12.96	1.06
18152	JHU16241.P170E01	TRGC1	27.3	0.94	0.89	0.97	8.66	0.94	0.48	0.22	0.67	8.64	0.22
16373	JHU13719.P144B07	DNAJC6	17.3	0.94	0.89	0.97	12.73	1.17	0.93	0.88	0.96	12.70	0.93
15729	JHU15036.P158D11	SYBU	17.6	0.94	0.89	0.97	9.22	0.86	0.36	0.08	0.59	9.23	0.20
20977	JHU19470.P198B07	DUSP2	17.1	0.94	0.89	0.97	8.89	0.87	0.50	0.25	0.69	8.90	0.22
19474	JHU13891.P180C11	BDNF	16.9	0.94	0.89	0.97	8.94	0.87	0.57	0.34	0.74	8.92	0.19
20661	JHU10689.P188B03	HSPB9	26.7	0.94	0.89	0.97	8.66	0.96	0.43	0.17	0.64	8.65	0.22
14433	JHU14423.P151F05	HG493596.1_	16.1	0.94	0.89	0.97	9.06	0.89	0.35	0.07	0.58	9.04	0.19
18188	JHU16139.P169E06	TP53TG1	26.6	0.94	0.89	0.97	8.87	0.81	0.42	0.16	0.63	8.86	0.22
14606	JHU15067.P158E02	PLPP5	19.6	0.94	0.89	0.97	9.12	0.85	0.62	0.40	0.77	9.09	0.24
18784	JHU19160.P194E08	WNT9A	23.1	0.94	0.89	0.97	9.39	0.82	0.68	0.49	0.81	9.40	0.32
14849	JHU11715.P123D09	SRRT	21.6	0.94	0.89	0.97	13.70	1.36	0.91	0.85	0.95	13.65	1.25
17632	JHU07324.P190G08	F7	20.0	0.94	0.89	0.97	8.63	0.88	0.49	0.23	0.68	8.62	0.20
14520	JHU14802.P155E04	UGDH	20.0	0.94	0.89	0.97	9.23	0.89	0.41	0.15	0.63	9.23	0.23
19603	JHU06883.P187D03	OR5AK3P	18.2	0.94	0.89	0.97	9.01	0.86	0.42	0.15	0.63	9.01	0.18
19540	JHU19601.P181C07	Sox11	29.2	0.94	0.89	0.97	8.59	0.97	0.34	0.06	0.57	8.57	0.21
13193	JHU18245.P142H05	CFAP36	20.0	0.94	0.89	0.97	8.83	0.90	0.11	-0.18	0.38	8.81	0.19
14591	JHU14852.P156F12	MECR	22.0	0.94	0.89	0.97	8.96	0.94	0.55	0.32	0.72	8.96	0.23
18488	JHU19701.P183E08	Q3zb72	28.8	0.94	0.89	0.97	8.76	0.89	0.50	0.25	0.69	8.76	0.21
18614	JHU02125.P186E11	CETN3	32.9	0.94	0.89	0.97	8.56	0.90	0.14	-0.15	0.41	8.55	0.16
14553	JHU14751.P155F08	HECTD2	21.6	0.94	0.89	0.97	8.83	0.94	0.38	0.11	0.60	8.82	0.22
15696	JHU15134.P159C06	IGL@	19.6	0.94	0.89	0.97	9.75	1.02	0.69	0.51	0.82	9.73	0.38
17582	JHU07319.P190G02	RCAN2	20.9	0.94	0.89	0.97	8.63	0.92	0.33	0.05	0.57	8.63	0.25
17726	JHU19300.P196G06	IMPG1	24.9	0.94	0.89	0.97	9.55	0.95	0.77	0.63	0.87	9.53	0.50
16669	JHU14693.P154B06	STK38L	19.7	0.94	0.89	0.97	8.92	0.95	0.24	-0.05	0.49	8.90	0.28
15105	JHU12839.P135D05	C1orf137	16.2	0.94	0.89	0.97	9.50	0.97	0.60	0.37	0.75	9.50	0.25
20210	JHU15979.P168A07	EGFR	10.1	0.94	0.89	0.97	9.11	0.83	0.21	-0.08	0.47	9.12	0.23
20922	JHU18999.P193A12	DNASE1L2	19.4	0.94	0.89	0.97	9.83	0.87	0.55	0.31	0.72	9.80	0.32
14574	JHU14655.P154E10	KCNQ2	21.3	0.94	0.89	0.97	8.70	0.96	0.27	-0.02	0.51	8.68	0.25
11512	JHU11387.P119C12	PGAP3	19.1	0.94	0.89	0.97	11.45	0.87	0.79	0.66	0.88	11.46	0.51
11244	JHU10416.P109C02	MTERF4	16.6	0.94	0.89	0.97	13.21	1.21	0.93	0.87	0.96	13.14	0.98
18683	JHU06841.P190F08	DIAPH3	27.4	0.94	0.89	0.97	8.69	0.86	0.21	-0.08	0.46	8.68	0.15
19693	JHU15701.P192D02	ADGRF1	21.6	0.94	0.89	0.97	9.36	0.77	0.62	0.40	0.77	9.35	0.26
24539	JHU16663.P206D08	MYT1L	23.6	0.94	0.89	0.97	8.93	0.95	0.80	0.67	0.89	8.93	0.37
15002	JHU12340.P129C04	TRIM40	16.6	0.94	0.89	0.97	9.91	0.98	0.84	0.74	0.91	9.91	0.46
16984	JHU15561.P163G12	SLC46A3	18.6	0.94	0.89	0.97	10.60	0.83	0.50	0.25	0.69	10.58	0.32
15071	JHU12585.P132D12	KJ901523	18.3	0.94	0.89	0.97	9.77	0.91	0.45	0.19	0.65	9.75	0.26
18143	JHU15989.P168F12	HIC2	25.1	0.94	0.89	0.97	10.54	0.88	0.90	0.82	0.94	10.51	0.72
15560	JHU14632.P154C01	ACAP1	18.0	0.94	0.89	0.97	9.05	0.95	0.38	0.10	0.60	9.04	0.19
18608	JHU07609.P187E10	F2R	25.3	0.94	0.89	0.97	9.28	0.84	0.56	0.33	0.73	9.30	0.29
19464	JHU05067.P178C09	SH2D2A	17.9	0.94	0.89	0.97	9.00	0.91	0.54	0.30	0.71	8.99	0.25
19563	JHU19707.P183D10	Cbx2	24.0	0.94	0.89	0.97	8.86	0.86	0.43	0.16	0.64	8.86	0.22
15556	JHU14752.P155C03	ICAM1	20.3	0.94	0.89	0.97	9.11	0.93	0.61	0.39	0.76	9.11	0.25
9744	JHU08679.P091E06	HK1	23.4	0.94	0.89	0.97	10.41	1.27	0.93	0.87	0.96	10.41	0.89
15296	JHU13511.P142C04	EVA1C	14.9	0.94	0.89	0.97	9.29	0.89	0.34	0.06	0.57	9.31	0.30
13363	JHU14364.P151H03	APOBEC3F	12.9	0.94	0.89	0.97	9.12	0.89	0.30	0.01	0.54	9.12	0.21
19104	JHU15431.P162C12	BC031277.1_	17.4	0.94	0.89	0.97	10.08	0.74	0.56	0.32	0.73	10.07	0.29
7189	JHU07230.P076D11	GLRX5	17.9	0.94	0.89	0.97	13.03	1.35	0.92	0.86	0.95	13.07	0.97
19309	JHU13011.P176D02	USP36	12.6	0.94	0.89	0.97	12.01	1.11	0.90	0.83	0.95	11.97	0.90
26564	JHU18034.P223A11	TGM6	23.2	0.94	0.89	0.97	8.61	0.88	0.58	0.35	0.74	8.61	0.26
20866	JHU19048.P193A05	RNASE13	17.7	0.94	0.89	0.97	9.23	0.83	0.55	0.32	0.72	9.22	0.24
14422	JHU14333.P150E03	RECQL	21.9	0.94	0.89	0.97	11.06	1.24	0.89	0.81	0.94	11.06	0.92
12738	JHU11521.P121G09	ARHGEF1	21.6	0.94	0.89	0.97	9.71	1.05	0.95	0.90	0.97	9.71	0.56
18324	JHU16391.P173E11	CDNF	20.4	0.94	0.89	0.97	9.97	0.98	0.85	0.74	0.91	9.93	0.63
14049	JHU12920.P135F05	ZNF789	19.1	0.94	0.89	0.97	9.24	1.10	0.80	0.66	0.88	9.20	0.38
20585	JHU19668.P182B05	NKX3-1	16.2	0.94	0.89	0.97	8.68	0.95	0.35	0.07	0.58	8.67	0.20
14380	JHU13838.P145E10	OR11H4	30.2	0.94	0.89	0.97	8.43	1.00	0.54	0.31	0.72	8.40	0.30
20551	JHU19802.P184B01	Crnl1	26.3	0.94	0.89	0.97	8.67	0.96	0.45	0.19	0.65	8.65	0.19
16753	JHU15045.P158B07	KDM4B	11.2	0.94	0.89	0.97	8.98	0.95	0.30	0.02	0.54	8.98	0.24
15463	JHU14430.P152D01	BCL2L11	21.9	0.94	0.89	0.97	9.24	0.94	0.56	0.33	0.73	9.22	0.30
19325	JHU16555.P174D02	RAB33B	17.2	0.94	0.89	0.97	9.14	0.86	0.44	0.17	0.64	9.13	0.22
24635	JHU18258.P210D08	DRD5	23.2	0.94	0.89	0.97	8.76	0.85	0.48	0.22	0.67	8.76	0.19
19860	JHU19021.P193C11	LIFR	19.8	0.94	0.89	0.97	8.67	0.99	0.70	0.52	0.82	8.67	0.26
19805	JHU19120.P194D02	MSRB2	16.8	0.94	0.89	0.97	9.77	1.00	0.78	0.63	0.87	9.74	0.43
14605	JHU15211.P160F02	EIF4B	17.4	0.94	0.89	0.97	9.07	0.92	0.87	0.77	0.92	9.06	0.56
16096	JHU12403.P130A08	LYSMD2	12.3	0.94	0.89	0.97	9.15	0.94	0.21	-0.08	0.47	9.15	0.24
17771	JHU16843.P199H02	CD274	17.8	0.94	0.89	0.97	8.46	0.94	0.05	-0.23	0.34	8.45	0.23
16718	JHU15057.P158A02	LRRC74B	17.4	0.94	0.89	0.97	8.80	0.98	0.17	-0.12	0.44	8.79	0.22
13220	JHU13643.P143G11	LUZP2	21.4	0.94	0.89	0.97	11.13	1.06	0.85	0.75	0.92	11.10	0.67
19409	JHU05458.P178D03	TCN1	16.5	0.94	0.89	0.97	9.75	0.88	0.68	0.49	0.81	9.72	0.34
14116	JHU13256.P139E03	METTL3	22.8	0.94	0.89	0.97	8.87	1.01	0.85	0.75	0.92	8.85	0.56
20200	JHU15773.P166A05	ANKDD1A	22.6	0.94	0.89	0.97	8.34	1.02	0.35	0.07	0.58	8.32	0.28
19438	JHU04979.P178C06	EPCAM	26.9	0.94	0.89	0.97	9.16	0.89	0.59	0.37	0.75	9.14	0.18
16447	JHU14096.P148B04	CLPB	16.0	0.94	0.89	0.97	10.17	1.05	0.84	0.74	0.91	10.13	0.72
20787	JHU08686.P191B07	ITGB7	17.2	0.94	0.89	0.97	9.86	0.90	0.37	0.09	0.59	9.87	0.26
18127	JHU15710.P165F10	IL1F10	15.1	0.94	0.89	0.97	11.54	1.31	0.90	0.82	0.94	11.54	1.11
18125	JHU15991.P168F10	HNRNPC	22.1	0.94	0.89	0.97	14.08	1.09	0.87	0.77	0.92	14.07	0.75
18075	JHU15819.P166F04	OR5F1	24.4	0.94	0.89	0.97	9.55	0.79	0.59	0.37	0.75	9.57	0.33
14106	JHU12647.P133E12	CREB3L1	17.8	0.94	0.89	0.97	9.80	0.89	0.56	0.33	0.73	9.78	0.30
13907	JHU12102.P127F11	IL31RA	19.2	0.94	0.89	0.97	9.56	0.91	0.66	0.46	0.79	9.57	0.31
16716	JHU14931.P157A02	PARM1	14.5	0.94	0.89	0.97	8.80	0.99	0.62	0.41	0.77	8.78	0.26
18587	JHU02333.P186F08	DNAL4	27.4	0.94	0.89	0.97	9.04	0.96	0.67	0.47	0.80	9.00	0.29
19396	JHU13543.P179C03	NDRG3	28.5	0.94	0.89	0.97	9.01	0.94	0.52	0.28	0.70	8.99	0.21
11013	JHU09275.P097D09	NSFL1C	19.0	0.94	0.89	0.97	10.68	1.43	0.93	0.87	0.96	10.71	1.13
15672	JHU15156.P159C04	FAM153A	19.7	0.94	0.89	0.97	10.10	0.85	0.82	0.70	0.90	10.10	0.45
26098	JHU17275.P204A11	TEK	21.3	0.94	0.89	0.97	9.00	0.89	0.47	0.22	0.67	8.99	0.27
16343	JHU13475.P141B04	MIC13	17.9	0.94	0.89	0.97	11.05	0.96	0.71	0.54	0.83	11.05	0.42
18285	JHU01912.P176F06	TLE1	16.9	0.94	0.89	0.97	10.16	1.00	0.84	0.73	0.91	10.17	0.64
20584	JHU19641.P182A05	Gtf3a_frag	14.5	0.94	0.89	0.97	8.64	0.95	0.20	-0.09	0.46	8.63	0.21
12092	JHU09535.P100A12	GAB1	22.4	0.94	0.89	0.97	14.47	1.03	0.87	0.78	0.93	14.44	0.75
19875	JHU19365.P197D03	CNTNAP3	20.8	0.94	0.89	0.97	8.82	0.90	0.38	0.10	0.60	8.82	0.18
19790	JHU19119.P194C02	MPO	20.3	0.94	0.89	0.97	8.89	0.87	0.32	0.04	0.56	8.88	0.22
13044	JHU12705.P133G11	SAT2	17.1	0.94	0.89	0.97	10.62	0.97	0.90	0.82	0.94	10.62	0.58
18081	JHU15950.P167F05	TLR8	18.9	0.94	0.89	0.97	8.68	0.90	0.37	0.09	0.59	8.67	0.17
15282	JHU13732.P144C03	GDF10	15.6	0.94	0.89	0.97	9.32	0.86	0.36	0.08	0.59	9.32	0.20
24730	JHU18555.P213C08	FNBP4	26.4	0.94	0.89	0.97	8.87	0.92	0.75	0.58	0.85	8.87	0.30
13418	JHU14503.P152G09	UBE2D3	17.3	0.94	0.89	0.97	9.47	0.85	0.39	0.12	0.61	9.45	0.22
13180	JHU13698.P144G04	BMP3	14.9	0.94	0.89	0.97	8.77	0.87	0.28	-0.01	0.52	8.75	0.22
12028	JHU09594.P100A04	WTAP	16.2	0.94	0.89	0.97	12.71	1.15	0.93	0.87	0.96	12.68	0.93
12215	JHU10047.P105B04	PMP22	13.3	0.94	0.89	0.97	10.68	0.84	0.46	0.20	0.66	10.68	0.31
17609	JHU13508.P190H05	BRE	16.4	0.94	0.89	0.97	8.76	0.89	0.11	-0.18	0.38	8.76	0.24
20552	JHU19689.P182A01	Tal2	24.1	0.94	0.89	0.97	8.66	0.94	0.43	0.17	0.64	8.63	0.24
9720	JHU08728.P091E04	UBA7	23.4	0.94	0.89	0.97	10.57	1.33	0.94	0.90	0.97	10.61	0.89
26677	JHU06702.P228B11	TRNAU1AP	28.9	0.94	0.89	0.97	8.68	0.87	0.60	0.38	0.75	8.65	0.24
15245	JHU13385.P140D10	SWAP70	17.1	0.94	0.89	0.97	9.58	1.08	0.87	0.78	0.93	9.56	0.69
18694	JHU11461.P191E09	KLHL20	19.0	0.94	0.89	0.97	8.93	0.79	0.41	0.14	0.62	8.94	0.24
14516	JHU14548.P153E03	GYPB	21.3	0.94	0.89	0.97	8.71	0.96	0.19	-0.10	0.45	8.69	0.22
18494	JHU19798.P184E06	Bicc1	26.5	0.94	0.89	0.97	9.42	0.91	0.60	0.38	0.76	9.43	0.30
18568	JHU02046.P186E05	EGLN1_frag	20.5	0.94	0.89	0.97	8.59	0.93	0.46	0.20	0.66	8.58	0.18
15585	JHU14760.P155D05	LY6G5B	20.6	0.94	0.89	0.97	9.27	0.91	0.48	0.22	0.67	9.26	0.25
20121	JHU15527.P163B08	LOC338797	23.4	0.94	0.89	0.97	8.80	0.92	0.06	-0.23	0.34	8.79	0.24
15564	JHU14608.P153C02	UBE2D2	21.6	0.94	0.89	0.97	8.93	0.93	0.29	0.01	0.53	8.93	0.19
14369	JHU14044.P147F09	RAB4B	16.7	0.94	0.89	0.97	9.28	0.97	0.64	0.43	0.78	9.25	0.29
24416	JHU17200.P202C04	VEPH1	23.8	0.94	0.89	0.97	8.85	0.86	0.32	0.04	0.55	8.86	0.20
26566	JHU17987.P223A09	GUCA1B	21.6	0.94	0.89	0.97	8.68	1.12	0.95	0.92	0.97	8.67	0.66
24542	JHU17402.P208C06	TTC25	20.8	0.94	0.89	0.97	8.55	0.89	0.06	-0.23	0.34	8.55	0.16
17546	JHU16280.P188G09	KJ900930_fr	20.8	0.94	0.89	0.97	9.07	0.89	0.49	0.24	0.68	9.05	0.32
13985	JHU12460.P131F09	MIR99AHG_fr	15.7	0.94	0.89	0.97	9.62	0.95	0.68	0.49	0.81	9.60	0.29
20694	JHU01251.P186A07	ACTA2	8.7	0.94	0.89	0.97	8.99	0.86	0.26	-0.03	0.51	8.98	0.19
13484	JHU14585.P153G06	PYCARD	14.4	0.94	0.89	0.97	8.65	0.93	0.29	0.01	0.54	8.64	0.20
19779	JHU19011.P193D03	HRC	20.7	0.94	0.89	0.97	8.31	1.06	0.45	0.19	0.65	8.29	0.28
20479	JHU13543.P180B04	NDRG3	14.2	0.94	0.89	0.97	10.12	0.86	0.67	0.48	0.80	10.08	0.38
19323	JHU16532.P174D04	CCDC153	13.3	0.94	0.89	0.97	10.04	0.89	0.67	0.48	0.80	10.03	0.36
14200	JHU13276.P139E12	PPP1R7	22.3	0.94	0.89	0.97	10.72	1.38	0.84	0.73	0.91	10.71	0.95
12078	JHU09336.P098A10	CYP4F12	16.1	0.94	0.89	0.97	10.45	1.20	0.76	0.61	0.86	10.44	0.58
19471	JHU03332.P177D10	PHOSPHO2	22.0	0.94	0.89	0.97	9.00	0.91	0.56	0.33	0.73	9.00	0.19
16916	JHU16130.P161G03	SH3D19	18.5	0.94	0.89	0.97	8.41	1.07	0.55	0.32	0.73	8.40	0.32
16153	JHU12921.P135B04	KLK6	13.3	0.94	0.89	0.97	9.82	0.94	0.50	0.25	0.69	9.81	0.31
17528	JHU09619.P187G08	CYP8B1	22.9	0.94	0.89	0.97	8.87	0.85	0.26	-0.03	0.51	8.87	0.18
16698	JHU14522.P153A12	ARGFX	19.4	0.94	0.89	0.97	9.44	0.85	0.23	-0.06	0.49	9.43	0.29
13536	JHU14644.P154G12	FOSL1	15.0	0.94	0.89	0.97	9.60	0.85	0.84	0.72	0.91	9.60	0.47
10893	JHU09199.P096D06	SMARCE1	22.9	0.94	0.89	0.97	13.10	1.32	0.95	0.91	0.97	13.01	1.13
19676	JHU12079.P188C12	CCNT1	14.1	0.94	0.89	0.97	8.94	0.80	0.40	0.12	0.61	8.93	0.22
12564	JHU11136.P117A11	ALDH8A1	7.6	0.94	0.89	0.97	8.97	1.00	0.38	0.11	0.60	8.97	0.30
17542	JHU09664.P187G09	PWWP2B	14.5	0.94	0.89	0.97	8.69	0.91	0.74	0.58	0.85	8.69	0.45
15632	JHU14727.P155C10	GLIPR2	15.0	0.94	0.89	0.97	9.13	0.89	0.22	-0.07	0.47	9.13	0.17
12684	JHU11534.P121G02	CCT8	18.0	0.94	0.89	0.97	11.73	1.37	0.92	0.87	0.96	11.74	1.08
16461	JHU14134.P148B06	NUDT3	12.3	0.94	0.89	0.97	12.88	1.33	0.82	0.69	0.89	12.87	1.01
16782	JHU15081.P158A10	STXBP2	14.5	0.94	0.89	0.97	9.16	0.89	0.20	-0.09	0.46	9.15	0.22
17291	JHU16341.P179H02	ZBTB44	14.1	0.94	0.89	0.97	8.78	0.90	0.22	-0.07	0.48	8.77	0.25
19450	JHU02999.P177C08	CLIC5_frag	20.4	0.94	0.89	0.97	8.73	0.90	0.34	0.06	0.57	8.71	0.21
18715	JHU07271.P190F12	RAB15	28.5	0.94	0.89	0.97	9.03	0.83	0.55	0.31	0.72	9.03	0.23
20689	JHU01529.P186B07	TRIM47	10.9	0.94	0.89	0.97	9.19	0.84	0.15	-0.14	0.42	9.17	0.20
15335	JHU13702.P144D09	CASP7	24.2	0.94	0.89	0.97	11.96	1.31	0.92	0.86	0.96	11.98	1.13
19378	JHU29112.P176C11	MLEC	19.9	0.94	0.89	0.97	10.41	0.91	0.89	0.81	0.94	10.39	0.70
23000	JHU18384.P211E08	MT1A	26.9	0.94	0.89	0.97	9.15	1.04	0.64	0.44	0.78	9.11	0.36
10047	JHU09938.P104F08	MAP4K2	14.7	0.94	0.89	0.97	12.04	1.04	0.92	0.87	0.96	12.00	0.87
7675	JHU04733.P050B12	BC033035.2_	28.4	0.94	0.89	0.97	12.29	1.31	0.92	0.87	0.96	12.32	0.86
19145	JHU15793.P166D05	FBXW12	20.1	0.94	0.89	0.97	9.19	0.82	0.48	0.23	0.67	9.19	0.24
15562	JHU14863.P156C01	OSBPL8	19.7	0.94	0.89	0.97	8.90	0.98	0.67	0.48	0.81	8.90	0.25
15208	JHU13139.P138C05	EIF3J	14.8	0.94	0.89	0.97	9.56	0.85	0.58	0.35	0.74	9.54	0.36
14585	JHU14804.P155F12	ZNF510	23.9	0.94	0.89	0.97	9.85	0.82	0.74	0.58	0.85	9.84	0.42
11837	JHU08553.P090B02	ACKR2	25.1	0.94	0.89	0.97	10.98	0.94	0.86	0.76	0.92	10.96	0.71
17236	JHU16481.P173G07	UTY_frag	16.8	0.94	0.89	0.96	9.00	0.81	0.53	0.29	0.71	8.98	0.22
18774	JHU19081.P194E07	COL1A2	24.4	0.94	0.89	0.96	8.45	0.93	0.50	0.25	0.69	8.45	0.22
13223	JHU13751.P144H09	NRBP2_frag	18.5	0.94	0.89	0.96	11.52	1.21	0.83	0.72	0.90	11.52	0.86
13916	JHU12208.P128E12	LBP	14.9	0.94	0.89	0.96	9.24	0.90	0.45	0.19	0.66	9.25	0.20
18485	JHU19877.P184F07	ZBTB21	20.6	0.94	0.89	0.96	10.66	0.96	0.79	0.65	0.88	10.66	0.70
13969	JHU12359.P130F07	KIAA0825	13.9	0.94	0.89	0.96	9.37	0.87	0.45	0.18	0.65	9.35	0.23
20156	JHU15586.P164A12	SMIM12	23.0	0.94	0.89	0.96	9.26	0.89	0.11	-0.18	0.39	9.24	0.27
13065	JHU13143.P138H01	CPPED1	18.2	0.94	0.89	0.96	11.66	1.29	0.85	0.75	0.91	11.62	0.95
15148	JHU12677.P133C10	MALT1	16.2	0.94	0.89	0.96	10.13	1.29	0.84	0.73	0.91	10.12	0.66
19055	JHU15343.P161D06	NAPRT	18.3	0.94	0.89	0.96	9.62	0.90	0.60	0.37	0.75	9.60	0.27
20475	JHU04840.P178B04	INSL4	18.1	0.94	0.89	0.96	9.88	0.86	0.63	0.42	0.78	9.86	0.35
13468	JHU14838.P156G04	HERC3	17.1	0.94	0.89	0.96	8.91	0.93	0.32	0.03	0.55	8.91	0.20
18553	JHU08872.P187F04	IL3RA	27.9	0.94	0.89	0.96	9.02	0.90	0.68	0.49	0.81	9.00	0.28
11858	JHU08741.P092A07	NACC2	17.6	0.94	0.89	0.96	10.89	1.03	0.93	0.88	0.96	10.87	0.76
15016	JHU12349.P130C05	ADSSL1	19.6	0.94	0.89	0.96	10.85	0.95	0.78	0.64	0.87	10.83	0.55
19140	JHU15863.P167C07	ALG12	21.2	0.94	0.89	0.96	8.90	0.89	0.17	-0.13	0.43	8.89	0.23
14020	JHU12884.P135E03	MUC1	20.1	0.94	0.89	0.96	9.18	0.90	0.44	0.18	0.65	9.17	0.18
16529	JHU14268.P150B03	ALG9	16.4	0.94	0.89	0.96	8.97	0.95	0.69	0.50	0.81	8.97	0.33
12819	JHU12138.P127H07	SIX5	23.7	0.94	0.89	0.96	10.66	1.52	0.90	0.82	0.94	10.62	1.36
19609	JHU06883.P187D04	OR5AK3P	20.3	0.94	0.89	0.96	8.89	0.85	0.29	0.00	0.53	8.89	0.17
18353	JHU07305.P178F03	VSTM4	22.6	0.94	0.89	0.96	9.10	0.80	0.57	0.34	0.74	9.08	0.25
14103	JHU12686.P133F12	NKIRAS1	17.9	0.94	0.89	0.96	9.83	0.97	0.64	0.43	0.78	9.81	0.35
19356	JHU01359.P176C08	CDCA4	25.8	0.94	0.89	0.96	8.47	0.97	0.27	-0.02	0.52	8.45	0.26
16717	JHU15270.P160B02	TAPBP	18.2	0.94	0.89	0.96	8.83	0.97	0.13	-0.17	0.40	8.81	0.24
20878	JHU19075.P194A06	C8B	17.6	0.94	0.89	0.96	10.32	0.81	0.74	0.58	0.85	10.35	0.49
8172	JHU06989.P073A02	SMARCAD1	16.4	0.94	0.89	0.96	9.36	0.98	0.57	0.34	0.74	9.37	0.23
19014	JHU15569.P163C01	TMOD2	19.8	0.94	0.89	0.96	9.29	0.89	0.40	0.13	0.62	9.29	0.24
17164	JHU16072.P169G10	BEND2	21.5	0.94	0.89	0.96	8.86	0.85	0.04	-0.25	0.33	8.87	0.23
15405	JHU14165.P148D06	UBTD1	17.0	0.94	0.89	0.96	9.21	0.98	0.68	0.48	0.81	9.20	0.33
15218	JHU13378.P140C07	SLC41A2	18.6	0.94	0.89	0.96	9.70	0.84	0.71	0.53	0.82	9.67	0.30
19459	JHU03318.P177D11	MDM1	29.7	0.94	0.89	0.96	8.66	0.96	0.57	0.34	0.74	8.64	0.19
15566	JHU14683.P154C02	PSD	17.4	0.94	0.89	0.96	9.03	0.93	0.62	0.41	0.77	9.03	0.23
18388	JHU03972.P177E07	GNPAT	20.4	0.94	0.89	0.96	8.97	0.88	0.39	0.12	0.61	8.96	0.19
16757	JHU15257.P160B07	PRDM15	14.5	0.94	0.89	0.96	8.96	0.91	0.20	-0.09	0.46	8.95	0.20
15033	JHU12469.P131D08	CMTM1	20.3	0.94	0.89	0.96	11.51	1.31	0.88	0.79	0.93	11.48	0.94
15624	JHU14643.P154C09	FLT1	21.5	0.94	0.89	0.96	8.72	0.97	0.37	0.09	0.59	8.70	0.27
18167	JHU16070.P169F04	CHRM5	21.0	0.94	0.89	0.96	9.49	0.79	0.69	0.51	0.82	9.49	0.31
14190	JHU13131.P138E10	CPSF6	19.3	0.94	0.89	0.96	8.62	0.96	0.44	0.18	0.65	8.59	0.28
17585	JHU07572.P190H03	SLC40A1	19.1	0.94	0.89	0.96	9.02	0.83	0.27	-0.02	0.51	9.02	0.24
13561	JHU15145.P159H04	MAGEF1	17.8	0.94	0.89	0.96	8.81	0.91	0.35	0.07	0.58	8.80	0.17
15608	JHU14758.P155C08	KBTBD12	18.2	0.94	0.89	0.96	9.45	0.90	0.85	0.74	0.91	9.45	0.42
16222	JHU12972.P136A10	MAFB	14.6	0.94	0.89	0.96	9.19	0.89	0.43	0.16	0.64	9.20	0.27
11825	JHU08550.P090B03	GSKIP	18.0	0.94	0.89	0.96	12.92	1.26	0.90	0.83	0.94	12.99	1.04
19092	JHU15353.P161C11	PLEKHM2_fra	22.8	0.94	0.89	0.96	9.67	0.95	0.67	0.48	0.81	9.65	0.38
18432	JHU07382.P178E12	USP36	27.9	0.94	0.89	0.96	8.78	0.90	0.42	0.16	0.63	8.77	0.21
26829	JHU04109.P236B06	SEC23A	22.2	0.94	0.89	0.96	8.89	0.99	0.86	0.76	0.92	8.91	0.65
15699	JHU15126.P159D07	IGHA1	16.7	0.94	0.89	0.96	9.23	0.89	0.23	-0.06	0.48	9.23	0.20
17047	JHU15759.P165H08	TAS2R20	25.6	0.94	0.89	0.96	8.30	1.05	0.64	0.43	0.78	8.30	0.32
16914	JHU15605.P164G03	GPR37	16.4	0.94	0.89	0.96	9.69	0.82	0.57	0.34	0.74	9.70	0.34
19212	JHU16126.P169C02	PRKAR2B	19.3	0.94	0.89	0.96	12.85	1.11	0.83	0.72	0.90	12.85	0.87
5497	JHU04853.P051F04	PAGE4	27.2	0.94	0.89	0.96	10.38	1.63	0.96	0.92	0.98	10.38	1.23
20509	JHU04839.P178B06	HIST1H2BC	13.1	0.94	0.89	0.96	8.75	0.86	0.08	-0.21	0.36	8.73	0.19
19214	JHU16197.P170C02	IL23A	20.4	0.94	0.89	0.96	8.83	0.89	0.32	0.04	0.56	8.82	0.17
16149	JHU13010.P136B03	USP19	14.7	0.94	0.89	0.96	9.44	0.89	0.61	0.39	0.76	9.46	0.32
19516	JHU19829.P184C04	MTF1	15.3	0.94	0.89	0.96	10.96	1.01	0.86	0.76	0.92	10.93	0.78
14424	JHU14396.P151E04	LEMD1	19.9	0.94	0.89	0.96	8.78	0.99	0.51	0.26	0.70	8.76	0.27
18294	JHU16520.P174E07	GRPR	21.4	0.94	0.89	0.96	9.44	0.82	0.55	0.32	0.72	9.41	0.31
8891	JHU09387.P098H08	SEC13	27.5	0.94	0.89	0.96	11.49	1.51	0.92	0.86	0.95	11.49	1.13
13502	JHU14831.P156G06	FGFR1	13.5	0.94	0.89	0.96	9.11	0.91	0.46	0.20	0.66	9.10	0.23
17705	JHU19153.P194H05	UGT1A1	19.2	0.94	0.89	0.96	8.76	0.88	0.33	0.04	0.56	8.76	0.29
24822	JHU17513.P218C07	CEP85L	23.9	0.94	0.89	0.96	8.35	0.92	0.32	0.04	0.56	8.35	0.17
16755	JHU15141.P159B07	LAD1	25.5	0.94	0.89	0.96	9.06	0.93	0.38	0.11	0.60	9.07	0.22
16775	JHU15247.P160B09	MTHFD2	20.7	0.94	0.89	0.96	8.77	0.98	0.43	0.16	0.63	8.75	0.24
15040	JHU12372.P130C08	FAM126B	18.7	0.94	0.89	0.96	9.18	0.90	0.38	0.10	0.60	9.19	0.19
11293	JHU10482.P110D06	COX5B	21.2	0.94	0.89	0.96	11.27	0.89	0.64	0.43	0.78	11.28	0.40
13117	JHU13161.P138H06	LRP3	20.7	0.94	0.89	0.96	10.23	1.03	0.85	0.74	0.91	10.23	0.67
14089	JHU12733.P134F09	ACTR1B	19.2	0.94	0.89	0.96	9.91	1.01	0.77	0.62	0.87	9.91	0.44
7944	JHU05947.P062A09	WARS2	27.5	0.94	0.89	0.96	10.74	1.12	0.93	0.88	0.96	10.75	0.78
15546	JHU14258.P149C12	UTP18	18.3	0.94	0.89	0.96	9.05	0.85	0.34	0.06	0.57	9.04	0.24
13486	JHU14699.P154G06	TP63	11.2	0.94	0.89	0.96	9.18	0.95	0.83	0.71	0.90	9.20	0.44
8350	JHU07299.P080A10	ANKRD53	18.0	0.94	0.89	0.96	10.03	0.97	0.75	0.59	0.85	10.05	0.41
18052	JHU15944.P167E03	SPATS1	20.3	0.94	0.89	0.96	9.16	0.80	0.48	0.22	0.67	9.17	0.25
18448	JHU19731.P183E02	FOXC2	20.6	0.94	0.89	0.96	8.56	0.89	0.19	-0.10	0.45	8.54	0.15
16947	JHU15550.P163H07	PCDHGA10	19.2	0.94	0.89	0.96	9.90	0.86	0.53	0.29	0.71	9.85	0.28
17421	JHU19892.P184H06	ZNF521	17.3	0.94	0.89	0.96	8.48	0.90	0.40	0.13	0.62	8.46	0.18
16664	JHU14771.P155A08	OGG1	14.0	0.94	0.89	0.96	8.80	0.96	0.24	-0.05	0.49	8.79	0.24
19696	JHU09861.P191C02	MAGT1	21.9	0.94	0.89	0.96	9.24	0.84	0.31	0.03	0.55	9.22	0.19
20508	JHU13071.P180A08	C5orf46	17.4	0.94	0.89	0.96	11.72	1.18	0.80	0.66	0.88	11.72	0.72
15286	JHU13567.P142C03	SLC35D3	15.6	0.94	0.89	0.96	10.68	0.82	0.68	0.49	0.81	10.70	0.42
13562	JHU14939.P157G04	GALNT9	17.5	0.94	0.89	0.96	9.15	0.86	0.42	0.16	0.63	9.15	0.20
20777	JHU04267.P190B05	IL12RB1	17.3	0.94	0.89	0.96	9.54	0.84	0.60	0.38	0.76	9.53	0.27
17361	JHU08876.P178H11	KISS1	18.3	0.94	0.89	0.96	8.91	0.85	0.15	-0.14	0.42	8.91	0.18
17092	JHU16325.P171G03	RPS2	21.2	0.94	0.89	0.96	8.51	0.81	0.34	0.05	0.57	8.50	0.21
15413	JHU14085.P148D07	BLK	14.4	0.94	0.89	0.96	9.51	0.88	0.60	0.38	0.75	9.52	0.33
20474	JHU00278.P177A04	RRAGD	15.3	0.94	0.89	0.96	10.59	0.88	0.90	0.83	0.94	10.57	0.80
26337	JHU18718.P215B05	SEC14L4	22.1	0.94	0.89	0.96	10.05	1.02	0.78	0.63	0.87	10.01	0.60
20809	JHU04290.P190B09	PPIE	21.7	0.94	0.89	0.96	9.11	1.00	0.93	0.88	0.96	9.11	0.68
19020	JHU15352.P161C02	PI16	20.1	0.94	0.89	0.96	10.13	0.97	0.89	0.81	0.94	10.09	0.73
17257	JHU16519.P174H09	GPX3	19.8	0.94	0.89	0.96	8.36	1.01	0.37	0.09	0.59	8.35	0.27
16441	JHU14042.P147B04	PTGES2	17.1	0.94	0.89	0.96	11.03	0.91	0.78	0.64	0.87	11.02	0.46
14326	JHU13896.P146E03	CGRRF1	15.1	0.94	0.89	0.96	11.79	1.09	0.79	0.65	0.88	11.80	0.67
17688	JHU19223.P195G04	PGAM5	20.5	0.94	0.89	0.96	9.00	0.83	0.21	-0.08	0.47	9.00	0.21
15306	JHU13753.P144C05	PGM5	18.0	0.94	0.89	0.96	9.74	0.91	0.40	0.12	0.61	9.72	0.30
26282	JHU14814.P212A09	ATP2C1	19.2	0.94	0.89	0.96	8.92	0.80	0.45	0.18	0.65	8.92	0.20
19569	JHU19693.P182D11	Tlx1	27.2	0.94	0.89	0.96	8.67	0.91	0.28	0.00	0.53	8.66	0.16
17068	JHU15696.P165G10	FERD3L	17.0	0.94	0.89	0.96	10.98	1.33	0.88	0.80	0.93	10.97	1.11
13594	JHU14947.P157G08	TMEM189	15.8	0.94	0.89	0.96	9.65	0.83	0.46	0.20	0.66	9.62	0.23
18337	JHU14057.P179F01	TCL6	14.9	0.94	0.89	0.96	9.91	1.17	0.82	0.70	0.90	9.88	0.67
17309	JHU08378.P178H02	DDHD1	21.2	0.94	0.89	0.96	9.49	0.95	0.87	0.77	0.92	9.50	0.58
19862	JHU19114.P194C11	LCN6	19.2	0.94	0.89	0.96	9.63	0.82	0.46	0.20	0.66	9.64	0.28
15571	JHU14750.P155D03	GGTLC1	18.4	0.94	0.89	0.96	9.29	0.93	0.49	0.24	0.68	9.28	0.22
16068	JHU12496.P131A07	LST1	15.8	0.94	0.89	0.96	9.24	0.89	0.28	0.00	0.53	9.25	0.24
13975	JHU12254.P129F08	ACSL3	21.5	0.94	0.89	0.96	8.96	0.97	0.45	0.18	0.65	8.95	0.24
15085	JHU12959.P136D02	IGSF3	16.2	0.94	0.89	0.96	9.22	0.90	0.32	0.04	0.55	9.23	0.24
19501	JHU19801.P184D02	CNOT3	20.3	0.94	0.89	0.96	9.07	0.85	0.31	0.03	0.55	9.06	0.17
18781	JHU19068.P194F06	ADAMTS14	23.0	0.94	0.89	0.96	9.37	0.85	0.67	0.47	0.80	9.39	0.38
16756	JHU14998.P157A07	GTPBP8	18.6	0.94	0.89	0.96	9.11	0.90	0.29	0.00	0.53	9.12	0.20
11519	JHU11428.P120D12	TEFM	14.2	0.94	0.89	0.96	9.77	0.89	0.63	0.43	0.78	9.81	0.32
19585	JHU06718.P187D01	PPA2	21.1	0.94	0.89	0.96	9.53	0.94	0.57	0.34	0.74	9.50	0.32
19689	JHU04845.P190D01	LAMTOR3	20.0	0.94	0.89	0.96	9.26	0.90	0.56	0.32	0.73	9.24	0.23
16788	JHU14995.P157A11	HG492309.1_	15.0	0.94	0.89	0.96	8.77	0.98	0.22	-0.07	0.48	8.77	0.25
18836	JHU19379.P197E03	DGKK	15.9	0.94	0.89	0.96	11.39	1.09	0.90	0.83	0.94	11.36	0.84
16049	JHU12430.P130B03	TOM1L2	23.5	0.94	0.89	0.96	11.97	1.06	0.90	0.82	0.94	11.96	0.72
19918	JHU19527.P198C06	PTPRD	16.1	0.94	0.89	0.96	8.97	0.93	0.59	0.37	0.75	8.94	0.26
9908	JHU09258.P097E03	FBXO3	26.8	0.94	0.89	0.96	10.48	0.98	0.73	0.56	0.84	10.46	0.43
14610	JHU15279.P160E03	TPO	20.8	0.94	0.89	0.96	9.10	0.89	0.41	0.14	0.62	9.09	0.22
26719	JHU02187.P232B04	PMEL	26.7	0.94	0.89	0.96	10.38	1.36	0.89	0.81	0.94	10.36	0.97
16773	JHU14983.P157B09	TRMT11	14.9	0.94	0.89	0.96	8.93	0.91	0.29	0.01	0.53	8.92	0.25
14811	JHU11686.P122D04	SH3BGR	21.5	0.94	0.89	0.96	11.08	1.38	0.95	0.91	0.97	11.06	1.30
24602	JHU18182.P209C04	FAM135A	22.5	0.94	0.89	0.96	8.53	0.87	0.39	0.11	0.60	8.52	0.16
20897	JHU19221.P195B09	NTN4	21.1	0.94	0.89	0.96	10.13	0.81	0.48	0.22	0.67	10.11	0.27
17057	JHU15935.P167H09	RXFP3	14.3	0.94	0.89	0.96	9.23	0.84	0.34	0.06	0.57	9.21	0.22
17747	JHU19167.P195H11	ATPAF1	21.2	0.94	0.89	0.96	9.36	0.95	0.65	0.44	0.79	9.35	0.43
20513	JHU13221.P179B09	C20orf24	15.1	0.94	0.89	0.96	9.30	0.84	0.32	0.04	0.56	9.29	0.21
13864	JHU12054.P126E05	KJ903167	19.8	0.94	0.89	0.96	10.07	1.11	0.88	0.79	0.93	10.05	0.72
14851	JHU11608.P121D11	ZNF287	14.0	0.94	0.89	0.96	9.10	0.98	0.38	0.11	0.60	9.11	0.29
20451	JHU02431.P177B03	DHRS11	21.1	0.94	0.89	0.96	9.70	0.91	0.67	0.48	0.81	9.68	0.29
19711	JHU15720.P192D04	MASP1	12.8	0.94	0.89	0.96	10.18	0.93	0.78	0.63	0.87	10.15	0.53
20118	JHU15433.P162A07	LRRC6	14.8	0.94	0.89	0.96	11.07	0.97	0.79	0.65	0.88	11.04	0.59
15410	JHU14158.P148C07	SPHK1	17.7	0.94	0.89	0.96	9.73	0.98	0.81	0.69	0.89	9.72	0.52
18270	JHU01720.P176E02	TGOLN2	20.6	0.94	0.89	0.96	11.55	1.11	0.89	0.82	0.94	11.51	0.90
15308	JHU13467.P141C06	MKNK2	17.7	0.94	0.89	0.96	9.08	0.92	0.45	0.19	0.66	9.07	0.26
16778	JHU15206.P160A09	CLIC2	10.6	0.94	0.89	0.96	10.08	1.04	0.85	0.74	0.91	10.07	0.55
26272	JHU18284.P210A08	KCNJ16	18.9	0.94	0.89	0.96	9.60	0.86	0.55	0.31	0.72	9.58	0.33
18017	JHU15526.P163F09	SCGB2B2	21.7	0.94	0.89	0.96	8.91	0.85	0.26	-0.03	0.51	8.91	0.17
16968	JHU15453.P162G09	RPL3_frag	14.7	0.94	0.89	0.96	9.05	0.78	0.29	0.01	0.53	9.05	0.22
19613	JHU15080.P186D02	STXBP1	23.6	0.94	0.89	0.96	9.06	0.87	0.71	0.53	0.83	9.04	0.23
18354	JHU14106.P180E03	FAM96A	18.1	0.94	0.89	0.96	12.04	1.25	0.88	0.79	0.93	12.03	0.90
14495	JHU14467.P152F12	HIST1H2AJ	23.3	0.94	0.89	0.96	8.97	0.92	0.46	0.20	0.66	8.95	0.27
14868	JHU11520.P121C11	AKAP5	17.6	0.94	0.89	0.96	10.84	0.95	0.84	0.73	0.91	10.84	0.56
20631	JHU19597.P181B12	Rb1	21.6	0.94	0.89	0.96	8.98	0.82	0.30	0.02	0.54	8.98	0.21
16056	JHU12471.P131A04	CMTM1	12.5	0.94	0.89	0.96	9.56	0.98	0.74	0.57	0.85	9.56	0.45
12912	JHU12514.P131G06	RPS21	15.8	0.94	0.89	0.96	9.09	0.90	0.45	0.18	0.65	9.10	0.20
15195	JHU13153.P138D04	ITGA5	16.0	0.94	0.89	0.96	9.08	0.89	0.34	0.06	0.57	9.06	0.23
14980	JHU12506.P131C03	KJ903813.1_	17.1	0.94	0.89	0.96	9.71	1.01	0.61	0.39	0.76	9.70	0.33
17408	JHU19648.P182G04	Hoxa2	19.0	0.94	0.89	0.96	8.52	0.89	0.32	0.04	0.56	8.50	0.20
19580	JHU19839.P184C12	PRDM4	18.2	0.94	0.89	0.96	10.32	0.82	0.73	0.55	0.84	10.30	0.39
12246	JHU10099.P106A07	DSCR4	15.6	0.94	0.89	0.96	10.38	1.13	0.83	0.72	0.90	10.37	0.62
15692	JHU14971.P157C06	SNRNP70	19.5	0.94	0.89	0.96	8.76	0.96	0.23	-0.06	0.49	8.74	0.21
16981	JHU15576.P164H11	ADCYAP1	19.7	0.94	0.89	0.96	8.97	0.86	0.52	0.28	0.70	8.95	0.20
13165	JHU13758.P144H02	PPM1F	21.4	0.94	0.89	0.96	13.76	1.47	0.92	0.86	0.96	13.77	1.16
24696	JHU18690.P215C04	KCNJ4	23.5	0.94	0.89	0.96	9.01	0.82	0.49	0.24	0.68	8.99	0.25
18902	JHU19480.P198E11	GRK7	23.9	0.94	0.89	0.96	9.06	0.84	0.68	0.49	0.81	9.06	0.33
16054	JHU12374.P130A03	FRMD8	23.6	0.94	0.89	0.96	11.95	0.97	0.77	0.61	0.86	11.96	0.69
19701	JHU15700.P192D03	GK2	24.8	0.94	0.89	0.96	9.10	0.80	0.44	0.17	0.64	9.09	0.19
14331	JHU13955.P146F04	OR4K1	22.4	0.94	0.89	0.96	8.74	0.91	0.28	-0.01	0.52	8.73	0.25
13034	JHU12982.P136G09	OPTN	28.0	0.94	0.89	0.96	12.79	1.04	0.92	0.87	0.96	12.78	0.95
19279	JHU16147.P169D10	ZCWPW2	18.4	0.94	0.89	0.96	8.80	0.84	0.44	0.18	0.64	8.78	0.16
15511	JHU14204.P149D08	HOXA11	22.8	0.94	0.89	0.96	8.89	0.90	0.31	0.02	0.55	8.88	0.21
14136	JHU13241.P139E04	RASA4	20.2	0.94	0.89	0.96	8.93	0.96	0.19	-0.10	0.45	8.90	0.26
15158	JHU12817.P134C11	TRIP6	19.9	0.94	0.89	0.96	9.53	0.96	0.81	0.69	0.89	9.55	0.44
19475	JHU14010.P179D11	GTPBP6	20.7	0.94	0.89	0.96	9.52	0.83	0.45	0.19	0.66	9.50	0.26
19710	JHU16458.P192C02	PDS5B	15.6	0.94	0.89	0.96	9.20	0.87	0.59	0.36	0.75	9.15	0.26
16174	JHU12786.P134A06	PCBP2	16.1	0.94	0.89	0.96	10.78	1.13	0.80	0.67	0.89	10.76	0.61
16732	JHU15192.P160A04	AHNAK2	21.3	0.94	0.89	0.96	9.23	1.02	0.84	0.72	0.91	9.21	0.53
19114	JHU16038.P168C01	ST8SIA2	19.2	0.94	0.89	0.96	9.55	0.79	0.53	0.29	0.71	9.56	0.28
15330	JHU13437.P141C09	EIF4E3	20.8	0.94	0.89	0.96	9.32	1.02	0.66	0.46	0.80	9.31	0.32
14687	JHU15229.P160F12	IGKC	22.2	0.94	0.89	0.96	9.66	1.00	0.73	0.56	0.84	9.62	0.40
15671	JHU14934.P157D04	FGFR1OP2	13.1	0.94	0.89	0.96	12.94	1.06	0.83	0.71	0.90	12.91	0.76
19931	JHU19535.P198D08	SBK1	18.4	0.94	0.89	0.96	9.13	0.80	0.36	0.09	0.59	9.15	0.25
18392	JHU14331.P179E08	RAI2	21.8	0.94	0.89	0.96	9.31	0.96	0.64	0.43	0.78	9.29	0.34
12994	JHU12729.P133G05	ZNF626	20.2	0.94	0.89	0.96	8.91	0.89	0.21	-0.09	0.46	8.89	0.17
19529	JHU19607.P182D05	A2aik5	25.0	0.94	0.89	0.96	8.56	0.96	0.23	-0.06	0.48	8.54	0.23
15493	JHU14253.P149D05	TLR7	28.6	0.94	0.89	0.96	8.77	0.96	0.39	0.12	0.61	8.75	0.23
13276	JHU14119.P148G04	INHBA	18.7	0.94	0.89	0.96	8.82	0.89	0.35	0.08	0.58	8.80	0.19
15565	JHU14844.P156D02	HSPA4	20.3	0.94	0.89	0.96	8.66	1.05	0.60	0.38	0.76	8.64	0.32
10901	JHU09182.P096D07	PRDX4	15.8	0.94	0.89	0.96	13.11	1.10	0.89	0.82	0.94	13.13	0.79
13338	JHU13808.P145G12	EGFR	20.5	0.94	0.89	0.96	9.26	0.88	0.38	0.11	0.60	9.24	0.22
13255	JHU14137.P148H01	PFKL	11.3	0.94	0.89	0.96	9.31	0.87	0.24	-0.05	0.50	9.31	0.20
15618	JHU14597.P153C09	SHOX	19.1	0.94	0.89	0.96	8.98	0.92	0.23	-0.06	0.48	8.99	0.20
11844	JHU08684.P091A07	IGHG3	24.2	0.94	0.89	0.96	10.77	1.05	0.90	0.82	0.94	10.74	0.74
16513	JHU14413.P151B01	TARP	16.1	0.94	0.89	0.96	9.33	0.88	0.44	0.17	0.64	9.35	0.21
17698	JHU19003.P193G05	F13B	24.5	0.94	0.89	0.96	8.56	0.87	0.21	-0.08	0.47	8.57	0.23
14645	JHU15242.P160F07	KCTD21-AS1	20.7	0.94	0.89	0.96	9.92	0.93	0.78	0.64	0.87	9.92	0.49
20484	JHU13078.P179A07	KAT8	20.0	0.94	0.89	0.96	8.77	0.90	0.38	0.10	0.60	8.75	0.20
16751	JHU14944.P157B06	GTPBP8	16.9	0.94	0.89	0.96	9.34	0.87	0.40	0.13	0.61	9.35	0.27
11832	JHU08667.P091A04	FAM120B	24.2	0.94	0.89	0.96	12.56	1.55	0.95	0.91	0.97	12.58	1.31
15607	JHU14612.P153D08	ZNF138	18.2	0.94	0.89	0.96	9.61	0.82	0.50	0.25	0.69	9.62	0.24
17359	JHU04340.P177H10	DAPP1	17.3	0.94	0.89	0.96	8.79	0.88	0.15	-0.14	0.42	8.78	0.21
19326	JHU01369.P176C02	FOXP1	22.4	0.94	0.89	0.96	8.69	0.95	0.07	-0.22	0.35	8.67	0.20
24665	JHU18366.P211D12	HBA1	15.7	0.94	0.89	0.96	9.03	0.99	0.65	0.45	0.79	9.00	0.32
18032	JHU15482.P163E10	ANKRD30B	16.5	0.94	0.89	0.96	10.67	0.91	0.82	0.70	0.90	10.65	0.63
17556	JHU19981.P185G11	Sebox	19.4	0.94	0.89	0.96	8.38	0.91	0.29	0.00	0.53	8.37	0.19
19866	JHU19028.P193C12	LY6G6F	20.4	0.94	0.89	0.96	8.58	0.93	0.57	0.35	0.74	8.58	0.23
19801	JHU19189.P195D04	ERV3-1	18.3	0.94	0.89	0.96	8.28	0.99	0.37	0.10	0.59	8.27	0.27
13406	JHU14438.P152G06	COA6	19.1	0.94	0.89	0.96	9.21	0.89	0.57	0.34	0.73	9.18	0.32
14304	JHU13561.P142E12	SEC61A2	15.6	0.94	0.89	0.96	9.30	0.88	0.48	0.22	0.67	9.29	0.21
13368	JHU14367.P151G04	BAGE2	18.7	0.94	0.89	0.96	9.91	0.94	0.47	0.21	0.66	9.91	0.30
15557	JHU14540.P153D01	LINC00885_f	24.4	0.94	0.89	0.96	9.54	0.90	0.49	0.24	0.68	9.55	0.25
19137	JHU15916.P167D05	MMEL1	20.5	0.94	0.89	0.96	9.42	0.84	0.37	0.09	0.59	9.40	0.21
17334	JHU08161.P178G07	ALDH1L1	16.8	0.94	0.89	0.96	11.17	1.37	0.88	0.79	0.93	11.18	1.17
13436	JHU14455.P152G12	CTD-2126E3.	23.9	0.94	0.89	0.96	8.67	0.97	0.52	0.27	0.70	8.64	0.24
11234	JHU10427.P109C01	PAGE5	16.7	0.94	0.89	0.96	11.91	1.56	0.94	0.89	0.97	11.92	1.28
19512	JHU19772.P183C04	TRIM68	19.4	0.94	0.89	0.96	9.55	0.87	0.55	0.31	0.72	9.52	0.30
17591	JHU03385.P189H04	DTWD1	19.4	0.94	0.89	0.96	8.44	0.95	0.31	0.02	0.55	8.44	0.22
20445	JHU16554.P174B10	PVALB	16.2	0.94	0.89	0.96	10.21	1.28	0.88	0.79	0.93	10.15	0.83
11483	JHU11286.P118D08	BLOC1S5	15.7	0.94	0.89	0.96	9.38	0.92	0.62	0.41	0.77	9.38	0.29
18681	JHU11827.P191F08	ELOVL5	25.6	0.94	0.89	0.96	9.48	0.81	0.81	0.68	0.89	9.50	0.43
20989	JHU19519.P198B06	PPP1R9A	21.8	0.94	0.89	0.96	9.24	0.98	0.69	0.51	0.82	9.21	0.33
15341	JHU13716.P144D10	CYP3A7	19.0	0.94	0.89	0.96	9.47	0.86	0.34	0.06	0.57	9.46	0.23
16794	JHU14918.P157A12	SMIM12	17.3	0.94	0.89	0.96	8.93	0.94	0.03	-0.25	0.32	8.92	0.26
18514	JHU19847.P184E11	SALL4	20.6	0.94	0.89	0.96	8.65	0.87	0.16	-0.14	0.42	8.64	0.19
19408	JHU13447.P179C02	FICD	16.9	0.94	0.89	0.96	10.77	0.93	0.84	0.73	0.91	10.76	0.58
26193	JHU16641.P206B11	FOXD3	16.9	0.94	0.89	0.96	8.73	0.89	0.04	-0.25	0.32	8.74	0.20
18400	JHU07227.P178E08	FBP2	30.1	0.94	0.89	0.96	9.00	0.83	0.65	0.45	0.79	8.98	0.27
19324	JHU01471.P176C04	EIF2A	15.7	0.94	0.89	0.96	8.98	0.88	0.28	-0.01	0.52	8.98	0.18
15626	JHU14877.P156C09	RNASE10	13.6	0.94	0.89	0.96	10.04	0.97	0.83	0.71	0.90	10.00	0.51
20600	JHU19774.P183A08	TBX19	16.8	0.94	0.89	0.96	9.21	0.82	0.46	0.21	0.66	9.19	0.25
17322	JHU15954.P180G05	WT1-AS	19.3	0.94	0.89	0.96	8.93	0.95	0.76	0.60	0.86	8.91	0.42
13187	JHU13419.P141H07	CDKN2C	16.1	0.94	0.89	0.96	9.60	1.25	0.75	0.59	0.85	9.58	0.56
14143	JHU13361.P140F04	NPHS2	17.7	0.94	0.89	0.96	9.73	0.99	0.82	0.70	0.90	9.70	0.60
14185	JHU13120.P138F09	METTL22	18.3	0.94	0.89	0.96	10.44	1.08	0.91	0.85	0.95	10.42	0.82
14423	JHU14208.P149F04	IFT140	19.7	0.94	0.89	0.96	9.39	0.93	0.77	0.62	0.87	9.39	0.45
15509	JHU14425.P152D07	AHNAK	26.4	0.94	0.89	0.96	12.94	0.97	0.90	0.82	0.94	12.97	0.82
19929	JHU16835.P199D08	SCIMP	25.1	0.94	0.89	0.96	8.25	1.03	0.63	0.42	0.78	8.25	0.27
14401	JHU14384.P151F01	CREM	16.6	0.94	0.89	0.96	8.91	0.90	0.28	0.00	0.53	8.89	0.18
19284	JHU16125.P169C11	PPP2R5E	16.7	0.94	0.89	0.96	9.56	0.95	0.65	0.45	0.79	9.53	0.31
26226	JHU18488.P212A03	PCDHB15	16.3	0.94	0.89	0.96	8.90	0.83	0.36	0.09	0.59	8.90	0.20
11828	JHU08519.P089A03	TAS2R40	9.8	0.94	0.89	0.96	9.06	1.00	0.47	0.21	0.67	9.06	0.29
14210	JHU13438.P141E01	FARSB	17.8	0.94	0.89	0.96	10.30	1.30	0.88	0.79	0.93	10.28	0.88
11970	JHU08875.P093A09	KCNQ5	16.8	0.94	0.89	0.96	10.05	0.87	0.78	0.64	0.87	10.08	0.37
17975	JHU00292.P161F04	ATP6V1D	22.1	0.94	0.89	0.96	9.13	0.88	0.69	0.50	0.81	9.12	0.28
20553	JHU19642.P182B01	HAND1	18.5	0.94	0.89	0.96	9.02	0.83	0.47	0.21	0.66	8.99	0.24
14896	JHU12087.P127C02	PSMG1	16.3	0.94	0.89	0.96	9.23	1.01	0.77	0.63	0.87	9.22	0.38
19264	JHU16167.P170C08	CCDC66	20.9	0.94	0.89	0.96	8.63	0.93	0.02	-0.27	0.30	8.61	0.23
9326	JHU11297.P118G02	SEC24C	20.8	0.94	0.89	0.96	9.66	0.91	0.88	0.79	0.93	9.65	0.53
17483	JHU09874.P187H02	TBPL1	18.0	0.94	0.89	0.96	8.54	0.91	0.30	0.01	0.54	8.54	0.19
19889	JHU19460.P198D03	CDKL4	19.7	0.94	0.89	0.96	8.87	0.82	0.25	-0.04	0.50	8.87	0.22
23195	JHU17587.P218F08	TGM7	35.2	0.94	0.89	0.96	8.27	0.90	0.33	0.05	0.57	8.27	0.19
15403	JHU14036.P147D06	PLA2G12A	20.2	0.94	0.89	0.96	9.83	1.01	0.83	0.72	0.90	9.81	0.54
15429	JHU13849.P145D09	OR8B12	17.5	0.94	0.89	0.96	8.97	0.94	0.23	-0.06	0.48	8.96	0.23
15927	JHU11587.P121B12	SLC7A8	14.3	0.94	0.89	0.96	12.39	1.03	0.84	0.73	0.91	12.38	0.88
26219	JHU18363.P211B02	GNA13	20.0	0.94	0.89	0.96	8.71	0.83	0.33	0.05	0.57	8.70	0.18
14630	JHU15124.P159E05	HMGB4	15.5	0.94	0.89	0.96	8.90	0.90	0.41	0.14	0.62	8.90	0.18
13148	JHU13351.P140G12	YA043	23.1	0.94	0.89	0.96	8.83	0.91	0.35	0.07	0.58	8.81	0.24
15041	JHU12487.P131D09	GNG8	16.3	0.94	0.89	0.96	9.11	0.95	0.43	0.16	0.63	9.12	0.20
9816	JHU09048.P095E04	FAP	20.5	0.94	0.89	0.96	11.60	1.51	0.92	0.86	0.96	11.60	1.17
20346	JHU16089.P169A12	GPR63	14.7	0.94	0.89	0.96	9.36	0.82	0.19	-0.10	0.45	9.37	0.23
20487	JHU13169.P180B05	NCAPH2	17.6	0.94	0.89	0.96	9.88	0.94	0.89	0.80	0.94	9.85	0.66
17295	JHU04161.P177H02	FMO3	18.5	0.94	0.89	0.96	8.95	0.90	0.18	-0.11	0.44	8.94	0.21
20260	JHU16332.P171A03	THOC3	15.1	0.94	0.89	0.96	8.30	1.01	0.39	0.11	0.61	8.28	0.33
14619	JHU15055.P158F04	HYKK	28.6	0.94	0.89	0.96	8.77	0.93	0.47	0.21	0.67	8.75	0.21
13410	JHU14199.P149G09	PPM1N	14.1	0.94	0.89	0.96	9.04	0.87	0.25	-0.04	0.50	9.02	0.30
15708	JHU15266.P160C08	SLC29A4	21.3	0.94	0.89	0.96	8.88	0.89	0.16	-0.13	0.43	8.86	0.20
16082	JHU12582.P132A07	HTR3A	15.3	0.94	0.89	0.96	9.21	0.88	0.12	-0.17	0.39	9.21	0.21
26341	JHU18589.P213B05	RAB3A	24.5	0.94	0.89	0.96	8.60	0.88	0.48	0.22	0.67	8.60	0.21
18623	JHU14923.P188F12	C4BPB	24.9	0.94	0.89	0.96	9.25	0.83	0.60	0.38	0.76	9.22	0.24
8890	JHU09271.P097G08	WDR83	18.1	0.94	0.89	0.96	10.25	1.08	0.90	0.83	0.95	10.27	0.65
15222	JHU13136.P138C07	DHCR24	17.8	0.94	0.89	0.96	9.73	0.85	0.36	0.08	0.58	9.71	0.23
15189	JHU13343.P140D03	GSTCD	12.6	0.94	0.89	0.96	8.80	1.00	0.42	0.15	0.63	8.78	0.27
9581	JHU08031.P084F10	RALGDS	21.1	0.94	0.89	0.96	13.47	1.41	0.95	0.91	0.97	13.44	1.15
12221	JHU10134.P106B02	MRPS27	16.0	0.94	0.89	0.96	10.00	0.98	0.72	0.54	0.83	9.99	0.46
13587	JHU15132.P159H07	IGKC	19.2	0.94	0.89	0.96	9.16	0.95	0.55	0.31	0.72	9.13	0.26
14286	JHU13582.P142E10	TMX3	18.5	0.94	0.89	0.96	10.38	1.12	0.85	0.75	0.91	10.36	0.64
12159	JHU09915.P104B08	EPHA3	13.8	0.94	0.89	0.96	9.28	0.98	0.45	0.18	0.65	9.29	0.29
14312	JHU13935.P146E01	CARNS1	22.1	0.94	0.89	0.96	8.62	1.00	0.45	0.19	0.65	8.60	0.25
24700	JHU18768.P216C04	ESF1	19.9	0.94	0.89	0.96	8.14	1.00	0.46	0.20	0.66	8.13	0.25
13560	JHU15157.P159G04	OR2T2	15.8	0.94	0.89	0.96	9.04	0.89	0.47	0.22	0.67	9.05	0.19
9175	JHU10390.P109H08	FAAH2	25.4	0.94	0.89	0.96	11.83	1.31	0.94	0.89	0.96	11.84	0.97
16608	JHU14330.P150A12	RAD51D	13.6	0.94	0.89	0.96	8.91	0.97	0.08	-0.21	0.36	8.90	0.29
18170	JHU16144.P169E04	WDR25	25.7	0.94	0.89	0.96	9.16	0.81	0.59	0.36	0.75	9.17	0.34
13000	JHU12784.P134G05	OTP	17.6	0.94	0.89	0.96	8.80	0.96	0.54	0.30	0.72	8.79	0.25
14373	JHU13837.P145F09	OR10K2	18.7	0.94	0.89	0.96	8.48	1.05	0.40	0.13	0.62	8.46	0.30
14514	JHU14858.P156E03	NDST4	20.5	0.94	0.89	0.96	8.74	1.04	0.42	0.15	0.63	8.71	0.31
14977	JHU12454.P131D01	BAGE4	17.9	0.94	0.89	0.96	9.03	0.97	0.53	0.29	0.71	9.04	0.25
18898	JHU16935.P200E11	CCDC96	23.3	0.94	0.89	0.96	8.87	0.98	0.76	0.60	0.86	8.88	0.56
19390	JHU01534.P176C10	DPH7	14.5	0.94	0.89	0.96	9.76	0.84	0.57	0.34	0.73	9.75	0.30
26505	JHU17891.P222B01	DUX4L2	23.4	0.94	0.89	0.96	8.43	0.89	0.23	-0.06	0.48	8.43	0.17
19397	JHU03027.P177D01	LYG1	23.9	0.94	0.89	0.96	9.51	0.90	0.65	0.45	0.79	9.48	0.29
13294	JHU13907.P146G06	ACKR3	16.5	0.93	0.89	0.96	9.31	0.86	0.45	0.18	0.65	9.28	0.22
15466	JHU14517.P152C01	C16orf47	24.5	0.93	0.89	0.96	8.97	0.94	0.30	0.02	0.54	8.95	0.23
18598	JHU07623.P187E09	AREL1	19.8	0.93	0.89	0.96	9.32	0.85	0.36	0.08	0.58	9.30	0.24
9165	JHU10698.P112H06	SMIM24	24.7	0.93	0.89	0.96	11.23	1.27	0.94	0.89	0.96	11.19	1.03
13627	JHU15023.P158H12	COG3	19.4	0.93	0.89	0.96	9.83	0.89	0.80	0.66	0.88	9.80	0.48
16696	JHU14778.P155A12	ESRP1	17.7	0.93	0.89	0.96	11.38	0.90	0.86	0.77	0.92	11.36	0.73
15720	JHU15071.P158C09	RASGRP2	19.4	0.93	0.89	0.96	9.47	0.83	0.47	0.21	0.67	9.45	0.24
12508	JHU11471.P120A04	MFAP3L	11.8	0.93	0.89	0.96	10.65	1.09	0.82	0.70	0.90	10.64	0.75
16583	JHU14492.P152B09	CRCP	20.3	0.93	0.89	0.96	11.91	1.15	0.85	0.75	0.92	11.91	0.83
11963	JHU08990.P094B08	PPM1G	20.4	0.93	0.89	0.96	14.39	1.08	0.86	0.77	0.92	14.38	0.75
14564	JHU14712.P155E11	ABCG1	15.4	0.93	0.89	0.96	8.83	0.93	0.31	0.03	0.55	8.81	0.20
14624	JHU15093.P158E04	ZNF576	19.8	0.93	0.89	0.96	8.81	0.94	0.37	0.10	0.60	8.80	0.23
17093	JHU16123.P169H01	OR3A2	13.6	0.93	0.89	0.96	8.76	0.84	0.46	0.20	0.66	8.74	0.24
19056	JHU15573.P163C06	ZNF334	21.7	0.93	0.89	0.96	9.49	0.86	0.60	0.38	0.76	9.47	0.27
13375	JHU14488.P152H04	PCBD2	15.6	0.93	0.89	0.96	8.60	1.01	0.42	0.15	0.63	8.58	0.27
17140	JHU16104.P169G07	LASS1	16.0	0.93	0.89	0.96	9.80	0.88	0.63	0.42	0.78	9.77	0.45
20816	JHU08369.P191A10	CCBL2	10.9	0.93	0.89	0.96	9.33	0.81	0.44	0.17	0.64	9.32	0.23
20357	JHU16426.P173B01	IGHG1	23.6	0.93	0.89	0.96	10.65	0.90	0.86	0.76	0.92	10.63	0.65
11908	JHU09065.P095A03	IL10RB	18.5	0.93	0.89	0.96	10.99	1.16	0.89	0.81	0.94	10.99	0.78
19290	JHU16091.P169C12	GPR63	13.3	0.93	0.89	0.96	9.06	0.80	0.51	0.27	0.70	9.06	0.19
14460	JHU14460.P152E08	LINC00173	19.5	0.93	0.89	0.96	9.50	0.91	0.49	0.24	0.68	9.47	0.25
17454	JHU19647.P182G10	HOXA10	20.2	0.93	0.89	0.96	8.46	0.95	0.47	0.21	0.67	8.45	0.24
13521	JHU14697.P154H11	TM4SF1	13.8	0.93	0.89	0.96	8.78	0.97	0.59	0.36	0.75	8.76	0.24
17461	JHU19939.P184H11	Smarca2	15.8	0.93	0.89	0.96	9.77	1.04	0.80	0.67	0.89	9.78	0.57
14021	JHU12712.P133F01	TDP1	17.5	0.93	0.89	0.96	9.90	1.05	0.85	0.74	0.91	9.90	0.62
19915	JHU16858.P199D06	GAGE12B	21.0	0.93	0.89	0.96	8.29	1.00	0.61	0.40	0.77	8.28	0.24
17982	JHU15621.P164E02	NG_023218.1	20.0	0.93	0.89	0.96	8.56	0.94	0.28	-0.01	0.52	8.54	0.23
16411	JHU13546.P142B12	PAX3	15.5	0.93	0.89	0.96	8.74	0.93	0.27	-0.02	0.52	8.73	0.24
20250	JHU15755.P165A12	SSX4	15.5	0.93	0.89	0.96	9.51	0.83	0.30	0.02	0.54	9.49	0.25
14440	JHU14317.P150E05	LRSAM1	17.9	0.93	0.89	0.96	9.36	0.84	0.63	0.43	0.78	9.37	0.28
16430	JHU13930.P146A02	IRX2	13.8	0.93	0.89	0.96	9.91	1.04	0.87	0.77	0.92	9.91	0.69
24923	JHU17883.P222D08	CGB	25.3	0.93	0.89	0.96	9.19	0.90	0.76	0.60	0.86	9.17	0.36
19185	JHU15835.P166D11	SLC6A5	20.0	0.93	0.89	0.96	8.92	0.87	0.49	0.23	0.68	8.92	0.20
16339	JHU13624.P143B03	FADS1	14.2	0.93	0.89	0.96	9.39	0.88	0.30	0.02	0.54	9.39	0.23
13588	JHU14985.P157G07	TSPAN32	18.6	0.93	0.89	0.96	9.16	0.90	0.46	0.20	0.66	9.15	0.26
18279	JHU01894.P176F05	RHOT2	21.3	0.93	0.89	0.96	8.87	0.88	0.00	-0.37	0.20	8.86	0.16
20187	JHU15807.P166B04	LHX6	10.8	0.93	0.89	0.96	8.98	0.88	0.12	-0.17	0.39	8.98	0.22
12990	JHU12994.P136G02	SF3B3	20.0	0.93	0.89	0.96	8.69	0.97	0.42	0.15	0.63	8.66	0.25
26561	JHU17968.P223B09	ASB15	25.4	0.93	0.89	0.96	8.54	0.87	0.38	0.10	0.60	8.54	0.18
18653	JHU06734.P190F02	CLK2	30.6	0.93	0.89	0.96	8.57	0.90	0.55	0.32	0.73	8.56	0.23
13188	JHU13599.P143G07	ALG10B	16.9	0.93	0.89	0.96	8.90	0.84	0.38	0.11	0.60	8.88	0.21
16530	JHU14491.P152A03	RAD51C	11.3	0.93	0.89	0.96	8.91	1.01	0.42	0.16	0.63	8.91	0.25
19128	JHU15877.P167C04	SUGCT	13.4	0.93	0.89	0.96	10.11	0.84	0.76	0.61	0.86	10.08	0.50
19089	JHU15464.P162D11	TMPRSS12	18.7	0.93	0.89	0.96	10.66	0.72	0.61	0.39	0.76	10.67	0.42
18609	JHU02355.P186F11	EIF1AD	29.5	0.93	0.89	0.96	8.23	1.02	0.42	0.16	0.63	8.22	0.29
20087	JHU15358.P161B04	RAB2B	29.1	0.93	0.89	0.96	9.06	0.96	0.32	0.04	0.56	9.05	0.25
19453	JHU05514.P178D06	KLF4	23.5	0.93	0.89	0.96	9.20	0.77	0.41	0.14	0.63	9.21	0.24
17358	JHU08246.P178G10	TRIM26	15.2	0.93	0.89	0.96	8.86	0.87	0.54	0.30	0.71	8.85	0.29
20774	JHU07638.P191A05	C16orf62	23.6	0.93	0.89	0.96	8.85	0.82	0.32	0.04	0.55	8.84	0.20
19481	JHU14022.P179D12	MAPK8IP2	18.9	0.93	0.89	0.96	12.01	1.11	0.89	0.81	0.94	11.96	0.82
12770	JHU11968.P125G01	RIPPLY1	25.6	0.93	0.89	0.96	10.60	1.10	0.95	0.91	0.97	10.54	0.85
12201	JHU10127.P106B01	LZIC	12.8	0.93	0.89	0.96	9.97	1.28	0.89	0.82	0.94	9.92	0.80
15440	JHU14020.P147C10	KBTBD6	18.4	0.93	0.89	0.96	10.77	1.00	0.74	0.58	0.85	10.75	0.55
19920	JHU16880.P199C06	KJ901180_fr	15.8	0.93	0.89	0.96	8.85	0.87	0.57	0.34	0.73	8.84	0.19
20947	JHU16849.P199B03	CTAGE5	18.2	0.93	0.89	0.96	9.26	0.87	0.53	0.29	0.71	9.25	0.27
15465	JHU14289.P150D01	CPNE6	21.4	0.93	0.89	0.96	12.26	1.30	0.88	0.80	0.93	12.26	0.95
14487	JHU14231.P149F12	PDIA5	21.2	0.93	0.89	0.96	10.02	0.88	0.79	0.65	0.88	9.99	0.60
16393	JHU13558.P142B09	RAB3IP	20.3	0.93	0.88	0.96	9.96	1.07	0.77	0.63	0.87	9.92	0.56
13947	JHU12386.P130F04	GPR85	21.2	0.93	0.88	0.96	14.22	1.10	0.85	0.75	0.92	14.22	0.68
15496	JHU14295.P150C05	DNAI1	20.7	0.93	0.88	0.96	9.02	0.94	0.43	0.17	0.64	9.02	0.28
15563	JHU14715.P155D02	NAE1	19.4	0.93	0.88	0.96	8.91	0.97	0.38	0.11	0.60	8.90	0.22
20900	JHU19202.P195A11	ITIH4	18.8	0.93	0.88	0.96	8.44	0.96	0.36	0.08	0.58	8.42	0.23
15541	JHU14461.P152D11	LOC400997_f	22.6	0.93	0.88	0.96	8.97	0.99	0.53	0.29	0.71	8.96	0.25
19254	JHU16206.P170C07	LRP8	19.3	0.93	0.88	0.96	8.51	0.94	0.22	-0.07	0.48	8.49	0.20
23662	JHU14853.P238E06	MGEA5	30.5	0.93	0.88	0.96	13.41	1.35	0.89	0.82	0.94	13.41	1.05
25184	JHU04424.P234C04	BCCIP	22.3	0.93	0.88	0.96	11.02	1.45	0.91	0.85	0.95	10.94	1.13
25153	JHU06983.P235D01	RAI2	33.3	0.93	0.88	0.96	9.64	1.04	0.76	0.60	0.86	9.59	0.57
16346	JHU13433.P141A04	DSCR9	13.7	0.93	0.88	0.96	9.78	1.01	0.52	0.27	0.70	9.77	0.35
19742	JHU15349.P192C06	P2RX7	17.4	0.93	0.88	0.96	9.72	0.85	0.67	0.48	0.80	9.69	0.33
13250	JHU13869.P145G01	SPINT2	19.2	0.93	0.88	0.96	10.00	0.88	0.69	0.50	0.82	9.99	0.35
12245	JHU10319.P108B07	LANCL2	15.2	0.93	0.88	0.96	10.28	1.21	0.81	0.68	0.89	10.32	0.70
15740	JHU15228.P160C12	IGKC	19.1	0.93	0.88	0.96	8.79	0.96	0.66	0.47	0.80	8.78	0.26
19688	JHU13859.P190C01	RAD54B	20.6	0.93	0.88	0.96	8.93	0.88	0.31	0.03	0.55	8.93	0.16
18459	JHU19665.P182F04	Nfkbie	31.4	0.93	0.88	0.96	8.48	0.95	0.36	0.09	0.59	8.46	0.21
14508	JHU14549.P153E02	HIST1H2BD	22.6	0.93	0.88	0.96	8.91	0.89	0.42	0.16	0.63	8.91	0.23
14377	JHU13921.P146F09	GDF3	21.9	0.93	0.88	0.96	9.11	0.87	0.38	0.11	0.60	9.10	0.26
19632	JHU13921.P187C06	GDF3	16.8	0.93	0.88	0.96	9.29	0.85	0.67	0.48	0.80	9.28	0.28
18390	JHU07283.P178E07	SPATA19	21.0	0.93	0.88	0.96	9.29	0.98	0.70	0.52	0.82	9.26	0.40
17422	JHU19619.P182G06	Cebpa	20.0	0.93	0.88	0.96	8.47	0.94	0.40	0.13	0.62	8.46	0.23
17318	JHU15954.P179G05	WT1-AS	14.0	0.93	0.88	0.96	9.05	0.93	0.81	0.68	0.89	9.05	0.52
19672	JHU06258.P187C12	FBXW5_frag	18.3	0.93	0.88	0.96	10.35	0.81	0.43	0.17	0.64	10.35	0.32
14272	JHU13583.P142E08	TXNRD2	15.8	0.93	0.88	0.96	9.37	0.88	0.47	0.21	0.67	9.37	0.27
17035	JHU15866.P167H06	AMICA1	19.7	0.93	0.88	0.96	9.14	0.84	0.58	0.35	0.74	9.13	0.31
16387	JHU13478.P141B11	PPP2R3C	16.1	0.93	0.88	0.96	9.97	1.08	0.87	0.78	0.93	9.98	0.74
20682	JHU10340.P188A05	PYY2	17.3	0.93	0.88	0.96	9.39	0.89	0.70	0.52	0.82	9.35	0.27
19024	JHU15528.P163C02	ERCC6L2	18.0	0.93	0.88	0.96	8.94	0.86	0.41	0.14	0.62	8.95	0.19
16641	JHU14713.P155B05	AES	10.9	0.93	0.88	0.96	10.90	1.11	0.92	0.86	0.96	10.89	0.90
26200	JHU16808.P207A12	ZNF775	22.4	0.93	0.88	0.96	8.31	0.99	0.37	0.10	0.60	8.31	0.27
13421	JHU14478.P152H10	RP5-842K16.	17.1	0.93	0.88	0.96	8.78	0.93	0.25	-0.03	0.50	8.77	0.17
13234	JHU13768.P144G11	RASGEF1C	25.0	0.93	0.88	0.96	9.82	0.92	0.66	0.46	0.80	9.81	0.40
18523	JHU19633.P182F12	ZNF362	35.5	0.93	0.88	0.96	8.60	0.89	0.24	-0.05	0.49	8.59	0.18
17659	JHU07608.P190H12	ADGRE1	25.2	0.93	0.88	0.96	8.82	0.84	0.26	-0.03	0.51	8.83	0.20
14462	JHU14484.P152E06	TMEM196	20.5	0.93	0.88	0.96	9.67	0.85	0.70	0.52	0.82	9.65	0.33
20726	JHU01323.P186A11	SCP2	17.8	0.93	0.88	0.96	9.27	1.07	0.76	0.60	0.86	9.22	0.44
13425	JHU14287.P150H11	CENPM	14.7	0.93	0.88	0.96	8.70	0.97	0.51	0.26	0.69	8.67	0.24
17520	JHU09636.P187G06	GSPT1	20.0	0.93	0.88	0.96	8.99	0.99	0.71	0.53	0.83	8.97	0.34
24603	JHU18331.P210D04	WRNIP1	20.4	0.93	0.88	0.96	9.57	0.91	0.87	0.78	0.93	9.56	0.63
17311	JHU06829.P180H04	PIBF1	23.3	0.93	0.88	0.96	8.61	0.94	0.50	0.25	0.69	8.59	0.24
15155	JHU12853.P135D11	D2HGDH_frag	16.1	0.93	0.88	0.96	9.82	0.94	0.38	0.11	0.60	9.81	0.27
24734	JHU18752.P216C06	CLIP2	19.6	0.93	0.88	0.96	8.21	0.99	0.19	-0.10	0.45	8.20	0.21
15000	JHU12500.P131C04	LY6G5C	15.2	0.93	0.88	0.96	10.69	0.81	0.70	0.51	0.82	10.70	0.40
26203	JHU16696.P206B12	ZFPM2	24.4	0.93	0.88	0.96	8.79	0.90	0.30	0.01	0.54	8.81	0.25
13275	JHU13895.P146H04	CD86	22.0	0.93	0.88	0.96	8.69	0.90	0.28	0.00	0.53	8.67	0.22
20822	JHU04050.P190A11	CEP70	21.5	0.93	0.88	0.96	8.61	0.93	0.46	0.21	0.66	8.61	0.20
15133	JHU12775.P134D06	LRRC1	21.0	0.93	0.88	0.96	11.37	1.07	0.93	0.88	0.96	11.35	0.92
20768	JHU04025.P190A04	TMEM168_fra	17.4	0.93	0.88	0.96	8.78	0.98	0.25	-0.04	0.50	8.75	0.27
13599	JHU15284.P160H08	UTP18	17.5	0.93	0.88	0.96	8.61	0.93	0.35	0.07	0.58	8.59	0.23
16626	JHU14813.P156A03	ATP2C1	13.5	0.93	0.88	0.96	9.35	0.93	0.39	0.12	0.61	9.35	0.19
14662	JHU15150.P159E09	MMS19	19.8	0.93	0.88	0.96	9.61	0.82	0.09	-0.20	0.37	9.61	0.21
16434	JHU14108.P148A03	FCRLA	16.2	0.93	0.88	0.96	10.65	0.85	0.80	0.67	0.89	10.65	0.54
10909	JHU08947.P094D06	DCP1A	20.2	0.93	0.88	0.96	11.34	1.13	0.93	0.88	0.96	11.34	0.94
16242	JHU13319.P140A03	C17orf47	14.1	0.93	0.88	0.96	8.69	0.98	0.19	-0.10	0.45	8.67	0.26
20209	JHU15848.P166B07	TTC6	20.9	0.93	0.88	0.96	8.68	1.01	0.51	0.27	0.70	8.68	0.35
15494	JHU14408.P151C05	POLR2J2	21.1	0.93	0.88	0.96	8.89	0.97	0.26	-0.03	0.51	8.88	0.22
17038	JHU15817.P166G06	NRN1L	21.2	0.93	0.88	0.96	8.59	0.91	0.23	-0.06	0.48	8.59	0.25
14035	JHU12845.P135F03	CHCHD7	20.3	0.93	0.88	0.96	9.17	0.97	0.47	0.22	0.67	9.16	0.25
15568	JHU14756.P155C02	KIR2DL3	15.8	0.93	0.88	0.96	9.31	0.91	0.41	0.14	0.62	9.32	0.26
12921	JHU12450.P131H08	ATP5J2	18.0	0.93	0.88	0.96	9.16	0.86	0.32	0.04	0.56	9.17	0.16
19458	JHU02344.P177C09	HACL1	24.8	0.93	0.88	0.96	10.04	1.17	0.85	0.74	0.91	10.00	0.63
15479	JHU14240.P149D04	RUFY1	15.7	0.93	0.88	0.96	9.15	0.92	0.59	0.37	0.75	9.15	0.27
13030	JHU12917.P135G09	TTC17	23.0	0.93	0.88	0.96	9.57	0.93	0.54	0.30	0.71	9.57	0.24
15388	JHU14132.P148C04	NRIP3	15.6	0.93	0.88	0.96	9.52	0.94	0.72	0.54	0.83	9.51	0.38
20213	JHU15968.P168B07	CDON	17.9	0.93	0.88	0.96	8.88	0.92	0.04	-0.24	0.33	8.88	0.22
19543	JHU19605.P181D08	Zfp811	19.9	0.93	0.88	0.96	10.37	0.83	0.77	0.62	0.86	10.35	0.51
20282	JHU16075.P169A04	CYP2E1	29.0	0.93	0.88	0.96	10.32	0.80	0.81	0.68	0.89	10.32	0.50
19256	JHU16327.P171C08	SMR3B_frag	13.9	0.93	0.88	0.96	10.69	0.84	0.78	0.63	0.87	10.65	0.52
16219	JHU12761.P134B12	WDR70_frag	12.0	0.93	0.88	0.96	8.93	0.96	0.24	-0.05	0.49	8.91	0.25
17488	JHU09632.P187G02	LOC10192947	16.8	0.93	0.88	0.96	9.06	1.01	0.66	0.46	0.79	9.02	0.34
12210	JHU10332.P108A03	PDXDC1	20.7	0.93	0.88	0.96	11.52	1.29	0.91	0.84	0.95	11.48	1.00
15288	JHU13644.P143C04	MAOB	12.5	0.93	0.88	0.96	9.77	0.84	0.48	0.23	0.67	9.77	0.27
16586	JHU14489.P152A09	PLA2G1B	9.2	0.93	0.88	0.96	9.55	1.00	0.70	0.52	0.82	9.54	0.38
20643	JHU19931.P185B03	Prdm9	13.2	0.93	0.88	0.96	9.20	0.85	0.38	0.11	0.60	9.19	0.21
19651	JHU19946.P185D11	U2SURP	22.5	0.93	0.88	0.96	9.83	0.92	0.90	0.83	0.94	9.81	0.60
20780	JHU03552.P189A06	ACTR10	21.2	0.93	0.88	0.96	9.23	0.88	0.73	0.57	0.84	9.21	0.31
13961	JHU12350.P130F05	BC046095_fr	17.4	0.93	0.88	0.96	10.72	1.43	0.93	0.88	0.96	10.69	1.19
14928	JHU12100.P127C06	HHLA3	19.9	0.93	0.88	0.96	8.92	0.96	0.30	0.02	0.54	8.91	0.23
11284	JHU10453.P109C07	TPT1	17.9	0.93	0.88	0.96	9.18	0.90	0.51	0.27	0.70	9.17	0.21
12920	JHU12483.P131G08	E2F6	17.4	0.93	0.88	0.96	9.22	0.88	0.37	0.09	0.59	9.23	0.20
16631	JHU14578.P153B04	PDZK1IP1	23.5	0.93	0.88	0.96	12.00	1.19	0.81	0.69	0.89	12.03	0.79
18625	JHU11647.P191F01	H2AFV	19.7	0.93	0.88	0.96	8.58	0.83	0.33	0.05	0.56	8.57	0.16
18555	JHU02210.P186F04	BAD	24.9	0.93	0.88	0.96	9.36	1.01	0.75	0.58	0.85	9.31	0.46
19527	JHU19800.P184D05	CLOCK	24.0	0.93	0.88	0.96	9.88	0.86	0.75	0.60	0.85	9.88	0.41
24651	JHU18401.P211D10	RB1CC1	21.3	0.93	0.88	0.96	8.50	0.88	0.24	-0.04	0.50	8.50	0.12
13973	JHU12628.P132F07	NELFA	20.3	0.93	0.88	0.96	8.56	1.08	0.48	0.23	0.68	8.55	0.35
20065	JHU15493.P163B01	STPG1	19.5	0.93	0.88	0.96	9.25	0.89	0.54	0.30	0.72	9.24	0.20
19591	JHU12402.P188D01	LYRM7	22.7	0.93	0.88	0.96	8.85	0.86	0.39	0.11	0.61	8.85	0.20
17347	JHU05275.P177H11	USP45	17.6	0.93	0.88	0.96	8.43	0.96	0.46	0.20	0.66	8.42	0.22
15144	JHU12794.P134C09	PRKAR2A	14.3	0.93	0.88	0.96	10.84	0.97	0.76	0.60	0.86	10.85	0.52
26228	JHU17358.P209A03	MIB2	22.5	0.93	0.88	0.96	8.68	0.86	0.32	0.04	0.56	8.69	0.17
17216	JHU16490.P174G04	ODF3L2	14.4	0.93	0.88	0.96	9.26	0.77	0.57	0.33	0.73	9.26	0.24
11951	JHU08884.P093B06	LTF	12.8	0.93	0.88	0.96	9.63	0.86	0.50	0.25	0.69	9.64	0.21
15217	JHU13159.P138D07	LIMD2	15.2	0.93	0.88	0.96	10.15	1.03	0.79	0.65	0.88	10.14	0.79
16544	JHU14292.P150A04	CSTF2T	27.8	0.93	0.88	0.96	12.35	1.23	0.86	0.77	0.92	12.36	0.83
16567	JHU14252.P149B08	TAF5L	24.2	0.93	0.88	0.96	8.97	0.94	0.17	-0.13	0.43	8.96	0.23
16692	JHU14528.P153A11	JHU14528	24.8	0.93	0.88	0.96	9.40	0.89	0.16	-0.13	0.43	9.38	0.21
20411	JHU16564.P174B08	SERINC5	14.7	0.93	0.88	0.96	9.44	0.81	0.38	0.10	0.60	9.43	0.26
20478	JHU12760.P180A02	GOLPH3	20.7	0.93	0.88	0.96	11.78	1.07	0.90	0.83	0.94	11.74	0.86
15714	JHU14976.P157C09	TBRG1	19.4	0.93	0.88	0.96	9.21	0.89	0.62	0.41	0.77	9.21	0.27
19601	JHU01911.P186D03	NELFCD	24.2	0.93	0.88	0.96	8.96	0.88	0.30	0.01	0.54	8.94	0.21
17207	JHU16423.P173H04	IGHG1	18.3	0.93	0.88	0.96	11.11	1.07	0.86	0.77	0.92	11.08	0.88
15226	JHU13068.P137C08	LRP11	18.2	0.93	0.88	0.96	8.41	1.07	0.46	0.20	0.66	8.39	0.34
14523	JHU14618.P154F04	ADRBK1	21.4	0.93	0.88	0.96	8.85	0.92	0.54	0.30	0.71	8.84	0.22
18449	JHU19695.P182F03	Zar1	17.6	0.93	0.88	0.96	9.52	0.83	0.88	0.80	0.93	9.48	0.51
8273	JHU07433.P078B03	AMBRA1	21.0	0.93	0.88	0.96	10.33	1.11	0.86	0.76	0.92	10.34	0.60
13210	JHU13457.P141G08	STAG3L2	16.9	0.93	0.88	0.96	9.42	0.97	0.48	0.23	0.67	9.41	0.26
19354	JHU16433.P173C08	IGKC	16.9	0.93	0.88	0.96	9.99	0.93	0.77	0.61	0.86	9.94	0.42
20882	JHU19320.P196A07	OIT3	19.7	0.93	0.88	0.96	9.60	0.96	0.53	0.29	0.71	9.61	0.34
18009	JHU15524.P163F08	LOC151121	18.3	0.93	0.88	0.96	12.66	1.16	0.87	0.78	0.93	12.68	0.86
15878	JHU11720.P123A05	BCAS3	15.1	0.93	0.88	0.96	9.12	0.95	0.63	0.43	0.78	9.12	0.30
20158	JHU15634.P164A10	NOX1	17.4	0.93	0.88	0.96	9.09	0.88	0.00	-0.38	0.19	9.08	0.22
13478	JHU14796.P155G05	TPD52L1	15.9	0.93	0.88	0.96	8.58	1.00	0.48	0.22	0.67	8.57	0.26
20746	JHU15270.P192A01	TAPBP	14.2	0.93	0.88	0.96	9.83	0.87	0.46	0.20	0.66	9.80	0.31
26596	JHU01523.P227A03	TBCC	27.7	0.93	0.88	0.96	8.48	0.89	0.66	0.46	0.80	8.47	0.21
13836	JHU11960.P125E02	NAMPT	18.5	0.93	0.88	0.96	12.67	1.28	0.91	0.84	0.95	12.69	0.98
17392	JHU19787.P183G02	ZNF300	20.7	0.93	0.88	0.96	8.99	0.94	0.83	0.72	0.90	8.98	0.49
13921	JHU12492.P131F01	XM_00404976	20.3	0.93	0.88	0.96	9.16	0.90	0.62	0.41	0.77	9.17	0.19
16522	JHU14499.P152A01	TAC3	16.4	0.93	0.88	0.96	9.84	1.10	0.70	0.53	0.82	9.81	0.47
11934	JHU09144.P096A02	FAM107B	35.6	0.93	0.88	0.96	10.64	1.16	0.92	0.86	0.95	10.63	0.85
18624	JHU02178.P186E12	RAD18	22.4	0.93	0.88	0.96	8.98	0.83	0.65	0.45	0.79	8.98	0.29
16703	JHU14875.P156B12	RCHY1	15.2	0.93	0.88	0.96	10.63	0.93	0.55	0.31	0.72	10.62	0.46
22901	JHU01428.P208F07	SURF4	31.8	0.93	0.88	0.96	8.30	0.92	0.19	-0.11	0.45	8.29	0.19
24456	JHU17136.P202C09	DAPK1	26.5	0.93	0.88	0.96	8.76	0.84	0.22	-0.07	0.48	8.76	0.19
17032	JHU15831.P166G05	SLC25A35	19.6	0.93	0.88	0.96	9.04	0.84	0.28	-0.01	0.52	9.04	0.23
19903	JHU16933.P200D04	CBLL1	25.8	0.93	0.88	0.96	8.36	0.98	0.20	-0.09	0.46	8.36	0.24
20123	JHU15402.P162B08	CDCA2	14.3	0.93	0.88	0.96	9.05	0.84	0.18	-0.12	0.44	9.05	0.24
19777	JHU19164.P195D01	ANGPT2	28.4	0.93	0.88	0.96	8.35	0.97	0.51	0.26	0.69	8.34	0.22
7131	JHU07030.P074D04	TECPR1	19.4	0.93	0.88	0.96	11.54	1.07	0.95	0.90	0.97	11.55	0.86
18225	JHU16173.P170F11	CRYZ	17.8	0.93	0.88	0.96	9.86	0.78	0.53	0.29	0.71	9.84	0.32
17326	JHU07592.P178G06	C1orf101	20.4	0.93	0.88	0.96	8.65	0.91	0.40	0.12	0.61	8.65	0.25
19174	JHU15887.P167C09	DDX24	25.3	0.93	0.88	0.96	8.54	1.00	0.37	0.09	0.59	8.53	0.23
19764	JHU01756.P189C11	CYP4B1	20.1	0.93	0.88	0.96	9.22	0.81	0.39	0.12	0.61	9.22	0.22
18584	JHU07517.P187E08	CMTR2	26.7	0.93	0.88	0.96	9.07	0.85	0.49	0.24	0.68	9.08	0.21
17237	JHU01569.P176H07	DEDD	18.6	0.93	0.88	0.96	8.86	0.87	0.21	-0.08	0.47	8.85	0.19
19152	JHU15880.P167C06	FAM167A	26.7	0.93	0.88	0.96	8.80	0.90	0.13	-0.16	0.40	8.79	0.20
26069	JHU17272.P204B07	PDK1	20.3	0.93	0.88	0.96	9.13	0.84	0.36	0.08	0.59	9.14	0.19
19942	JHU16861.P199C09	H2AFB2	21.3	0.93	0.88	0.96	8.44	0.95	0.47	0.22	0.67	8.43	0.21
14406	JHU14369.P151E01	BCL2L11	20.3	0.93	0.88	0.96	9.48	0.90	0.55	0.31	0.72	9.46	0.35
14612	JHU14927.P157E03	CLUAP1	18.1	0.93	0.88	0.96	9.46	1.12	0.86	0.76	0.92	9.44	0.67
17778	JHU16941.P200G03	COL10A1	18.1	0.93	0.88	0.96	9.03	0.95	0.71	0.53	0.83	9.03	0.44
14575	JHU14536.P153F10	CSNK1A1	17.7	0.93	0.88	0.96	9.45	0.89	0.73	0.56	0.84	9.43	0.44
12015	JHU09244.P097B02	CHCHD4	23.4	0.93	0.88	0.96	13.54	1.21	0.91	0.85	0.95	13.56	0.86
17059	JHU15718.P165H11	LYG2	20.4	0.93	0.88	0.96	8.80	0.84	0.27	-0.01	0.52	8.80	0.19
15715	JHU14964.P157D11	PRND	21.9	0.93	0.88	0.96	9.41	0.88	0.35	0.08	0.58	9.43	0.22
16686	JHU14642.P154A10	ELF4	12.0	0.93	0.88	0.96	8.78	0.96	0.28	-0.01	0.52	8.75	0.21
11892	JHU08456.P089A11	C4orf22	9.8	0.93	0.88	0.96	9.65	0.96	0.62	0.40	0.77	9.66	0.31
16922	JHU15329.P161G04	IGL@	18.9	0.93	0.88	0.96	9.10	0.94	0.67	0.48	0.80	9.08	0.31
16210	JHU12943.P136A11	MICU2	15.2	0.93	0.88	0.96	9.57	0.81	0.14	-0.15	0.41	9.56	0.22
18410	JHU14419.P180E09	C2orf66	20.4	0.93	0.88	0.96	8.91	0.90	0.56	0.33	0.73	8.88	0.22
19511	JHU19573.P181D04	Fezf1	19.3	0.93	0.88	0.96	10.84	0.83	0.82	0.70	0.90	10.81	0.62
19721	JHU04902.P190D05	APOM	18.4	0.93	0.88	0.96	9.97	0.93	0.63	0.42	0.78	9.94	0.34
17526	JHU02586.P186G07	TXNL4A	20.5	0.93	0.88	0.96	8.37	0.95	0.50	0.25	0.69	8.36	0.19
18158	JHU16184.P170E02	ERVMER34-1_	20.3	0.93	0.88	0.96	9.10	0.85	0.41	0.15	0.63	9.08	0.25
13547	JHU15172.P159H02	RQCD1	22.6	0.93	0.88	0.96	9.06	0.99	0.69	0.50	0.81	9.01	0.31
11887	JHU08510.P089B10	SEZ6L2	13.1	0.93	0.88	0.96	9.44	0.94	0.68	0.48	0.81	9.43	0.30
20179	JHU15867.P167B03	APOA1BP	16.3	0.93	0.88	0.96	9.60	0.82	0.38	0.10	0.60	9.59	0.26
26181	JHU17287.P205B09	CDC42BPB	26.1	0.93	0.88	0.96	8.14	1.07	0.41	0.14	0.62	8.13	0.33
17005	JHU15993.P168H02	IGHG1	25.4	0.93	0.88	0.96	11.27	1.10	0.89	0.81	0.94	11.24	0.94
12984	JHU12851.P135G04	CSAG1	19.4	0.93	0.88	0.96	11.07	0.89	0.84	0.73	0.91	11.08	0.60
14432	JHU14335.P150E04	NHSL2	23.6	0.93	0.88	0.96	8.69	0.98	0.19	-0.10	0.45	8.66	0.24
18384	JHU14213.P179E06	LUZP1	19.4	0.93	0.88	0.96	8.85	0.84	0.39	0.11	0.61	8.85	0.19
5836	JHU05835.P061E10	STAU1	26.7	0.93	0.88	0.96	12.00	1.48	0.95	0.92	0.97	11.97	1.21
11903	JHU08742.P092B12	MFSD12	24.1	0.93	0.88	0.96	9.97	0.85	0.12	-0.17	0.39	9.98	0.25
14876	JHU11844.P124C12	PGP	21.2	0.93	0.88	0.96	12.86	1.29	0.89	0.80	0.93	12.86	1.01
14451	JHU14391.P151F07	AK127732.1_	21.0	0.93	0.88	0.96	8.91	0.94	0.16	-0.13	0.43	8.89	0.24
12543	JHU11446.P120B08	FOXP3	11.9	0.93	0.88	0.96	9.81	0.85	0.00	-0.33	0.24	9.80	0.28
18804	JHU19058.P193E11	UGT1A5	22.5	0.93	0.88	0.96	8.61	0.89	0.31	0.03	0.55	8.60	0.17
14546	JHU14885.P156E07	ST6GAL1	20.8	0.93	0.88	0.96	9.16	0.88	0.34	0.06	0.57	9.16	0.23
18721	JHU19236.P195F01	SETD8	18.3	0.93	0.88	0.96	8.73	0.87	0.41	0.14	0.62	8.73	0.19
9073	JHU10080.P106H07	AFG3L2	24.8	0.93	0.88	0.96	10.64	1.35	0.92	0.86	0.95	10.64	1.06
14051	JHU12689.P133F07	FERMT2	20.1	0.93	0.88	0.96	9.29	0.90	0.66	0.46	0.79	9.31	0.23
16917	JHU15651.P164H03	RHOT1	15.6	0.93	0.88	0.96	9.51	0.83	0.46	0.20	0.66	9.50	0.25
19798	JHU19135.P194C03	PTH2	16.8	0.93	0.88	0.96	9.57	0.79	0.48	0.23	0.68	9.57	0.26
15136	JHU12793.P134C08	PRC1	18.0	0.93	0.88	0.96	8.95	0.96	0.46	0.20	0.66	8.94	0.23
12020	JHU09255.P097A03	EXTL3	22.4	0.93	0.88	0.96	12.84	1.21	0.91	0.84	0.95	12.87	0.88
16427	JHU14029.P147B02	OPTN	8.0	0.93	0.88	0.96	9.10	0.93	0.29	0.01	0.53	9.09	0.20
17676	JHU18976.P193G02	AVP	23.3	0.93	0.88	0.96	8.19	1.05	0.62	0.41	0.77	8.18	0.33
15289	JHU13684.P143D04	VANGL2	20.4	0.93	0.88	0.96	8.94	0.90	0.26	-0.03	0.51	8.93	0.22
15606	JHU14667.P154C07	NFE2L3	19.8	0.93	0.88	0.96	9.63	0.89	0.79	0.65	0.88	9.63	0.43
13434	JHU14205.P149G12	IDS	22.1	0.93	0.88	0.96	9.15	0.84	0.27	-0.02	0.52	9.13	0.22
18671	JHU02060.P189F06	RNFT1	21.4	0.93	0.88	0.96	8.45	0.89	0.39	0.11	0.61	8.42	0.19
13310	JHU14089.P148G06	TTI2	19.0	0.93	0.88	0.96	9.55	0.93	0.32	0.04	0.56	9.55	0.25
19679	JHU13020.P188D12	BIRC2	18.4	0.93	0.88	0.96	9.28	0.86	0.67	0.48	0.81	9.25	0.31
17966	JHU15476.P162E02	ZNF254	18.4	0.93	0.88	0.96	8.97	0.80	0.44	0.18	0.65	8.97	0.20
15895	JHU11572.P121B08	PDE8A_frag	14.4	0.93	0.88	0.96	9.64	0.87	0.00	-0.32	0.26	9.64	0.24
24757	JHU18814.P216D11	SLCO1B3	27.7	0.93	0.88	0.96	8.22	1.03	0.68	0.49	0.81	8.23	0.27
16090	JHU12323.P129A08	IPO5	13.3	0.93	0.88	0.96	8.97	0.93	0.25	-0.03	0.50	8.97	0.24
19624	JHU01817.P186C05	G3XAM8	24.8	0.93	0.88	0.96	8.52	0.97	0.42	0.16	0.63	8.50	0.23
7257	JHU07509.P079D08	DYNC1I1	18.5	0.93	0.88	0.96	10.40	1.15	0.96	0.93	0.98	10.39	0.81
19546	JHU19603.P181C08	Vsx1	17.0	0.93	0.88	0.96	8.79	0.85	0.46	0.20	0.66	8.79	0.26
26130	JHU17356.P208A03	LSG1	18.6	0.93	0.88	0.96	8.46	0.93	0.11	-0.18	0.39	8.44	0.19
27018	JHU25745.P244A05	TAF3	24.1	0.93	0.88	0.96	9.98	1.10	0.93	0.88	0.96	9.98	0.92
18908	JHU17015.P200E12	ZNF619	38.4	0.93	0.88	0.96	8.45	0.90	0.31	0.02	0.55	8.45	0.18
15321	JHU13647.P143D08	MUC15	21.0	0.93	0.88	0.96	9.64	1.03	0.79	0.66	0.88	9.66	0.59
16724	JHU14913.P157A03	SFR1	16.9	0.93	0.88	0.96	9.36	0.88	0.86	0.76	0.92	9.35	0.46
16758	JHU15022.P158A07	COBL	16.5	0.93	0.88	0.96	9.26	0.83	0.59	0.36	0.75	9.25	0.25
20226	JHU15760.P165A09	TAS2R20	18.3	0.93	0.88	0.96	9.49	0.87	0.58	0.35	0.74	9.47	0.29
14065	JHU12822.P134F07	WTAP	18.3	0.93	0.88	0.96	9.08	0.93	0.50	0.25	0.69	9.06	0.25
19134	JHU16023.P168C02	NPY4R	16.1	0.93	0.88	0.96	9.81	0.77	0.51	0.26	0.69	9.79	0.30
15721	JHU15026.P158D09	CRTC3	21.4	0.93	0.88	0.96	9.22	0.95	0.70	0.52	0.82	9.22	0.33
18420	JHU04023.P177E11	TMEM130	20.6	0.93	0.88	0.96	8.69	0.93	0.27	-0.02	0.51	8.68	0.20
19840	JHU19125.P194C08	PIGR	21.8	0.93	0.88	0.96	9.58	0.84	0.63	0.42	0.78	9.60	0.39
16483	JHU13848.P145B11	OR6K6	15.4	0.93	0.88	0.96	9.25	0.87	0.26	-0.03	0.51	9.25	0.21
24951	JHU17783.P221D12	AS3MT	23.7	0.93	0.88	0.96	9.43	0.99	0.66	0.47	0.80	9.38	0.42
15583	JHU14808.P156D04	ALS2CL	14.1	0.93	0.88	0.96	9.24	0.94	0.48	0.23	0.68	9.25	0.23
18366	JHU14124.P180E02	MAOB	24.0	0.93	0.88	0.96	9.44	0.86	0.50	0.25	0.69	9.40	0.27
12714	JHU11881.P124G05	SNX5	19.5	0.93	0.88	0.96	9.17	0.95	0.85	0.74	0.91	9.16	0.31
16979	JHU15503.P163H11	CLCN4	19.4	0.93	0.88	0.96	9.53	0.81	0.68	0.49	0.81	9.51	0.30
17197	JHU02095.P176H02	SOSTDC1	17.9	0.93	0.88	0.96	9.30	0.83	0.35	0.07	0.58	9.27	0.28
13626	JHU14990.P157G12	YO001	11.7	0.93	0.88	0.96	9.00	0.90	0.47	0.21	0.66	8.98	0.30
12769	JHU12109.P127H01	IGIP	21.2	0.93	0.88	0.96	8.68	1.02	0.69	0.50	0.81	8.67	0.30
11793	JHU08218.P086B11	PCDHB12	11.6	0.93	0.88	0.96	9.90	0.90	0.60	0.38	0.75	9.93	0.29
18161	JHU16234.P170F03	SLC39A12	17.3	0.93	0.88	0.96	9.14	0.82	0.45	0.19	0.65	9.13	0.26
8954	JHU09618.P101G04	CCT8	32.6	0.93	0.88	0.96	12.83	1.38	0.93	0.87	0.96	12.83	1.10
12973	JHU12973.P136H02	MCAT	16.9	0.93	0.88	0.96	8.91	0.88	0.14	-0.15	0.41	8.89	0.19
10898	JHU09210.P096C07	UBE2B	15.1	0.93	0.88	0.96	9.37	1.04	0.79	0.66	0.88	9.36	0.42
18800	JHU19187.P195E10	EFNA4	21.9	0.93	0.88	0.96	8.98	0.83	0.31	0.03	0.55	8.98	0.20
19595	JHU06833.P187D02	CA13	25.7	0.93	0.88	0.96	9.19	0.95	0.73	0.56	0.84	9.16	0.43
15643	JHU14684.P154D12	PSMB6	21.7	0.93	0.88	0.96	9.64	1.03	0.82	0.70	0.90	9.60	0.49
15718	JHU15147.P159C09	MARK2	20.3	0.93	0.88	0.96	9.50	0.94	0.85	0.75	0.92	9.50	0.44
26257	JHU18323.P210B07	SMTN	20.8	0.93	0.88	0.96	9.61	0.95	0.75	0.59	0.85	9.60	0.55
24616	JHU18265.P210C05	FCGRT	22.8	0.93	0.88	0.96	10.08	0.97	0.82	0.70	0.90	10.07	0.58
13624	JHU15163.P159G12	PRH1	26.8	0.93	0.88	0.96	12.70	1.63	0.89	0.81	0.94	12.71	1.26
17720	JHU19225.P195G08	PPFIA3	22.1	0.93	0.88	0.96	9.06	0.86	0.51	0.27	0.70	9.06	0.30
15145	JHU12739.P134D09	KJ903453_fr	22.2	0.93	0.88	0.96	8.92	0.98	0.44	0.17	0.64	8.91	0.25
18132	JHU15746.P165E11	RHBDD1	21.9	0.93	0.88	0.96	11.79	1.00	0.73	0.56	0.84	11.81	0.57
16435	JHU14029.P147B03	OPTN	29.7	0.93	0.88	0.96	13.83	1.12	0.90	0.83	0.94	13.80	0.95
11765	JHU08422.P088B07	PSMA8	16.9	0.93	0.88	0.96	9.17	0.98	0.47	0.22	0.67	9.19	0.28
16990	JHU15629.P164G10	MMP3	19.5	0.93	0.88	0.96	8.28	0.99	0.48	0.22	0.67	8.27	0.29
19011	JHU15363.P161D03	REEP5	18.7	0.93	0.88	0.96	11.59	1.09	0.83	0.72	0.90	11.60	0.79
16638	JHU14895.P156A02	TUBGCP2	18.1	0.93	0.88	0.96	8.84	0.96	0.15	-0.14	0.42	8.82	0.28
15554	JHU14613.P153C01	ZNF93	24.6	0.93	0.88	0.96	9.14	0.91	0.47	0.21	0.67	9.16	0.28
14287	JHU13431.P141F10	PAMR1	22.7	0.93	0.88	0.96	9.65	0.90	0.78	0.64	0.87	9.64	0.46
15038	JHU12590.P132C06	LAMC1	14.6	0.93	0.88	0.96	8.93	0.94	0.15	-0.14	0.42	8.93	0.23
19317	JHU01539.P176D03	AGPAT2	21.4	0.93	0.88	0.96	9.82	0.83	0.62	0.41	0.77	9.80	0.29
12791	JHU11928.P125H04	RIIAD1	12.9	0.93	0.88	0.96	9.30	0.93	0.64	0.43	0.78	9.29	0.22
19074	JHU15298.P161C09	TMEM8B	24.8	0.93	0.88	0.96	8.86	0.90	0.02	-0.27	0.31	8.85	0.19
13467	JHU14640.P154H04	TYMP	23.5	0.93	0.88	0.96	11.02	1.17	0.91	0.85	0.95	11.01	0.96
14091	JHU12881.P135F10	MATN2	20.6	0.93	0.88	0.96	9.70	0.89	0.58	0.35	0.74	9.73	0.29
18682	JHU02058.P189E08	ISY1	34.7	0.93	0.88	0.96	8.54	0.93	0.43	0.16	0.64	8.53	0.20
11167	JHU10343.P108D04	S100G	12.3	0.93	0.88	0.96	9.61	1.12	0.79	0.65	0.88	9.59	0.45
9886	JHU09158.P096E10	GSTZ1	21.0	0.93	0.88	0.96	10.82	1.16	0.88	0.79	0.93	10.82	0.77
24490	JHU17398.P208C01	TKTL1	21.8	0.93	0.88	0.96	9.06	0.84	0.52	0.28	0.70	9.07	0.24
23052	JHU18604.P213E02	TXNDC2	23.9	0.93	0.88	0.96	11.56	1.37	0.91	0.84	0.95	11.52	1.18
26170	JHU17289.P205A08	EIF2AK4	23.6	0.93	0.88	0.96	8.22	1.05	0.43	0.17	0.64	8.21	0.32
18370	JHU03883.P177E05	GGA1	19.0	0.93	0.88	0.96	9.39	1.06	0.67	0.48	0.80	9.35	0.38
11986	JHU09122.P096A11	APITD1	25.2	0.93	0.88	0.96	11.43	1.28	0.81	0.68	0.89	11.46	0.81
18581	JHU14547.P188F07	GLRX	21.1	0.93	0.88	0.96	9.12	1.03	0.54	0.30	0.72	9.12	0.27
16636	JHU14832.P156A04	KANSL1L	14.3	0.93	0.88	0.96	8.95	0.88	0.32	0.04	0.56	8.94	0.26
17352	JHU08215.P178G09	NTSR2	10.3	0.93	0.88	0.96	9.16	0.84	0.35	0.07	0.58	9.15	0.27
19158	JHU15805.P166C07	KCNT2	20.7	0.93	0.88	0.96	9.38	0.78	0.59	0.37	0.75	9.39	0.25
15697	JHU15092.P158D07	ZNF518A	20.1	0.93	0.88	0.96	9.16	0.88	0.29	0.00	0.53	9.18	0.18
18450	JHU19842.P184E03	RBM10	17.5	0.93	0.88	0.96	8.78	0.81	0.37	0.10	0.60	8.77	0.17
19026	JHU15613.P164C03	KIAA1161	29.2	0.93	0.88	0.96	9.13	0.85	0.59	0.36	0.75	9.12	0.27
20527	JHU02459.P177B10	NOP56_frag	16.6	0.93	0.88	0.96	9.58	0.91	0.49	0.24	0.68	9.59	0.28
15442	JHU14127.P148C11	CDKN2AIPNL	15.7	0.93	0.88	0.96	8.97	0.95	0.43	0.16	0.63	8.96	0.20
16616	JHU14665.P154A01	NBR1	14.9	0.93	0.88	0.96	9.50	0.89	0.58	0.35	0.74	9.50	0.31
12978	JHU12980.P136G03	NLRP1	19.9	0.93	0.88	0.96	9.35	0.86	0.51	0.26	0.69	9.34	0.25
17969	JHU15452.P162F03	RPL17	20.9	0.93	0.88	0.96	9.17	0.78	0.65	0.44	0.79	9.17	0.24
15120	JHU12829.P135C06	AP3S1	17.5	0.93	0.88	0.96	9.78	0.91	0.58	0.35	0.74	9.77	0.31
19320	JHU16609.P175C04	PTPRN	15.0	0.93	0.88	0.96	9.06	0.87	0.59	0.37	0.75	9.05	0.27
17505	JHU09918.P187H05	GKN1	19.2	0.93	0.88	0.96	9.20	0.89	0.28	-0.01	0.52	9.17	0.28
12110	JHU09723.P102A02	EXD1	16.2	0.93	0.88	0.96	9.22	0.97	0.69	0.50	0.81	9.20	0.35
15088	JHU12844.P135C02	CHCHD7	16.4	0.93	0.88	0.96	10.16	0.96	0.58	0.36	0.75	10.16	0.34
26264	JHU18348.P211A08	CILP	21.5	0.93	0.88	0.96	8.78	0.83	0.37	0.09	0.59	8.78	0.24
20594	JHU19860.P184A07	STRBP	18.3	0.93	0.88	0.96	10.31	1.04	0.88	0.80	0.93	10.28	0.79
18049	JHU15911.P167F01	KLRF1	18.9	0.93	0.88	0.96	9.98	0.81	0.70	0.52	0.82	9.99	0.40
11853	JHU08823.P092B06	USP49	12.5	0.93	0.88	0.96	9.76	0.88	0.62	0.41	0.77	9.79	0.28
14346	JHU14121.P148E05	KDELR1	19.2	0.93	0.88	0.96	9.37	0.88	0.50	0.26	0.69	9.37	0.23
18750	JHU19289.P196E02	GCNT7	23.5	0.93	0.88	0.96	9.40	0.78	0.69	0.50	0.81	9.41	0.38
20559	JHU19592.P181B02	Pou3f1	22.2	0.93	0.88	0.96	8.74	0.93	0.24	-0.05	0.49	8.73	0.23
19119	JHU15692.P165D02	EGLN3	15.8	0.93	0.88	0.96	10.41	0.86	0.77	0.62	0.87	10.39	0.54
17312	JHU07643.P178G04	NLRP2	27.9	0.93	0.88	0.96	8.94	0.88	0.41	0.15	0.63	8.92	0.23
19505	JHU19617.P182D03	CDX2	21.8	0.93	0.88	0.96	8.65	0.96	0.35	0.07	0.58	8.63	0.23
19636	JHU19949.P185C07	TCFL5	19.7	0.93	0.88	0.96	8.69	0.92	0.24	-0.05	0.49	8.67	0.16
18655	JHU00094.P192F04	YWHAH	26.9	0.93	0.88	0.96	8.22	0.99	0.34	0.06	0.57	8.21	0.23
13528	JHU14754.P155G12	KIAA0408	18.1	0.93	0.88	0.96	8.70	0.96	0.39	0.12	0.61	8.69	0.22
26372	JHU18698.P215A11	MOV10L1	24.6	0.93	0.88	0.96	8.82	0.83	0.43	0.17	0.64	8.82	0.21
17686	JHU19107.P194G03	ITPRIPL2	15.9	0.93	0.88	0.96	8.59	0.84	0.21	-0.08	0.47	8.58	0.21
13290	JHU14081.P148G05	ASF1B	12.5	0.93	0.88	0.96	9.18	0.90	0.42	0.15	0.63	9.18	0.28
12998	JHU12905.P135G05	SPRR2B	18.3	0.93	0.88	0.96	9.16	1.05	0.80	0.66	0.88	9.12	0.35
18176	JHU16164.P170E04	C6orf201	18.8	0.93	0.88	0.96	8.89	0.92	0.48	0.22	0.67	8.89	0.26
13392	JHU14376.P151G06	C3orf35_fra	15.3	0.93	0.88	0.96	8.79	0.95	0.63	0.42	0.77	8.77	0.20
13272	JHU14014.P147G04	HOXB9	19.6	0.93	0.88	0.96	8.94	0.93	0.47	0.21	0.66	8.92	0.21
10842	JHU08465.P089C12	CYP1A1	19.5	0.93	0.88	0.96	9.86	0.90	0.76	0.61	0.86	9.89	0.26
16146	JHU13017.P136A03	ZNF592	15.5	0.93	0.88	0.96	9.36	0.93	0.32	0.04	0.56	9.34	0.26
14032	JHU12877.P135E02	C5orf45	20.8	0.93	0.88	0.96	9.52	0.88	0.09	-0.20	0.37	9.52	0.23
16543	JHU14454.P152B04	ATP11AUN	21.4	0.93	0.88	0.96	8.67	1.04	0.39	0.11	0.61	8.65	0.32
13091	JHU13063.P137H07	TLDC1	22.2	0.93	0.88	0.96	11.36	1.12	0.90	0.83	0.94	11.35	0.84
20889	JHU19239.P195B08	SLTM	16.2	0.93	0.88	0.96	9.26	0.83	0.80	0.66	0.88	9.26	0.36
25396	JHU25530.P241C07	NEFM	30.3	0.93	0.88	0.96	11.33	1.27	0.91	0.84	0.95	11.29	1.12
11884	JHU08531.P089A10	UBE3A	9.1	0.93	0.88	0.96	9.33	0.99	0.75	0.59	0.85	9.33	0.33
20261	JHU16064.P169B01	BRF1	15.7	0.93	0.88	0.96	8.67	0.96	0.39	0.12	0.61	8.67	0.27
17101	JHU16348.P172H02	DYRK3	17.8	0.93	0.88	0.96	8.59	0.90	0.33	0.05	0.57	8.58	0.27
18809	JHU19229.P195F12	PTCRA	34.1	0.93	0.88	0.96	8.71	0.86	0.36	0.08	0.59	8.70	0.19
13289	JHU13916.P146H05	ELOVL4	15.9	0.93	0.88	0.96	8.38	1.08	0.56	0.32	0.73	8.37	0.33
24561	JHU16679.P206D11	PTF1A	20.3	0.93	0.88	0.96	8.76	0.85	0.27	-0.02	0.51	8.77	0.19
13895	JHU12214.P128F09	MRPL21	18.0	0.93	0.88	0.96	9.70	0.94	0.73	0.56	0.84	9.69	0.35
17329	JHU08215.P178H07	NTSR2	27.4	0.93	0.88	0.96	8.33	0.97	0.60	0.38	0.76	8.32	0.28
26609	JHU18953.P226B03	SERPINA9	20.4	0.93	0.88	0.96	8.84	0.86	0.52	0.27	0.70	8.82	0.27
13343	JHU14079.P148H12	ANKEF1	17.5	0.93	0.88	0.96	10.72	0.89	0.78	0.63	0.87	10.70	0.52
14518	JHU14670.P154E03	NRP2	21.5	0.93	0.88	0.96	9.01	0.92	0.29	0.01	0.54	9.02	0.19
26582	JHU17879.P222A11	BMP6	24.5	0.93	0.88	0.96	8.65	0.83	0.34	0.06	0.57	8.65	0.17
19886	JHU19510.P198C02	PPEF2	19.0	0.93	0.88	0.96	9.28	0.80	0.62	0.41	0.77	9.28	0.33
11866	JHU08500.P089A08	TONSL	11.0	0.93	0.88	0.96	9.63	0.93	0.65	0.44	0.79	9.66	0.38
17590	JHU07385.P190G03	WDR47	17.4	0.93	0.88	0.96	8.78	0.87	0.53	0.29	0.71	8.78	0.33
13098	JHU13364.P140G05	PAXIP1_frag	14.8	0.93	0.88	0.96	8.93	0.91	0.27	-0.01	0.52	8.92	0.18
17238	JHU16574.P174G07	UGT3A2	20.9	0.93	0.88	0.96	9.48	0.83	0.38	0.10	0.60	9.46	0.27
20376	JHU16549.P175A04	PPP2R2D	11.6	0.93	0.88	0.96	8.80	0.96	0.12	-0.17	0.40	8.78	0.24
11702	JHU07866.P082A11	WSCD2_frag	14.4	0.93	0.88	0.96	9.26	1.00	0.71	0.54	0.83	9.25	0.37
19380	JHU16462.P173C11	RNF212	17.4	0.93	0.88	0.96	9.88	0.77	0.71	0.53	0.83	9.90	0.37
13172	JHU13450.P141G03	LETMD1	13.3	0.93	0.88	0.96	9.01	0.89	0.47	0.21	0.66	8.99	0.20
15650	JHU14993.P157C01	ZNF177	22.0	0.93	0.88	0.96	9.34	0.85	0.56	0.32	0.73	9.33	0.30
15725	JHU15241.P160D10	LIAS	24.7	0.93	0.88	0.96	8.56	0.98	0.34	0.05	0.57	8.55	0.26
26569	JHU17885.P222B09	CR1L	27.3	0.93	0.88	0.96	8.76	0.82	0.55	0.31	0.72	8.75	0.22
19395	JHU03073.P177D03	LOC541472_f	25.1	0.93	0.88	0.96	8.68	0.96	0.30	0.01	0.54	8.66	0.22
16424	JHU13951.P146A01	MSX1	16.7	0.93	0.88	0.96	8.58	0.96	0.24	-0.05	0.49	8.54	0.29
9361	JHU11276.P118H07	HG504694.2_	23.6	0.93	0.88	0.96	9.00	0.93	0.44	0.18	0.65	8.99	0.21
17506	JHU19979.P185G05	Zmynd8	19.3	0.93	0.88	0.96	8.68	0.88	0.81	0.69	0.89	8.67	0.39
17813	JHU16962.P200H07	KCTD19	23.1	0.93	0.88	0.96	8.34	0.95	0.38	0.10	0.60	8.34	0.22
16535	JHU14197.P149B04	FAM63A	20.4	0.93	0.88	0.96	11.60	1.30	0.87	0.78	0.93	11.62	1.00
22960	JHU18346.P211E02	CDC27	28.3	0.93	0.88	0.96	9.39	0.99	0.82	0.70	0.90	9.37	0.63
20920	JHU19207.P195A12	KLKB1	20.1	0.93	0.88	0.96	9.07	0.88	0.06	-0.23	0.34	9.08	0.21
15425	JHU14068.P147D09	XRCC2	19.4	0.93	0.88	0.96	8.95	0.97	0.35	0.07	0.58	8.94	0.22
19876	JHU16864.P199C03	HIST1H4G	28.0	0.93	0.88	0.96	8.26	1.00	0.41	0.14	0.62	8.24	0.26
6838	JHU05912.P062C03	NAT1	20.2	0.93	0.88	0.96	10.40	1.30	0.94	0.90	0.97	10.41	0.71
24827	JHU17520.P218D08	DEFB107A	25.2	0.93	0.88	0.96	8.77	0.85	0.72	0.55	0.84	8.76	0.26
14208	JHU13177.P138E12	NRGN	15.1	0.93	0.88	0.96	9.38	1.02	0.74	0.58	0.85	9.34	0.47
17622	JHU07383.P190G07	VGLL4	16.9	0.93	0.88	0.96	8.48	0.89	0.19	-0.10	0.45	8.48	0.14
19940	JHU16838.P199C11	PQLC2L	25.2	0.93	0.88	0.96	8.24	1.04	0.53	0.28	0.71	8.23	0.27
18740	JHU19014.P193E03	IFNL1	26.4	0.93	0.88	0.96	8.68	0.86	0.30	0.01	0.54	8.67	0.17
7592	JHU04794.P050A01	URM1	24.4	0.93	0.88	0.96	13.65	1.20	0.93	0.88	0.96	13.69	0.90
18022	JHU15497.P163E09	LINC00310	18.5	0.93	0.88	0.96	8.95	0.83	0.25	-0.04	0.50	8.94	0.20
14273	JHU13629.P143F09	HCG9_frag	20.6	0.93	0.88	0.96	8.70	0.94	0.49	0.24	0.68	8.67	0.27
13194	JHU13783.P144G05	XYLB	18.6	0.93	0.88	0.96	10.30	0.96	0.82	0.69	0.89	10.30	0.59
14517	JHU12420.P156F03	RAB11FIP5	20.8	0.93	0.88	0.96	8.65	1.03	0.45	0.19	0.65	8.63	0.29
19659	JHU07226.P187D10	EIF2B5_frag	24.5	0.93	0.88	0.96	9.11	0.87	0.51	0.26	0.69	9.13	0.28
11268	JHU10596.P111C07	GPR132	15.9	0.93	0.88	0.96	10.01	0.88	0.57	0.34	0.74	10.05	0.31
18513	JHU19612.P182F11	BNC1	21.3	0.93	0.88	0.96	8.86	0.81	0.58	0.36	0.75	8.85	0.19
20099	JHU15327.P161B07	IGHG1	23.0	0.93	0.88	0.96	10.62	1.03	0.90	0.83	0.94	10.61	0.77
19075	JHU15335.P161D11	KJ902965_fr	24.5	0.93	0.88	0.96	8.81	0.93	0.33	0.05	0.57	8.80	0.20
11806	JHU08425.P088A10	RBBP8	38.2	0.93	0.88	0.96	9.30	1.00	0.57	0.34	0.74	9.31	0.31
12909	JHU12610.P132H06	PTPN7	19.6	0.93	0.88	0.96	9.23	0.93	0.73	0.57	0.84	9.20	0.30
19788	JHU19020.P193C02	LCN9	26.3	0.93	0.88	0.96	8.20	1.03	0.33	0.05	0.57	8.19	0.27
20918	JHU19081.P194A11	COL1A2	16.5	0.93	0.88	0.96	10.45	0.97	0.78	0.63	0.87	10.46	0.53
16252	JHU13397.P140A04	ZCCHC12	19.5	0.93	0.88	0.96	10.57	0.82	0.82	0.69	0.89	10.58	0.54
19848	JHU19139.P194C09	ROBO4	22.8	0.93	0.88	0.96	9.32	0.82	0.45	0.19	0.65	9.33	0.26
17793	JHU16892.P199H05	OR51B2	21.5	0.93	0.88	0.96	8.27	0.93	0.09	-0.20	0.37	8.26	0.23
20841	JHU17588.P194B01	TMBIM4	16.8	0.93	0.88	0.96	8.69	0.92	0.07	-0.22	0.35	8.69	0.19
17437	JHU19699.P182H06	Q14591-2	22.7	0.93	0.88	0.96	8.65	0.91	0.16	-0.13	0.43	8.64	0.23
16240	JHU13254.P139A02	MAST4	12.6	0.93	0.88	0.96	9.47	0.98	0.83	0.71	0.90	9.44	0.45
26477	JHU17771.P220B10	TSHR	24.8	0.93	0.88	0.96	8.59	0.86	0.20	-0.09	0.46	8.59	0.17
19369	JHU16517.P174D09	FOXL1	24.4	0.93	0.88	0.96	8.88	0.88	0.25	-0.04	0.50	8.87	0.17
19749	JHU02072.P189D09	NUF2	23.0	0.93	0.88	0.96	9.27	0.86	0.68	0.49	0.81	9.26	0.29
20949	JHU16867.P200B03	IGFL3	17.5	0.93	0.88	0.96	9.07	0.88	0.41	0.14	0.62	9.07	0.21
19810	JHU18978.P193C05	BPIFA1	35.2	0.93	0.88	0.96	8.21	1.05	0.42	0.15	0.63	8.20	0.29
20597	JHU19808.P184B07	ZNF585A	18.7	0.93	0.88	0.96	9.25	0.80	0.43	0.17	0.64	9.27	0.24
17293	JHU14563.P180H02	KCNK16	16.6	0.93	0.88	0.96	9.10	0.88	0.35	0.07	0.58	9.07	0.37
15743	JHU15253.P160D12	PDK2	20.9	0.93	0.88	0.96	9.00	0.90	0.00	-0.39	0.18	9.00	0.17
20664	JHU03181.P187A04	SLC22A23	16.2	0.93	0.88	0.96	9.08	0.86	0.05	-0.24	0.33	9.06	0.25
13435	JHU14291.P150H12	AF080246.1_	27.2	0.93	0.88	0.96	11.59	1.15	0.87	0.79	0.93	11.59	0.87
18387	JHU15208.P179F07	COX19	22.0	0.93	0.88	0.96	8.92	0.88	0.39	0.12	0.61	8.91	0.15
17328	JHU15925.P179G06	P2RY4	17.3	0.93	0.88	0.96	9.07	0.85	0.27	-0.01	0.52	9.06	0.21
13504	JHU14669.P154G08	NR5A1	14.5	0.93	0.88	0.96	8.88	0.87	0.27	-0.01	0.52	8.87	0.20
16487	JHU14078.P148B09	AKR1C2	22.2	0.93	0.88	0.96	10.89	1.35	0.85	0.75	0.92	10.91	0.98
11966	JHU09201.P096A06	STARD7	27.0	0.93	0.88	0.96	11.75	1.21	0.83	0.71	0.90	11.79	0.80
12083	JHU09438.P099B11	FNDC5	15.1	0.93	0.88	0.96	10.04	0.86	0.69	0.50	0.81	10.04	0.31
16062	JHU12572.P132A02	SLC48A1	20.1	0.93	0.88	0.96	9.97	0.97	0.62	0.41	0.77	9.95	0.40
19731	JHU10326.P191D07	MRS2	14.0	0.93	0.88	0.96	9.49	0.76	0.60	0.38	0.76	9.48	0.23
14452	JHU14232.P149E07	P4HTM	25.3	0.93	0.88	0.96	9.35	0.87	0.72	0.54	0.83	9.33	0.39
12885	JHU12588.P132H03	KCTD6	15.7	0.93	0.88	0.96	10.05	0.90	0.55	0.31	0.72	10.05	0.33
13045	JHU12934.P136H11	PACRGL	15.7	0.93	0.88	0.96	8.75	0.94	0.32	0.03	0.55	8.73	0.22
13340	JHU14113.P148G12	GLIPR1L1	16.2	0.93	0.88	0.96	8.88	0.87	0.34	0.06	0.57	8.85	0.22
12711	JHU11841.P124H05	KLF10	24.4	0.93	0.88	0.96	9.16	0.97	0.62	0.40	0.77	9.13	0.25
14929	JHU11999.P126D07	ALG10	12.8	0.93	0.88	0.96	9.41	1.02	0.54	0.30	0.71	9.38	0.32
26470	JHU17640.P219A09	IGDCC4	24.5	0.93	0.88	0.96	8.27	0.96	0.35	0.07	0.58	8.26	0.19
20849	JHU19128.P194B03	POLE2	18.5	0.93	0.88	0.96	9.07	0.89	0.29	0.00	0.53	9.08	0.22
20859	JHU19124.P194B04	OVGP1	16.0	0.93	0.88	0.96	9.02	0.89	0.51	0.27	0.70	9.04	0.25
15476	JHU14239.P149C03	RPP14	16.9	0.93	0.88	0.96	8.81	0.92	0.36	0.08	0.58	8.81	0.21
14476	JHU14189.P149E10	CRYGS	19.6	0.93	0.88	0.96	11.30	1.26	0.83	0.72	0.90	11.31	0.94
26739	JHU16900.P231B07	PTH2R	23.6	0.93	0.88	0.96	8.62	0.85	0.55	0.31	0.72	8.61	0.21
26274	JHU18198.P209A09	L3MBTL2	22.5	0.93	0.88	0.96	8.64	0.88	0.37	0.09	0.59	8.64	0.19
15309	JHU13706.P144D06	CDC14A	15.9	0.93	0.88	0.96	8.37	1.07	0.30	0.01	0.54	8.34	0.35
18779	JHU19157.P194F08	WNT1	29.6	0.93	0.88	0.96	9.12	0.82	0.45	0.19	0.65	9.13	0.26
26469	JHU17468.P217B09	NPIPA1	27.6	0.93	0.88	0.96	8.38	0.89	0.01	-0.28	0.30	8.37	0.16
13274	JHU13857.P145G04	RAD52	19.3	0.93	0.88	0.96	9.17	0.84	0.25	-0.03	0.50	9.15	0.27
8032	JHU06330.P066A08	UBE2L3	20.2	0.93	0.88	0.96	9.69	1.00	0.56	0.33	0.73	9.72	0.36
19592	JHU01801.P186C01	RGS7	19.5	0.93	0.88	0.96	9.24	0.81	0.63	0.42	0.78	9.22	0.28
13482	JHU14815.P156G05	LDLRAD4	18.1	0.93	0.88	0.96	9.32	0.90	0.43	0.17	0.64	9.32	0.23
9833	JHU08976.P094F05	MRPS10	20.3	0.93	0.88	0.96	12.15	1.08	0.92	0.86	0.95	12.13	0.77
26233	JHU18411.P211B04	SLC6A1	24.3	0.93	0.88	0.96	8.75	0.84	0.10	-0.19	0.38	8.75	0.20
15162	JHU12725.P133C12	WWTR1	15.5	0.93	0.88	0.96	11.06	1.29	0.89	0.81	0.94	11.03	1.02
19018	JHU15635.P164C01	GLYR1	32.4	0.93	0.88	0.96	8.34	1.11	0.65	0.45	0.79	8.32	0.36
11995	JHU08928.P094B12	AARSD1	24.8	0.93	0.88	0.96	14.91	0.90	0.87	0.77	0.92	14.88	0.65
23231	JHU17729.P220F12	IRS4	45.0	0.93	0.88	0.96	8.18	0.94	0.36	0.09	0.59	8.17	0.18
17617	JHU07560.P190H07	RAB20	22.1	0.93	0.88	0.96	9.02	0.82	0.06	-0.23	0.34	9.02	0.23
15573	JHU14867.P156D03	PMS2	19.7	0.93	0.88	0.96	9.12	0.96	0.59	0.37	0.75	9.13	0.24
16912	JHU15547.P163G02	PAIP2	16.1	0.93	0.88	0.96	11.70	1.22	0.92	0.85	0.95	11.70	1.08
17036	JHU15712.P165G06	ITK	12.9	0.93	0.88	0.96	9.57	0.80	0.55	0.32	0.72	9.55	0.30
19528	JHU19652.P182C05	Hoxc12	30.7	0.93	0.88	0.96	8.68	0.92	0.00	-0.33	0.24	8.68	0.20
20186	JHU16098.P165A04	IGKC	20.8	0.93	0.88	0.96	8.38	1.09	0.33	0.05	0.57	8.37	0.36
18104	JHU15946.P167E08	TAS2R1	23.9	0.93	0.88	0.96	8.35	1.03	0.39	0.12	0.61	8.33	0.30
17530	JHU19983.P185G08	Smarca4	24.8	0.93	0.88	0.96	8.63	0.91	0.47	0.21	0.67	8.63	0.22
18304	JHU16536.P174E08	MAGEB10	28.9	0.93	0.88	0.96	8.83	0.90	0.36	0.09	0.59	8.82	0.20
18520	JHU19770.P183E12	Repin1	20.1	0.93	0.88	0.96	8.84	0.95	0.74	0.57	0.84	8.81	0.32
19687	JHU15730.P192D01	OR11H6	24.9	0.93	0.88	0.96	9.12	0.78	0.52	0.27	0.70	9.11	0.23
16201	JHU12779.P134B09	MYCN	14.3	0.93	0.88	0.96	9.27	0.95	0.63	0.42	0.78	9.27	0.27
15501	JHU14437.P152D06	C1orf189	17.0	0.93	0.88	0.96	9.01	0.92	0.35	0.07	0.58	9.01	0.22
14810	JHU11519.P121C04	ADAT2	14.1	0.93	0.88	0.96	9.54	0.87	0.44	0.17	0.64	9.55	0.23
24620	JHU18187.P209C06	GANC	25.7	0.93	0.88	0.96	8.72	0.83	0.56	0.33	0.73	8.72	0.22
13956	JHU12524.P131E07	SUMO2	17.9	0.93	0.88	0.96	9.38	0.88	0.54	0.30	0.71	9.40	0.24
19076	JHU15568.P163C11	TMEM41B	20.2	0.93	0.88	0.96	10.01	0.77	0.65	0.44	0.79	10.03	0.43
15550	JHU14435.P152C10	HMGN2P46	16.0	0.93	0.88	0.96	9.02	1.06	0.57	0.34	0.74	8.99	0.34
26194	JHU17389.P208A11	SNTG1	21.6	0.93	0.88	0.96	8.60	0.98	0.67	0.48	0.81	8.59	0.32
13586	JHU15245.P160G07	CCDC137	16.1	0.93	0.88	0.96	8.77	0.90	0.04	-0.25	0.32	8.75	0.20
13520	JHU14777.P155G10	RAB24_frag	15.4	0.93	0.88	0.96	8.98	0.96	0.46	0.20	0.66	8.95	0.24
17215	JHU02061.P176H04	MDFI	16.5	0.93	0.88	0.96	9.93	0.93	0.80	0.67	0.89	9.93	0.54
11289	JHU10632.P111D08	SELE	18.4	0.93	0.88	0.96	9.93	0.89	0.68	0.48	0.81	9.94	0.35
12856	JHU12077.P127G12	C5orf30	14.6	0.93	0.88	0.96	8.89	0.97	0.36	0.08	0.58	8.87	0.25
14892	JHU11996.P125C02	JHU11996	20.4	0.93	0.88	0.96	9.22	0.95	0.66	0.47	0.80	9.20	0.26
19561	JHU19609.P182D09	NKX3-2	15.9	0.93	0.88	0.96	8.62	0.94	0.38	0.10	0.60	8.60	0.20
19063	JHU15303.P161D08	CRY2_frag	20.8	0.93	0.88	0.96	9.19	0.86	0.41	0.14	0.62	9.20	0.23
26451	JHU17623.P219B07	DLL1	18.6	0.93	0.88	0.96	8.80	0.87	0.39	0.12	0.61	8.79	0.26
19319	JHU16398.P173D04	CEP63	19.9	0.93	0.88	0.96	9.50	0.82	0.68	0.48	0.81	9.52	0.31
16161	JHU12918.P135B05	YAF2_frag	13.2	0.93	0.88	0.96	9.53	0.91	0.50	0.25	0.69	9.53	0.21
20852	JHU18982.P193A03	C2CD4B	16.3	0.93	0.88	0.96	8.78	0.88	0.10	-0.19	0.38	8.79	0.17
15067	JHU12379.P130D12	GALNS	24.2	0.93	0.88	0.96	10.58	0.79	0.54	0.30	0.72	10.59	0.36
14887	JHU12244.P128D01	TOMM22	17.4	0.93	0.88	0.96	9.41	0.94	0.47	0.22	0.67	9.40	0.26
24863	JHU17722.P220D12	HES7	25.3	0.93	0.88	0.96	8.09	0.98	0.23	-0.06	0.49	8.08	0.24
16643	JHU14552.P153B07	HPS1_frag	17.2	0.93	0.88	0.96	9.79	0.93	0.54	0.30	0.72	9.79	0.31
17336	JHU16064.P179G08	BRF1	20.3	0.93	0.88	0.96	8.56	0.96	0.48	0.23	0.67	8.55	0.22
13939	JHU12470.P131F03	CMTM1	19.8	0.93	0.88	0.96	9.34	0.85	0.40	0.13	0.61	9.36	0.22
20217	JHU15907.P167B08	IST1	7.9	0.93	0.88	0.96	15.19	0.84	0.86	0.76	0.92	15.18	0.50
12179	JHU09857.P103B11	PRF1	17.1	0.93	0.88	0.96	10.77	0.82	0.56	0.32	0.73	10.76	0.36
9329	JHU11267.P118H03	ITGB6	24.2	0.93	0.88	0.96	9.24	0.90	0.49	0.24	0.68	9.24	0.19
13931	JHU12510.P131F02	RAD51D	19.7	0.93	0.88	0.96	9.71	0.86	0.50	0.25	0.69	9.72	0.24
17321	JHU08469.P178H05	EPB41L3	18.2	0.93	0.88	0.96	10.56	1.06	0.92	0.85	0.95	10.56	0.93
22849	JHU16732.P207F01	FOXD2	30.1	0.93	0.88	0.96	7.96	1.01	0.62	0.41	0.77	7.92	0.28
18196	JHU16088.P169E07	GGT5	21.4	0.93	0.88	0.96	11.16	0.86	0.73	0.56	0.84	11.13	0.54
16740	JHU16458.P159A07	PDS5B	15.4	0.93	0.88	0.96	8.45	1.06	0.47	0.22	0.67	8.44	0.32
15331	JHU13469.P141D11	MTCH2	23.4	0.93	0.88	0.96	9.59	0.95	0.50	0.25	0.69	9.60	0.25
20069	JHU15376.P161B01	TRAC	17.9	0.93	0.88	0.96	8.83	0.99	0.40	0.13	0.62	8.82	0.24
11729	JHU08239.P086B03	SVOP	10.3	0.93	0.88	0.96	9.68	0.98	0.75	0.59	0.85	9.68	0.36
12799	JHU12194.P128H04	FOXM1	21.0	0.93	0.88	0.96	10.00	0.83	0.48	0.22	0.67	9.99	0.33
26521	JHU17973.P223B04	BTN2A3P	24.8	0.93	0.88	0.96	8.71	0.86	0.45	0.18	0.65	8.72	0.20
15212	JHU13038.P137C06	CREM	13.2	0.93	0.88	0.96	8.46	1.11	0.52	0.28	0.70	8.44	0.38
17095	JHU16376.P172H01	SPATA20	16.8	0.93	0.88	0.96	8.23	0.97	0.49	0.24	0.68	8.22	0.25
13081	JHU13269.P139H04	OR2L13	17.5	0.93	0.88	0.96	8.66	0.96	0.44	0.17	0.64	8.63	0.25
20264	JHU16174.P170A01	KJ902055_fr	17.4	0.93	0.88	0.96	10.01	0.90	0.64	0.43	0.78	9.97	0.30
11486	JHU11479.P120C06	OR1D5	15.0	0.93	0.88	0.96	9.50	0.88	0.00	-0.31	0.27	9.50	0.20
19456	JHU04749.P178C08	LAMP2	28.0	0.93	0.88	0.96	9.62	0.84	0.51	0.26	0.69	9.62	0.31
8340	JHU07646.P077A11	NTNG1	37.5	0.93	0.88	0.96	11.72	1.21	0.88	0.79	0.93	11.75	0.75
9388	JHU11140.P117G10	BLOC1S2	20.3	0.93	0.88	0.96	9.57	1.12	0.85	0.75	0.92	9.53	0.47
20252	JHU16011.P168A12	MMRN2	14.4	0.93	0.88	0.96	9.50	0.97	0.68	0.49	0.81	9.49	0.53
16952	JHU15486.P163G08	BMP8A_frag	14.5	0.93	0.88	0.96	9.89	0.77	0.43	0.16	0.64	9.89	0.31
16503	JHU13864.P145B12	SH3GL2	16.4	0.93	0.88	0.96	13.56	1.06	0.81	0.68	0.89	13.55	0.81
16575	JHU14474.P152B08	ISCU	30.2	0.93	0.88	0.96	13.00	1.47	0.89	0.81	0.94	12.96	1.08
15859	JHU11767.P123B03	PCDHGC4	10.8	0.93	0.88	0.96	9.34	0.98	0.61	0.40	0.77	9.34	0.34
19189	JHU16010.P168D11	MC5R	22.4	0.93	0.88	0.96	9.33	0.78	0.50	0.25	0.69	9.31	0.22
18453	JHU19872.P184F03	ZNF217	22.8	0.93	0.88	0.96	8.63	0.92	0.20	-0.09	0.46	8.62	0.18
18547	JHU08199.P187F03	HRASLS5	20.2	0.93	0.88	0.96	8.59	0.92	0.50	0.25	0.69	8.58	0.19
26511	JHU17792.P221B02	CNTLN	23.4	0.93	0.88	0.96	8.30	0.94	0.54	0.30	0.71	8.29	0.21
18695	JHU00037.P192F09	HSP90B1	22.2	0.93	0.88	0.96	13.00	1.12	0.86	0.76	0.92	13.00	0.85
13167	JHU13426.P141H02	CRYM	24.8	0.93	0.88	0.96	11.00	1.11	0.86	0.77	0.92	10.97	0.69
19836	JHU19279.P196C08	EHMT2	18.0	0.93	0.88	0.96	8.82	0.82	0.54	0.30	0.71	8.82	0.22
24803	JHU17425.P217D07	C3P1	30.2	0.93	0.88	0.96	8.28	0.94	0.47	0.21	0.66	8.27	0.14
10854	JHU09075.P095C01	MS4A3	18.8	0.93	0.88	0.96	10.86	0.90	0.89	0.80	0.94	10.87	0.63
14813	JHU11684.P122D02	SCIN	15.3	0.93	0.88	0.96	9.53	0.90	0.44	0.18	0.64	9.55	0.25
16969	JHU15390.P162H09	BPHL	13.9	0.93	0.88	0.96	9.54	0.82	0.38	0.10	0.60	9.52	0.26
18068	JHU15697.P165E03	LRIT3	19.1	0.93	0.88	0.96	9.71	0.79	0.59	0.37	0.75	9.68	0.37
8755	JHU09040.P095H03	COPE	22.6	0.93	0.88	0.96	10.82	1.36	0.88	0.80	0.93	10.82	0.97
20881	JHU19131.P194B07	PRSS16	15.0	0.93	0.88	0.96	10.96	0.79	0.66	0.46	0.80	10.95	0.43
20848	JHU19233.P195A02	RLN3	20.6	0.93	0.88	0.96	9.31	0.84	0.26	-0.03	0.51	9.30	0.23
19662	JHU01802.P186C10	RNF113B	21.2	0.93	0.88	0.96	8.75	0.86	0.25	-0.04	0.50	8.74	0.17
11851	JHU08723.P091B06	TRIM28	19.3	0.93	0.88	0.96	11.44	1.16	0.91	0.84	0.95	11.42	0.97
16362	JHU13693.P144A05	ANTXR2	20.1	0.93	0.88	0.96	9.82	0.84	0.57	0.34	0.74	9.81	0.34
15083	JHU12894.P135D02	RPS27L	17.1	0.93	0.88	0.96	9.86	0.91	0.35	0.07	0.58	9.87	0.26
22904	JHU16791.P207E08	ZNF30	36.2	0.93	0.88	0.96	8.07	1.00	0.46	0.20	0.66	8.05	0.27
19141	JHU15741.P165D05	PRKY	24.0	0.93	0.88	0.96	9.40	0.85	0.54	0.30	0.72	9.40	0.28
23167	JHU17775.P220F04	WASH1_frag	28.7	0.93	0.88	0.96	9.13	1.07	0.72	0.55	0.84	9.13	0.50
20516	JHU13092.P179A11	DEFB132	18.5	0.93	0.88	0.96	9.23	0.89	0.50	0.25	0.69	9.20	0.27
19728	JHU09906.P191C06	CDK19	16.3	0.93	0.88	0.96	9.43	0.82	0.67	0.47	0.80	9.44	0.33
18217	JHU16245.P170F09	ZNF281	19.7	0.93	0.88	0.96	9.12	0.82	0.53	0.29	0.71	9.11	0.25
14629	JHU14950.P157F05	PRSS37	23.0	0.93	0.88	0.96	9.63	0.88	0.33	0.05	0.56	9.62	0.26
26343	JHU18736.P216B05	ADAM19	25.7	0.93	0.88	0.96	8.50	0.90	0.07	-0.22	0.35	8.49	0.17
12552	JHU11314.P118A09	UNC119	14.4	0.93	0.88	0.96	9.44	0.91	0.55	0.32	0.73	9.45	0.25
12977	JHU12773.P134H03	LOXL1	12.8	0.93	0.88	0.96	9.19	0.86	0.49	0.24	0.68	9.17	0.26
9896	JHU09371.P098E01	NME7	16.8	0.93	0.88	0.96	8.95	1.02	0.57	0.34	0.74	8.94	0.26
16115	JHU12485.P131B11	FCER1G	18.8	0.93	0.88	0.96	11.64	0.92	0.73	0.56	0.84	11.64	0.48
16986	JHU15340.P161G12	MCPH1	19.4	0.93	0.88	0.96	10.07	0.87	0.85	0.75	0.91	10.05	0.62
12352	JHU10512.P110A08	IFNA8	21.8	0.93	0.88	0.96	10.83	1.02	0.66	0.47	0.80	10.84	0.42
14818	JHU11577.P121C05	RALGPS2	17.5	0.93	0.88	0.96	9.01	0.98	0.44	0.17	0.64	9.01	0.23
17089	JHU16329.P171H01	SRA1_frag	12.6	0.93	0.88	0.96	9.34	1.00	0.66	0.46	0.80	9.30	0.38
18213	JHU16110.P169F09	MDH1B	21.0	0.93	0.88	0.96	9.42	0.94	0.80	0.66	0.88	9.42	0.55
9938	JHU09519.P100E07	CALCA	12.5	0.93	0.88	0.96	10.14	1.29	0.92	0.86	0.96	10.11	0.89
16253	JHU13128.P138B02	COBLL1	19.7	0.93	0.88	0.96	9.13	0.99	0.67	0.47	0.80	9.10	0.39
13200	JHU13601.P143G06	APOA5	15.5	0.93	0.88	0.96	9.70	1.01	0.74	0.58	0.85	9.66	0.42
19654	JHU05576.P187C09	FAM198B	21.9	0.93	0.88	0.96	9.22	0.90	0.69	0.50	0.81	9.23	0.34
13518	JHU14653.P154G10	HOXD3	12.7	0.93	0.88	0.96	8.77	0.94	0.35	0.07	0.58	8.77	0.19
14641	JHU15033.P158F07	DIP2C	19.5	0.93	0.88	0.96	8.80	0.89	0.50	0.25	0.69	8.79	0.22
19859	JHU19213.P195D11	LOC10537271	19.7	0.93	0.88	0.96	9.78	0.82	0.67	0.48	0.80	9.76	0.33
17516	JHU19989.P185G06	ZBED9	29.7	0.93	0.88	0.96	8.40	0.94	0.48	0.22	0.67	8.39	0.27
19349	JHU01680.P176D07	KLK11	22.0	0.93	0.88	0.96	9.50	0.85	0.46	0.20	0.66	9.50	0.24
13499	JHU14677.P154H08	PKN1	17.2	0.93	0.88	0.96	8.79	0.93	0.48	0.22	0.67	8.77	0.26
15343	JHU13435.P141D10	EFNA1	15.1	0.93	0.88	0.96	8.70	1.00	0.38	0.10	0.60	8.67	0.27
20615	JHU19834.P184B09	SUPT20H	20.3	0.93	0.88	0.96	9.39	0.85	0.70	0.52	0.82	9.39	0.29
14530	JHU14544.P153E05	YS025	18.0	0.93	0.88	0.96	9.02	0.86	0.24	-0.05	0.49	9.03	0.20
18734	JHU19100.P194E02	GLUD1	20.5	0.93	0.88	0.96	8.64	0.85	0.28	-0.01	0.52	8.63	0.24
8733	JHU08626.P090H10	TCOF1	23.9	0.93	0.88	0.96	13.68	1.36	0.90	0.83	0.95	13.64	1.06
17364	JHU04133.P177G11	ARFGAP3	17.2	0.93	0.88	0.96	8.51	0.96	0.53	0.29	0.71	8.50	0.23
11829	JHU08787.P092B03	MAP6D1	16.4	0.93	0.88	0.96	9.69	0.90	0.63	0.42	0.77	9.72	0.26
9746	JHU08740.P092E07	BIRC7	19.6	0.93	0.88	0.96	10.54	0.97	0.93	0.89	0.96	10.56	0.58
19622	JHU04980.P187C05	TMCO1	18.4	0.93	0.88	0.96	9.16	0.85	0.46	0.20	0.66	9.17	0.23
20115	JHU15564.P163B07	SPATA9	18.4	0.93	0.88	0.96	10.73	0.94	0.66	0.46	0.80	10.73	0.45
17370	JHU03984.P177G12	MCM5	19.5	0.93	0.88	0.96	9.04	0.81	0.41	0.14	0.62	9.03	0.24
19806	JHU19282.P196C02	FAM20A	18.5	0.93	0.88	0.96	9.41	0.78	0.60	0.38	0.76	9.40	0.30
18411	JHU15583.P179F10	B4GALT6	22.8	0.93	0.88	0.96	8.59	0.92	0.40	0.12	0.61	8.57	0.20
16277	JHU13360.P140B07	NEDD4L	15.1	0.93	0.88	0.96	14.15	0.99	0.87	0.78	0.93	14.19	0.71
18562	JHU19956.P185E05	ZBTB16	25.4	0.93	0.88	0.96	8.56	0.95	0.44	0.18	0.64	8.54	0.21
12056	JHU09412.P099A08	APLN	14.2	0.93	0.88	0.96	9.03	0.95	0.31	0.02	0.54	9.01	0.24
18095	JHU15727.P165F06	NOX1	20.3	0.93	0.88	0.96	8.87	0.84	0.07	-0.22	0.35	8.86	0.16
26018	JHU17036.P201A01	CORO7	24.7	0.93	0.88	0.96	8.67	0.95	0.43	0.16	0.64	8.66	0.19
17009	JHU15828.P166H03	SASS6	17.7	0.93	0.88	0.96	8.61	0.99	0.65	0.45	0.79	8.61	0.33
19150	JHU15844.P166C06	TSGA10IP	21.8	0.93	0.88	0.96	9.59	0.76	0.77	0.62	0.86	9.58	0.38
13119	JHU13387.P140H08	KJ904287	14.6	0.93	0.88	0.96	9.88	0.87	0.56	0.32	0.73	9.86	0.33
15529	JHU14272.P150D09	ATP11B	12.3	0.93	0.88	0.96	8.76	0.99	0.31	0.02	0.55	8.74	0.25
14074	JHU12717.P133E08	LMF2	22.1	0.93	0.88	0.96	9.17	0.88	0.39	0.12	0.61	9.17	0.19
20890	JHU18981.P193A08	C1RL	20.8	0.93	0.88	0.96	10.21	0.83	0.51	0.26	0.69	10.18	0.31
13231	JHU13412.P141H10	RTFDC1	19.7	0.93	0.88	0.96	8.54	1.02	0.43	0.16	0.63	8.52	0.29
13405	JHU14293.P150H06	ASAP3	20.3	0.93	0.88	0.96	11.01	1.20	0.90	0.82	0.94	10.99	0.85
13612	JHU14916.P157G10	HMGN2P46	21.5	0.93	0.88	0.96	8.72	0.95	0.31	0.03	0.55	8.71	0.21
17276	JHU02286.P176G12	SPCS2_frag	23.2	0.93	0.88	0.96	9.53	0.89	0.55	0.32	0.73	9.55	0.39
14989	JHU12542.P132D02	KJ900826_fr	18.9	0.93	0.88	0.96	9.07	0.89	0.28	0.00	0.53	9.06	0.20
17614	JHU07333.P190G06	GCLM	17.3	0.93	0.88	0.96	8.67	0.90	0.34	0.06	0.57	8.65	0.24
17555	JHU10123.P187H11	LETMD1	18.7	0.93	0.88	0.96	9.08	0.80	0.48	0.23	0.68	9.08	0.23
16761	JHU15109.P159B08	CLCN2	19.1	0.93	0.88	0.96	9.37	0.84	0.34	0.06	0.57	9.37	0.26
15036	JHU12554.P132C08	C18orf8	15.4	0.93	0.88	0.96	8.85	0.96	0.22	-0.07	0.47	8.84	0.23
15683	JHU14977.P157D07	TFPI	19.1	0.93	0.88	0.96	9.30	0.89	0.30	0.02	0.54	9.30	0.21
26165	JHU17395.P208B07	THY1	19.1	0.93	0.88	0.96	8.62	0.90	0.00	-0.30	0.27	8.61	0.18
19913	JHU19523.P198D05	PRPS1L1	21.4	0.93	0.88	0.96	10.59	1.06	0.76	0.61	0.86	10.57	0.58
17468	JHU19979.P184G12	Zmynd8	21.7	0.93	0.88	0.96	8.69	0.89	0.59	0.37	0.75	8.69	0.25
20603	JHU19676.P182B08	POU2AF1	16.5	0.93	0.88	0.96	10.39	0.81	0.82	0.69	0.89	10.39	0.49
26376	JHU18637.P214A09	UHRF1	21.3	0.93	0.88	0.96	8.60	0.88	0.38	0.11	0.60	8.60	0.17
15194	JHU13087.P137C04	PIP5K1C_fra	25.6	0.93	0.88	0.96	9.81	0.96	0.90	0.82	0.94	9.80	0.70
9015	JHU09644.P101H12	IL1R1	21.8	0.93	0.88	0.96	9.47	1.02	0.90	0.83	0.94	9.47	0.40
15200	JHU13201.P138C04	TCEB3	21.0	0.93	0.88	0.96	9.07	0.92	0.14	-0.15	0.41	9.08	0.23
19783	JHU19322.P196D01	PAPPA2	26.9	0.93	0.88	0.96	8.72	0.82	0.36	0.08	0.58	8.72	0.20
16159	JHU12976.P136B04	MYT1	9.8	0.93	0.88	0.96	10.05	0.77	0.66	0.45	0.79	10.06	0.47
14806	JHU11619.P122C03	APITD1	18.1	0.93	0.88	0.96	8.82	1.06	0.58	0.35	0.74	8.81	0.32
14673	JHU15014.P158F11	C2orf44	20.2	0.93	0.88	0.96	9.16	0.82	0.34	0.06	0.57	9.15	0.23
26153	JHU16701.P206B05	ZNF234	22.1	0.93	0.88	0.96	9.01	0.84	0.69	0.50	0.81	9.02	0.27
13505	JHU14801.P155H09	UBD	11.0	0.93	0.88	0.96	8.82	0.91	0.21	-0.08	0.47	8.81	0.17
24914	JHU18083.P224C07	GPR42	22.1	0.93	0.88	0.96	9.21	0.85	0.50	0.25	0.69	9.20	0.28
15323	JHU13517.P142D08	CRELD1	17.5	0.93	0.88	0.96	10.78	0.84	0.40	0.13	0.62	10.78	0.30
12118	JHU09728.P102A03	HBD	12.1	0.93	0.88	0.96	9.99	1.13	0.75	0.58	0.85	9.97	0.50
18169	JHU16305.P171F04	GPR89A	22.1	0.93	0.88	0.96	10.19	0.80	0.70	0.52	0.82	10.14	0.39
22784	JHU17173.P202E04	NKPD1	31.2	0.93	0.88	0.96	8.67	0.85	0.78	0.63	0.87	8.68	0.33
18718	JHU00044.P192E10	PI4KAP2	27.3	0.93	0.88	0.96	9.55	0.86	0.68	0.49	0.81	9.50	0.33
19786	JHU19274.P196C01	CTRB2	21.9	0.93	0.88	0.96	8.71	0.84	0.40	0.13	0.62	8.70	0.18
18292	JHU16478.P173E07	TRAC	21.6	0.93	0.88	0.96	8.83	0.83	0.35	0.07	0.58	8.82	0.21
13328	JHU14195.P147G10	EDC4	18.5	0.93	0.88	0.96	11.65	0.89	0.75	0.59	0.85	11.64	0.59
19362	JHU16425.P173C09	IGHG1	26.9	0.93	0.88	0.96	9.74	0.85	0.87	0.78	0.93	9.74	0.52
18869	JHU16927.P200F07	BCAS1	32.6	0.93	0.88	0.96	8.71	0.94	0.56	0.33	0.73	8.70	0.24
16690	JHU14827.P156A11	EGFL7	19.1	0.93	0.88	0.96	10.48	0.87	0.50	0.25	0.69	10.49	0.29
16685	JHU14872.P156B10	PRNP	16.6	0.93	0.88	0.96	10.73	0.96	0.72	0.55	0.84	10.73	0.41
20779	JHU08657.P191B06	CLCN7	21.3	0.93	0.88	0.96	9.48	0.79	0.57	0.33	0.73	9.48	0.31
15284	JHU13425.P141C03	CREB5	15.1	0.93	0.88	0.96	9.04	0.93	0.38	0.11	0.60	9.04	0.24
14657	JHU15118.P159F09	FCF1	18.0	0.93	0.88	0.96	9.05	0.87	0.24	-0.05	0.49	9.05	0.20
19750	JHU09959.P191C09	RIOK1	19.6	0.93	0.88	0.96	9.60	0.82	0.80	0.67	0.89	9.60	0.44
15852	JHU11559.P121A02	LYRM5	13.3	0.93	0.88	0.96	11.45	1.18	0.88	0.79	0.93	11.45	0.97
20845	JHU19293.P196B02	GP2	18.1	0.93	0.88	0.96	9.36	0.79	0.73	0.56	0.84	9.37	0.34
10944	JHU08985.P094C12	PLA2G1B	14.5	0.93	0.88	0.96	9.63	1.02	0.88	0.79	0.93	9.64	0.40
15462	JHU14395.P151C01	KLK12	22.4	0.93	0.88	0.96	9.15	0.91	0.25	-0.04	0.50	9.14	0.21
16576	JHU14323.P150A08	NUP107	24.5	0.93	0.88	0.96	8.90	0.97	0.10	-0.19	0.38	8.88	0.27
8081	JHU06665.P070B03	NDUFAB1	25.3	0.93	0.88	0.96	11.77	0.88	0.92	0.86	0.95	11.74	0.70
12882	JHU12560.P132G03	CLIC3	18.2	0.93	0.88	0.96	10.46	1.02	0.73	0.56	0.84	10.44	0.52
18445	JHU19858.P184F02	ST18	23.8	0.93	0.88	0.96	8.66	0.87	0.26	-0.02	0.51	8.65	0.17
7156	JHU03217.P073C07	ING3	20.4	0.93	0.88	0.96	11.74	1.20	0.92	0.86	0.96	11.78	0.81
19133	JHU15840.P166D02	SV2C	18.0	0.93	0.88	0.96	9.38	0.81	0.51	0.27	0.70	9.38	0.28
20987	JHU19481.P198B08	GUCY2F	16.3	0.93	0.88	0.96	8.98	0.82	0.31	0.03	0.55	8.99	0.20
16198	JHU12896.P135A09	SCFD2	16.4	0.93	0.88	0.96	9.65	0.92	0.60	0.38	0.76	9.63	0.32
17809	JHU19474.P198H07	EPHB6	19.1	0.93	0.88	0.96	8.65	0.86	0.28	-0.01	0.52	8.66	0.23
13451	JHU14805.P155H02	SUOX	19.4	0.93	0.88	0.96	9.83	1.05	0.83	0.71	0.90	9.82	0.61
20820	JHU00381.P189A11	UROS	17.3	0.93	0.88	0.96	9.67	1.11	0.74	0.58	0.85	9.65	0.57
10168	JHU10246.P107E12	RPL7L1	20.8	0.93	0.88	0.96	9.05	0.92	0.37	0.10	0.60	9.05	0.21
19404	JHU02515.P177C02	CASP6	23.4	0.93	0.88	0.96	8.68	0.93	0.31	0.02	0.55	8.66	0.18
23071	JHU18788.P216F04	MOCS1	43.1	0.93	0.88	0.96	8.42	0.93	0.33	0.05	0.56	8.43	0.18
18234	JHU16084.P169E12	ERVMER34-1	27.7	0.93	0.88	0.96	9.24	0.79	0.52	0.27	0.70	9.24	0.23
26325	JHU18817.P216B03	SOX17	29.6	0.93	0.88	0.96	8.56	0.91	0.33	0.05	0.56	8.55	0.20
26352	JHU18728.P215A06	TMEM184B	16.6	0.93	0.88	0.96	8.56	0.89	0.14	-0.15	0.41	8.55	0.17
20288	JHU16153.P170A04	BC045753.1_	18.4	0.93	0.88	0.96	8.95	1.02	0.65	0.44	0.79	8.94	0.44
8193	JHU07131.P075B05	ELK1	15.8	0.93	0.88	0.96	11.28	1.03	0.89	0.82	0.94	11.31	0.63
14571	JHU14774.P155F10	PPIA	23.0	0.93	0.88	0.96	8.76	0.99	0.47	0.21	0.67	8.74	0.25
15640	JHU14735.P155C12	DTNA	17.4	0.93	0.88	0.96	9.08	0.88	0.65	0.45	0.79	9.08	0.25
15123	JHU12914.P135D07	TNFRSF21	18.9	0.93	0.88	0.96	9.78	0.93	0.35	0.07	0.58	9.78	0.23
19444	JHU02242.P177C07	GPR89A	23.9	0.93	0.88	0.96	8.59	1.00	0.45	0.19	0.66	8.58	0.25
15646	JHU14868.P156C10	PNPLA4	16.2	0.93	0.88	0.96	9.47	0.90	0.40	0.13	0.61	9.45	0.22
11965	JHU09014.P094B06	TUBA3C	15.7	0.93	0.88	0.96	10.55	1.02	0.69	0.50	0.81	10.53	0.55
24776	JHU17518.P218C01	CYP2A13	33.3	0.93	0.88	0.96	8.38	0.92	0.10	-0.19	0.38	8.38	0.15
24826	JHU17487.P217C08	SLC27A5	23.5	0.93	0.88	0.96	8.48	0.87	0.56	0.33	0.73	8.47	0.15
26605	JHU05595.P228B02	CALHM1	22.5	0.93	0.88	0.96	8.74	0.89	0.57	0.34	0.74	8.71	0.22
14478	JHU14321.P150E10	FNDC9	22.4	0.93	0.88	0.96	8.73	0.86	0.52	0.27	0.70	8.69	0.23
20808	JHU04003.P190A09	PSIP1_frag	17.6	0.93	0.88	0.96	8.57	0.94	0.03	-0.26	0.31	8.55	0.21
18864	JHU16895.P199E06	PPIAL4C	27.1	0.93	0.88	0.96	8.31	0.91	0.23	-0.06	0.48	8.30	0.18
20454	JHU13491.P179A01	TCEAL6	15.5	0.93	0.88	0.96	9.64	1.13	0.93	0.87	0.96	9.65	0.82
18021	JHU15345.P161F09	LOC10537828	20.0	0.93	0.88	0.96	8.38	1.08	0.50	0.25	0.69	8.37	0.33
20996	JHU16826.P199A11	ALG1L	18.4	0.93	0.88	0.96	8.66	0.88	0.33	0.05	0.56	8.66	0.18
22899	JHU16758.P207F07	ONECUT3	29.2	0.93	0.88	0.96	8.02	1.01	0.46	0.20	0.66	7.99	0.26
24768	JHU19553.P214C12	MASTL	19.0	0.93	0.88	0.96	8.77	0.85	0.57	0.34	0.74	8.79	0.25
22856	JHU16652.P206E01	HMX3	28.8	0.93	0.88	0.96	8.85	0.89	0.49	0.23	0.68	8.86	0.29
17222	JHU16582.P175G05	C11orf71	12.4	0.93	0.88	0.96	8.64	0.87	0.14	-0.15	0.41	8.64	0.19
13450	JHU14887.P156G01	SUV420H1	18.1	0.93	0.88	0.96	9.18	0.91	0.47	0.21	0.67	9.19	0.20
20190	JHU16042.P168A02	BC096236_fr	20.7	0.93	0.88	0.96	9.35	0.82	0.32	0.04	0.56	9.34	0.28
16465	JHU13975.P146B07	TSG101	11.5	0.93	0.88	0.96	9.05	0.92	0.42	0.15	0.63	9.04	0.29
16058	JHU12274.P129A04	CSH1	12.9	0.93	0.88	0.96	10.07	0.95	0.43	0.16	0.64	10.05	0.34
15256	JHU13289.P139C12	SLC25A4	18.3	0.93	0.88	0.96	9.83	0.84	0.45	0.18	0.65	9.82	0.29
18810	JHU19055.P193E12	SOST	30.4	0.93	0.88	0.96	9.12	0.86	0.36	0.08	0.59	9.13	0.25
26048	JHU17189.P202A04	RIPK1	20.3	0.93	0.88	0.96	9.04	0.87	0.02	-0.27	0.30	9.06	0.21
26625	JHU02488.P227B05	TUBB2A	25.7	0.93	0.88	0.96	11.48	1.23	0.88	0.79	0.93	11.45	0.91
14664	JHU15077.P158E09	SLC6A6	17.9	0.93	0.88	0.96	8.99	0.89	0.17	-0.12	0.44	8.99	0.18
19420	JHU13509.P180C04	BRF1	15.0	0.93	0.88	0.96	8.83	0.88	0.75	0.60	0.85	8.82	0.37
10966	JHU09321.P098C03	C12orf40	15.1	0.93	0.88	0.96	9.92	1.01	0.83	0.71	0.90	9.93	0.50
14407	JHU14439.P152F01	C22orf15	25.8	0.93	0.88	0.96	9.07	0.89	0.31	0.02	0.54	9.05	0.21
17056	JHU15786.P166G08	CHRNA4	19.5	0.93	0.88	0.96	9.24	0.81	0.40	0.12	0.61	9.23	0.24
17675	JHU19220.P195H02	NRTN	26.7	0.93	0.88	0.96	8.59	0.90	0.07	-0.22	0.35	8.60	0.24
20796	JHU14614.P192A08	HIST2H3A	17.6	0.93	0.88	0.96	8.67	0.87	0.06	-0.23	0.34	8.67	0.21
19510	JHU19669.P182C03	NKX6-2	19.5	0.93	0.88	0.96	8.55	0.98	0.47	0.21	0.67	8.54	0.23
17021	JHU15858.P166H02	ZNF543	25.5	0.93	0.88	0.96	8.42	1.01	0.45	0.19	0.65	8.41	0.29
19863	JHU19000.P193D12	ELANE	24.2	0.93	0.88	0.96	8.59	0.96	0.32	0.04	0.56	8.59	0.22
12234	JHU10283.P108A05	LINC01554	8.3	0.93	0.88	0.96	9.14	0.91	0.18	-0.11	0.44	9.12	0.20
13407	JHU14510.P152H08	ZSCAN2	21.5	0.93	0.88	0.96	11.39	1.04	0.73	0.56	0.84	11.39	0.60
24543	JHU17375.P208D08	RACGAP1	23.0	0.93	0.88	0.96	8.50	0.91	0.03	-0.25	0.32	8.50	0.17
18093	JHU15981.P168F06	ENAH	19.9	0.93	0.88	0.96	12.60	1.48	0.91	0.84	0.95	12.60	1.26
12867	JHU12293.P129H03	IGFBP1	22.2	0.93	0.88	0.96	9.01	0.96	0.60	0.38	0.76	8.98	0.28
18611	JHU09556.P187F11	KJ900991	21.9	0.93	0.88	0.96	9.60	0.78	0.56	0.32	0.73	9.61	0.29
15709	JHU15034.P158D06	AAK1_frag	19.5	0.93	0.88	0.96	10.48	0.78	0.75	0.60	0.86	10.45	0.47
13010	JHU12977.P136G07	N6AMT2	18.7	0.93	0.88	0.96	11.88	1.13	0.88	0.80	0.93	11.88	1.00
15104	JHU12802.P134C04	RNASEH2A	14.1	0.93	0.88	0.96	9.33	0.92	0.39	0.12	0.61	9.33	0.21
26028	JHU17085.P201A02	PYGM	19.9	0.93	0.88	0.96	8.79	0.91	0.49	0.24	0.68	8.79	0.23
15186	JHU13349.P140C03	CIPC	17.2	0.93	0.88	0.96	9.01	0.96	0.58	0.36	0.75	9.00	0.38
16251	JHU13188.P138B04	PTGES	14.0	0.93	0.88	0.96	9.19	0.88	0.29	0.01	0.53	9.17	0.28
13443	JHU14238.P153H03	RND3	16.6	0.93	0.88	0.96	8.22	1.04	0.26	-0.03	0.51	8.20	0.32
15153	JHU12746.P134D11	CITED2	16.2	0.93	0.88	0.96	8.87	0.95	0.29	0.00	0.53	8.85	0.26
16488	JHU13904.P146A09	CRNN	25.2	0.93	0.88	0.96	12.40	1.35	0.86	0.76	0.92	12.41	1.06
13185	JHU13651.P143H05	PCDHGB6	14.5	0.93	0.88	0.96	8.85	0.88	0.07	-0.22	0.35	8.83	0.18
15631	JHU14257.P153D10	UCN3	18.1	0.93	0.88	0.96	8.68	1.02	0.49	0.24	0.68	8.66	0.28
26548	JHU17784.P221A07	B3GALT6	25.1	0.93	0.88	0.96	8.85	0.85	0.22	-0.07	0.47	8.86	0.20
18097	JHU15808.P166F07	ZNF852_frag	18.3	0.93	0.88	0.96	10.26	0.80	0.62	0.40	0.77	10.23	0.36
15871	JHU11847.P124B04	MAPRE1	13.8	0.93	0.88	0.96	11.26	1.19	0.90	0.82	0.94	11.27	1.04
14370	JHU13845.P145E09	OR6C3	21.8	0.93	0.88	0.96	9.46	0.92	0.66	0.46	0.80	9.49	0.38
12944	JHU12491.P131G10	ICA1L_frag	16.3	0.93	0.88	0.96	9.67	0.85	0.70	0.52	0.82	9.66	0.27
16569	JHU14397.P151B08	LIMS3	26.7	0.93	0.88	0.96	8.91	0.90	0.00	-0.41	0.15	8.89	0.22
15662	JHU15058.P158C02	LOC440337	20.3	0.93	0.88	0.96	9.08	0.88	0.00	-0.29	0.28	9.08	0.19
13322	JHU14141.P148G09	PSMC6	16.3	0.93	0.88	0.96	11.75	0.89	0.74	0.57	0.85	11.74	0.52
10706	JHU08396.P088C07	KLHDC10	15.7	0.93	0.88	0.96	9.03	1.03	0.60	0.38	0.76	9.03	0.29
19782	JHU19212.P195C01	AK126796.1_	27.9	0.93	0.88	0.96	8.24	1.02	0.37	0.09	0.59	8.22	0.30
20799	JHU14850.P192B08	BC132880_fr	11.5	0.93	0.88	0.96	8.96	0.86	0.00	-0.46	0.09	8.95	0.21
18765	JHU19331.P196F06	PSG7	22.1	0.93	0.88	0.96	8.60	0.83	0.45	0.19	0.65	8.59	0.26
24549	JHU17301.P205D09	HIPK2_frag	24.4	0.93	0.88	0.96	8.76	0.84	0.52	0.27	0.70	8.77	0.20
13786	JHU11523.P121E08	ATOX1	17.8	0.93	0.88	0.96	9.09	1.00	0.50	0.25	0.69	9.10	0.27
14533	JHU14541.P153F05	C1orf220	20.6	0.93	0.88	0.96	8.88	0.92	0.26	-0.03	0.51	8.87	0.21
19705	JHU10344.P191D04	SFRP4	23.3	0.93	0.88	0.96	9.12	0.77	0.43	0.17	0.64	9.11	0.22
14652	JHU15255.P160E08	P4HTM	17.3	0.93	0.88	0.96	9.16	0.85	0.44	0.18	0.65	9.15	0.29
16055	JHU12304.P129B04	MCOLN3	14.6	0.93	0.88	0.96	10.00	0.82	0.31	0.03	0.55	10.01	0.27
22898	JHU17348.P208E07	HBB	22.8	0.93	0.88	0.96	9.29	1.11	0.79	0.66	0.88	9.24	0.56
18676	JHU02087.P189E07	RPL7	21.8	0.93	0.88	0.96	8.98	0.78	0.80	0.66	0.88	8.96	0.29
17683	JHU19227.P195H03	PROL1	18.9	0.93	0.88	0.96	9.30	0.81	0.26	-0.02	0.51	9.30	0.27
19802	JHU19046.P193C04	RBM24	14.5	0.93	0.88	0.96	8.66	0.88	0.24	-0.05	0.49	8.65	0.22
17456	JHU19769.P183G10	REL	24.0	0.93	0.88	0.96	8.51	0.90	0.26	-0.03	0.51	8.51	0.20
12759	JHU11547.P121H12	GDPD5	16.8	0.93	0.88	0.96	9.80	0.89	0.39	0.12	0.61	9.80	0.19
7228	JHU16058.P080C04	AGTR1	20.3	0.93	0.88	0.96	10.56	0.85	0.83	0.71	0.90	10.58	0.35
26513	JHU17888.P222B03	DEFB104A	28.4	0.93	0.88	0.96	9.07	0.88	0.61	0.39	0.76	9.03	0.30
20211	JHU15899.P167B07	LPAR4	18.3	0.93	0.88	0.96	8.45	1.04	0.29	0.00	0.53	8.45	0.30
12341	JHU10745.P112B07	HG499438.1_	11.3	0.93	0.88	0.96	9.05	0.93	0.12	-0.18	0.39	9.05	0.22
16679	JHU14861.P156B09	ORM1	18.8	0.93	0.88	0.96	9.01	0.98	0.54	0.30	0.71	9.01	0.23
19085	JHU15617.P164D10	KLRC2	19.0	0.93	0.88	0.96	9.00	0.83	0.45	0.18	0.65	8.99	0.29
9335	JHU11222.P117H04	VN1R1	24.0	0.93	0.88	0.96	9.53	0.90	0.36	0.08	0.58	9.54	0.21
15589	JHU14523.P153D05	TMEM211	21.8	0.93	0.88	0.96	9.84	0.83	0.37	0.10	0.59	9.84	0.29
12047	JHU09247.P097B06	CSTB	11.2	0.93	0.88	0.96	8.87	1.04	0.53	0.28	0.71	8.85	0.29
19727	JHU02102.P189D06	TMEM126A	21.1	0.93	0.88	0.96	8.97	0.82	0.43	0.16	0.64	8.96	0.26
13544	JHU15003.P158G01	ACP1	12.7	0.93	0.88	0.96	8.77	0.95	0.59	0.36	0.75	8.76	0.23
18673	JHU06847.P190F07	EHMT1	26.5	0.93	0.88	0.96	8.28	0.94	0.26	-0.03	0.51	8.27	0.21
26357	JHU18825.P216B07	TUBB4Q	20.6	0.93	0.88	0.96	8.61	0.90	0.26	-0.03	0.51	8.60	0.16
19924	JHU19401.P197C07	MAP4K1	15.8	0.93	0.88	0.96	9.92	0.80	0.78	0.63	0.87	9.92	0.52
13516	JHU14583.P153G10	POU1F1	14.9	0.93	0.88	0.96	8.65	0.94	0.26	-0.03	0.51	8.63	0.21
19276	JHU16127.P169C10	PRL	20.8	0.93	0.88	0.96	8.82	0.85	0.24	-0.05	0.49	8.80	0.18
16657	JHU14636.P154B07	DDR2	15.1	0.93	0.88	0.96	8.70	0.99	0.39	0.12	0.61	8.68	0.28
18639	JHU02080.P189F02	POLR2E	28.0	0.93	0.88	0.96	8.37	0.91	0.51	0.26	0.69	8.35	0.18
15734	JHU15011.P158C11	C19orf44	21.3	0.93	0.88	0.96	9.36	0.84	0.61	0.40	0.77	9.36	0.25
20085	JHU15603.P164B03	GBP5	28.7	0.93	0.88	0.96	11.09	1.41	0.89	0.81	0.94	11.09	1.05
19334	JHU16610.P175C05	RPS16	28.1	0.93	0.88	0.96	9.04	0.85	0.35	0.07	0.58	9.04	0.26
17014	JHU15813.P166G03	MCM8	24.9	0.93	0.88	0.96	8.86	0.85	0.47	0.21	0.67	8.87	0.27
19077	JHU15295.P161D09	BC036580.1_	26.5	0.93	0.88	0.96	8.75	0.98	0.36	0.08	0.58	8.74	0.24
13342	JHU14123.P148G10	LRSAM1	15.1	0.93	0.88	0.96	10.19	0.88	0.81	0.68	0.89	10.19	0.48
15454	JHU14097.P148C10	COG1	16.4	0.93	0.88	0.96	9.58	0.87	0.39	0.12	0.61	9.57	0.20
19967	JHU16930.P200D12	CCDC173	25.7	0.93	0.88	0.96	8.23	1.03	0.25	-0.03	0.50	8.22	0.26
22976	JHU18261.P210E04	ENPP2	34.8	0.93	0.88	0.96	8.75	0.84	0.45	0.19	0.65	8.76	0.27
16426	JHU14166.P148A01	VGLL4	14.7	0.93	0.88	0.96	8.84	0.97	0.40	0.13	0.62	8.82	0.23
19221	JHU16365.P172D03	NT5E	24.3	0.93	0.88	0.96	8.91	0.85	0.35	0.08	0.58	8.92	0.20
13360	JHU14366.P151G02	ATP6V1G3	14.8	0.93	0.88	0.96	8.51	1.00	0.31	0.02	0.55	8.49	0.26
24725	JHU18769.P216D07	EVI5	26.6	0.93	0.88	0.96	8.24	0.99	0.51	0.26	0.69	8.24	0.21
18585	JHU09102.P187F08	SSX4	22.9	0.93	0.88	0.96	9.83	0.81	0.62	0.40	0.77	9.79	0.34
18018	JHU15311.P161E09	EXTL2	19.6	0.93	0.88	0.96	8.58	0.91	0.13	-0.16	0.40	8.55	0.22
8297	JHU07404.P078B05	BPGM	28.6	0.93	0.88	0.96	13.96	1.13	0.94	0.89	0.97	13.92	0.78
19530	JHU19805.P184C05	RBM28	17.2	0.93	0.88	0.96	9.79	0.75	0.66	0.46	0.79	9.78	0.37
19251	JHU16326.P171D07	SLC39A12	18.2	0.93	0.88	0.96	9.29	0.83	0.71	0.53	0.83	9.27	0.29
11485	JHU11241.P118D06	HG511691.1_	16.5	0.93	0.88	0.96	9.27	0.89	0.31	0.02	0.55	9.27	0.19
12822	JHU12033.P126G07	OR6K6	17.9	0.93	0.88	0.96	8.48	1.08	0.47	0.22	0.67	8.46	0.35
13490	JHU14833.P156G07	GREM1	16.3	0.93	0.88	0.96	9.20	0.90	0.43	0.16	0.64	9.21	0.22
21001	JHU19463.P198B09	CSF1R	20.1	0.93	0.88	0.96	8.77	0.88	0.46	0.20	0.66	8.76	0.17
15211	JHU13249.P139D06	KLHL10	22.5	0.93	0.88	0.96	8.98	0.94	0.43	0.17	0.64	8.97	0.23
13810	JHU11822.P124E11	CYP26A1	16.9	0.93	0.88	0.96	9.11	0.89	0.17	-0.13	0.43	9.11	0.19
17187	JHU16405.P173H03	EEF1A1_frag	19.7	0.93	0.88	0.96	8.72	0.85	0.13	-0.16	0.40	8.72	0.18
17662	JHU00186.P192G10	TPD52L3	28.8	0.93	0.88	0.96	8.10	0.99	0.50	0.25	0.69	8.08	0.29
20246	JHU15834.P166A11	SLC6A5	12.2	0.93	0.88	0.96	8.88	0.90	0.02	-0.27	0.30	8.88	0.23
14231	JHU13436.P141F04	EIF4E	19.8	0.93	0.88	0.96	9.22	0.89	0.51	0.26	0.69	9.21	0.23
14915	JHU11962.P125D07	KIRREL3-AS3	20.2	0.93	0.88	0.96	9.15	0.94	0.26	-0.03	0.51	9.15	0.20
15241	JHU13209.P138D09	ZNF576	15.0	0.93	0.88	0.96	9.19	0.87	0.30	0.02	0.54	9.18	0.20
20360	JHU16504.P174A01	DIS3L2	21.8	0.93	0.88	0.96	8.75	0.89	0.24	-0.05	0.49	8.73	0.22
13301	JHU14084.P148H07	ATP6V0D1	22.6	0.93	0.88	0.96	11.83	1.06	0.80	0.67	0.88	11.87	0.54
19631	JHU19888.P185D06	CNOT4	20.0	0.93	0.88	0.96	8.66	0.91	0.25	-0.04	0.50	8.65	0.19
18911	JHU16965.P200F12	KLKB1	25.8	0.93	0.88	0.96	8.44	0.90	0.32	0.04	0.55	8.43	0.21
22943	JHU17412.P208F12	ZNF43	32.4	0.93	0.88	0.96	8.63	0.83	0.42	0.15	0.63	8.64	0.19
17161	JHU16277.P170H09	FAM122C	30.2	0.93	0.88	0.96	8.19	1.04	0.46	0.20	0.66	8.17	0.30
11969	JHU09085.P095B09	P4HB	18.1	0.93	0.88	0.96	12.62	1.40	0.92	0.85	0.95	12.62	1.08
12961	JHU12855.P135H01	DEFB121	19.9	0.93	0.88	0.96	10.41	1.08	0.81	0.69	0.89	10.40	0.49
19491	JHU19604.P181D03	Fezf2	23.8	0.93	0.88	0.96	9.63	0.92	0.86	0.76	0.92	9.62	0.54
22900	JHU16920.P205E07	AMHR2	26.3	0.93	0.88	0.96	7.98	0.99	0.45	0.18	0.65	7.95	0.29
18783	JHU19324.P196F08	PGLYRP2	24.3	0.93	0.88	0.96	9.02	0.85	0.54	0.30	0.72	9.02	0.23
17360	JHU16161.P179G10	PIFO	23.3	0.93	0.88	0.96	8.56	0.89	0.27	-0.01	0.52	8.55	0.17
24546	JHU17293.P205C09	ERBB2	27.8	0.93	0.88	0.96	8.52	0.85	0.32	0.04	0.56	8.51	0.19
17544	JHU02503.P186G09	ANXA3	21.5	0.93	0.88	0.96	8.63	0.96	0.61	0.39	0.76	8.62	0.29
10629	JHU07733.P081D09	MGC10814	20.0	0.93	0.88	0.96	10.81	1.30	0.87	0.77	0.92	10.79	0.76
19374	JHU16551.P174C10	PRTN3	19.6	0.93	0.88	0.96	9.74	0.79	0.53	0.29	0.71	9.72	0.30
24691	JHU18676.P215D03	F5	20.9	0.93	0.88	0.96	9.60	0.99	0.81	0.68	0.89	9.61	0.55
19429	JHU03213.P177D05	HLA-DPB1	22.9	0.93	0.88	0.96	9.55	0.84	0.49	0.24	0.68	9.54	0.28
16306	JHU13370.P140A11	RANGRF	15.6	0.93	0.88	0.96	11.55	1.20	0.86	0.76	0.92	11.54	0.83
19937	JHU16859.P199D09	GML	28.9	0.93	0.88	0.96	8.28	1.04	0.54	0.30	0.72	8.26	0.28
13184	JHU13564.P142G04	SLC25A14	18.1	0.93	0.88	0.96	9.61	0.92	0.65	0.45	0.79	9.59	0.35
24646	JHU18337.P211C09	APLNR	23.4	0.93	0.88	0.96	9.25	0.84	0.60	0.38	0.76	9.24	0.32
13620	JHU14935.P157G11	BC132847.1_	17.2	0.93	0.88	0.96	9.65	0.84	0.39	0.12	0.61	9.65	0.29
15042	JHU12317.P129C09	PEX6	15.7	0.93	0.88	0.96	9.01	0.98	0.46	0.20	0.66	9.01	0.23
14871	JHU11602.P121D12	TTLL1	15.4	0.93	0.88	0.96	9.94	0.84	0.52	0.27	0.70	9.98	0.29
13413	JHU14180.P149H09	INO80C	14.1	0.93	0.88	0.96	8.43	0.94	0.34	0.06	0.57	8.40	0.24
15722	JHU15195.P160C09	ASPA	26.5	0.93	0.88	0.96	8.63	0.98	0.31	0.03	0.55	8.61	0.24
19460	JHU13891.P179C11	BDNF	23.7	0.93	0.88	0.96	8.96	0.87	0.27	-0.01	0.52	8.96	0.18
12754	JHU11815.P124G11	C17orf58	23.4	0.93	0.88	0.96	9.26	0.85	0.57	0.34	0.74	9.28	0.24
20655	JHU19901.P185B02	Gsc2	13.4	0.93	0.88	0.96	8.89	0.89	0.07	-0.22	0.35	8.89	0.22
19016	JHU15456.P162C01	SERPINI2	25.3	0.93	0.88	0.96	9.11	0.85	0.31	0.03	0.55	9.10	0.22
13455	JHU14238.P153H02	RND3	14.9	0.93	0.88	0.96	8.36	1.04	0.59	0.37	0.75	8.33	0.31
24092	JHU11063.P116E12	CTNNAL1	29.1	0.93	0.88	0.96	12.00	1.48	0.86	0.76	0.92	11.94	1.10
15385	JHU13990.P147D04	PITHD1	18.6	0.93	0.88	0.96	11.41	1.22	0.85	0.74	0.91	11.41	0.84
19057	JHU15465.P162D07	TRAPPC6B_fr	23.8	0.93	0.88	0.96	9.23	0.81	0.39	0.12	0.61	9.24	0.24
24921	JHU17964.P223D08	ABCA9	27.2	0.93	0.88	0.96	8.29	0.90	0.33	0.05	0.57	8.29	0.16
20769	JHU08734.P191B05	ZFYVE16	25.3	0.93	0.88	0.96	9.70	1.03	0.68	0.48	0.81	9.67	0.33
12712	JHU11667.P122G05	MYL6_frag	24.7	0.93	0.88	0.96	8.97	0.97	0.59	0.37	0.75	8.95	0.24
26537	JHU17928.P222B05	LHB	25.1	0.93	0.88	0.96	8.77	0.82	0.54	0.30	0.72	8.75	0.22
24864	JHU17591.P218C12	TSPY2	32.7	0.93	0.88	0.96	8.20	0.93	0.16	-0.13	0.42	8.20	0.23
17766	JHU16891.P199G01	OFCC1	23.1	0.93	0.88	0.96	8.36	0.97	0.16	-0.13	0.43	8.35	0.26
12876	JHU12307.P129G02	MPP3	14.1	0.93	0.88	0.96	8.88	0.96	0.39	0.12	0.61	8.86	0.22
14846	JHU11870.P124C06	QKI	17.9	0.93	0.88	0.96	11.80	1.01	0.87	0.77	0.92	11.80	0.69
13965	JHU12619.P132F06	SSH2	18.8	0.93	0.88	0.96	10.00	1.03	0.84	0.73	0.91	9.97	0.60
19122	JHU16052.P168C03	ZMYND11	21.2	0.93	0.88	0.96	8.86	0.85	0.14	-0.15	0.41	8.85	0.20
18356	JHU03891.P177E03	KJ900990_fr	22.4	0.93	0.88	0.96	8.58	0.95	0.57	0.34	0.74	8.58	0.26
12858	JHU11980.P125G12	TNFSF13	15.3	0.93	0.88	0.96	8.85	0.99	0.50	0.25	0.69	8.82	0.25
17366	JHU08377.P178G11	DCUN1D3	18.6	0.93	0.88	0.96	8.92	0.91	0.64	0.44	0.79	8.91	0.33
15196	JHU13389.P140C04	TRAF5	12.9	0.93	0.88	0.96	8.97	0.93	0.28	-0.01	0.52	8.97	0.23
19907	JHU19398.P197D07	LTBP3	21.5	0.93	0.88	0.96	8.89	0.87	0.47	0.22	0.67	8.88	0.18
13976	JHU12444.P131E08	AY312367_fr	17.4	0.93	0.88	0.96	9.93	0.88	0.56	0.32	0.73	9.92	0.29
17377	JHU19755.P183H01	Q6p3f6	16.8	0.93	0.88	0.96	8.85	0.89	0.56	0.33	0.73	8.85	0.29
14297	JHU13680.P143F12	TMEM39B	21.4	0.93	0.88	0.96	9.88	0.83	0.58	0.35	0.74	9.86	0.29
20392	JHU16495.P174A05	CCL4	16.3	0.93	0.88	0.96	10.27	0.91	0.72	0.55	0.84	10.24	0.41
20935	JHU17007.P200B01	TRHR	20.1	0.93	0.88	0.96	8.88	0.88	0.15	-0.14	0.42	8.87	0.16
16122	JHU12314.P129A12	PASD1	19.0	0.93	0.88	0.96	9.22	0.91	0.23	-0.06	0.49	9.24	0.26
16674	JHU14610.P153A09	VAX1	13.4	0.93	0.88	0.96	9.57	0.82	0.51	0.26	0.69	9.59	0.26
15860	JHU11529.P121A03	CAPS	12.2	0.93	0.88	0.96	9.09	0.98	0.30	0.02	0.54	9.09	0.27
11997	JHU09019.P094B10	WDR59	11.6	0.93	0.88	0.96	9.87	0.88	0.59	0.36	0.75	9.87	0.30
15629	JHU14866.P156D10	PEX11B	18.7	0.93	0.88	0.96	9.18	0.92	0.42	0.16	0.63	9.18	0.22
26735	JHU02439.P229B06	GSG1	28.1	0.93	0.88	0.96	8.57	0.81	0.32	0.04	0.56	8.56	0.21
13415	JHU14518.P152H09	RASA4	23.3	0.93	0.88	0.96	9.12	0.87	0.17	-0.13	0.43	9.11	0.18
15933	JHU11710.P122B10	PPP2R4_frag	16.7	0.93	0.88	0.96	9.80	0.92	0.87	0.77	0.92	9.80	0.54
18082	JHU15690.P165E05	CSF2	20.8	0.93	0.88	0.96	9.06	0.85	0.32	0.04	0.56	9.04	0.21
26149	JHU17309.P205B05	MAP4K1	23.0	0.93	0.88	0.96	8.20	1.05	0.54	0.30	0.71	8.18	0.29
18679	JHU02217.P189F08	WDYHV1	24.4	0.93	0.88	0.96	9.24	1.02	0.71	0.53	0.83	9.20	0.35
18193	JHU16166.P170F07	CCDC108	19.4	0.93	0.88	0.96	9.47	0.86	0.39	0.12	0.61	9.44	0.31
17176	JHU16251.P171G12	ANXA4	20.4	0.93	0.88	0.96	9.71	0.80	0.36	0.08	0.58	9.69	0.32
26530	JHU17786.P221A05	C1QTNF8	23.7	0.93	0.88	0.96	8.76	0.86	0.57	0.34	0.74	8.76	0.19
14477	JHU14459.P152F10	BC132980.1_	22.1	0.93	0.88	0.96	8.79	0.92	0.33	0.05	0.56	8.76	0.21
11691	JHU07878.P083B10	CCER1	12.5	0.93	0.88	0.96	10.61	0.91	0.83	0.71	0.90	10.61	0.50
19697	JHU04920.P190D03	DLGAP5	18.6	0.93	0.88	0.96	9.61	0.85	0.74	0.58	0.85	9.58	0.41
15317	JHU13707.P144D07	CDH1	20.1	0.93	0.88	0.96	10.48	0.87	0.85	0.75	0.92	10.46	0.60
18631	JHU00008.P192F01	AKAP10	27.6	0.93	0.88	0.96	8.17	0.98	0.22	-0.07	0.48	8.15	0.26
11952	JHU09058.P095A06	GNAL	13.9	0.93	0.88	0.96	9.44	0.92	0.31	0.03	0.55	9.45	0.22
18041	JHU15542.P163F12	NOMO2	21.2	0.93	0.88	0.96	9.68	0.81	0.73	0.57	0.84	9.67	0.39
14017	JHU12892.P135F01	JHU12892	16.4	0.93	0.88	0.96	9.52	0.89	0.62	0.40	0.77	9.53	0.19
14358	JHU13901.P146E07	CPB2	19.8	0.93	0.88	0.96	8.77	0.92	0.15	-0.14	0.42	8.76	0.24
16129	JHU12916.P135B01	TRIM36	13.1	0.93	0.88	0.96	9.53	0.97	0.60	0.38	0.75	9.53	0.25
13100	JHU13099.P137G06	SUMO4	14.7	0.93	0.88	0.96	8.82	0.98	0.44	0.18	0.65	8.80	0.24
17597	JHU07492.P190H02	ARNTL	18.8	0.93	0.88	0.96	8.80	0.84	0.41	0.14	0.62	8.80	0.21
20863	JHU19285.P196B04	NUTM2G	21.6	0.93	0.88	0.96	10.52	0.96	0.69	0.51	0.82	10.51	0.44
19877	JHU19408.P197D01	NRG3	24.9	0.93	0.88	0.96	8.84	0.93	0.45	0.18	0.65	8.84	0.24
24798	JHU17765.P220C02	SLC6A9	21.5	0.93	0.88	0.96	8.54	0.90	0.46	0.20	0.66	8.56	0.23
16338	JHU13708.P144A03	CHRNA1	16.6	0.93	0.88	0.96	9.35	0.88	0.18	-0.11	0.45	9.33	0.23
17672	JHU19105.P194G01	IL15RA	20.5	0.93	0.88	0.96	8.58	0.89	0.02	-0.27	0.31	8.58	0.24
18737	JHU19084.P194F03	DEFB104A	21.5	0.93	0.88	0.96	8.93	0.88	0.66	0.46	0.80	8.90	0.27
20233	JHU15790.P166B09	CYP2C18	18.9	0.93	0.88	0.96	8.76	0.88	0.09	-0.20	0.36	8.74	0.18
18251	JHU16620.P175F02	ZNF664	23.0	0.93	0.88	0.96	8.82	0.88	0.21	-0.08	0.47	8.81	0.16
15485	JHU14285.P150D02	CCDC82	14.3	0.93	0.88	0.96	10.06	1.03	0.89	0.81	0.94	10.04	0.66
17978	JHU15287.P161E04	ALG10	23.6	0.93	0.88	0.96	9.18	0.82	0.70	0.51	0.82	9.17	0.24
19945	JHU19524.P198D09	PSKH2	22.7	0.93	0.88	0.96	8.87	0.81	0.54	0.30	0.71	8.87	0.22
14924	JHU11940.P125C06	KIAA1429	17.5	0.93	0.88	0.96	10.86	0.98	0.88	0.79	0.93	10.84	0.66
15597	JHU14870.P156D06	PORCN	17.2	0.93	0.88	0.96	10.27	0.85	0.49	0.24	0.68	10.28	0.27
12183	JHU09630.P101B12	ERVMER34-1	15.1	0.93	0.88	0.96	9.57	0.88	0.45	0.19	0.65	9.57	0.23
17205	JHU02108.P176H03	VAPA	10.7	0.93	0.88	0.96	9.60	0.86	0.76	0.60	0.86	9.61	0.44
14216	JHU13530.P142E01	GSTA4	17.2	0.93	0.88	0.96	11.50	0.87	0.73	0.56	0.84	11.54	0.45
11943	JHU09125.P096B05	BAG3	22.7	0.93	0.88	0.96	10.39	1.25	0.92	0.86	0.95	10.36	0.93
14397	JHU13923.P146F10	GRM3	30.9	0.93	0.88	0.96	8.67	0.91	0.07	-0.22	0.35	8.65	0.23
17285	JHU12815.P177H01	TLX2	14.2	0.93	0.88	0.96	8.44	0.96	0.34	0.07	0.57	8.44	0.21
19027	JHU15489.P163D03	C12orf40	21.2	0.93	0.88	0.96	9.12	0.88	0.50	0.25	0.69	9.12	0.18
14561	JHU14749.P155F09	GATS	14.7	0.93	0.88	0.96	9.14	0.89	0.53	0.29	0.71	9.13	0.28
24535	JHU17297.P205D08	FLT4	29.7	0.93	0.88	0.96	8.60	0.94	0.53	0.29	0.71	8.60	0.29
23162	JHU17467.P217E04	NPAS3	36.3	0.93	0.88	0.96	8.11	0.91	0.00	-0.30	0.27	8.10	0.15
17697	JHU19178.P195H05	DEFB110	25.3	0.93	0.88	0.96	8.48	0.89	0.25	-0.03	0.50	8.49	0.21
24489	JHU16659.P206D01	LHX8	26.1	0.93	0.88	0.96	8.85	0.86	0.65	0.45	0.79	8.86	0.25
20263	JHU16363.P172B01	NCALD	16.8	0.93	0.88	0.96	10.38	1.13	0.81	0.69	0.89	10.40	0.72
12065	JHU09450.P099B09	RPTOR	13.3	0.93	0.88	0.96	9.16	0.97	0.52	0.28	0.70	9.17	0.22
26531	JHU17825.P221B07	P3H3	30.6	0.93	0.88	0.96	8.62	0.90	0.47	0.21	0.66	8.63	0.18
18112	JHU15862.P166E08	ZP2	20.1	0.93	0.88	0.96	9.54	0.78	0.58	0.35	0.74	9.54	0.31
19472	JHU13843.P179C10	OR5H6	16.0	0.93	0.88	0.96	8.69	0.94	0.26	-0.03	0.51	8.67	0.19
19949	JHU16993.P200D10	SLC17A8	22.8	0.93	0.88	0.96	8.10	0.99	0.40	0.13	0.62	8.08	0.25
15473	JHU14348.P150D03	TIAM2	16.2	0.93	0.88	0.96	9.00	0.95	0.49	0.24	0.68	9.00	0.24
16687	JHU14589.P153B10	RFXANK	14.2	0.93	0.88	0.96	10.56	1.07	0.83	0.72	0.90	10.53	0.61
18468	JHU19751.P183E07	Q9erl0	21.4	0.93	0.88	0.96	8.52	0.90	0.47	0.22	0.67	8.51	0.20
24419	JHU17025.P201D07	C14orf105	30.4	0.93	0.88	0.96	8.56	0.90	0.17	-0.12	0.43	8.56	0.20
16798	JHU15259.P160A10	KJ902139	24.7	0.93	0.88	0.96	8.72	1.02	0.27	-0.02	0.52	8.70	0.33
19098	JHU15359.P161C12	RASGEF1A	18.5	0.93	0.88	0.96	9.22	0.84	0.39	0.12	0.61	9.20	0.18
15932	JHU11882.P124A12	SPI1	14.2	0.93	0.88	0.96	9.09	0.91	0.22	-0.07	0.48	9.09	0.26
13285	JHU13823.P145H05	KLK2	10.9	0.93	0.88	0.96	9.33	0.89	0.50	0.25	0.69	9.30	0.35
13888	JHU12031.P126E08	OR2D3	17.8	0.93	0.88	0.96	9.35	0.91	0.31	0.03	0.55	9.34	0.23
18128	JHU15908.P167E10	MAU2	19.1	0.93	0.88	0.96	8.91	0.92	0.66	0.46	0.80	8.87	0.31
18457	JHU19700.P183F04	A0a0r4j020	28.2	0.93	0.88	0.96	9.19	0.83	0.46	0.20	0.66	9.18	0.25
13585	JHU15047.P158H07	TTC37	14.5	0.93	0.88	0.96	8.74	0.91	0.31	0.03	0.55	8.72	0.19
16963	JHU15337.P161H11	LGALS8	21.7	0.93	0.88	0.96	8.39	0.95	0.14	-0.16	0.41	8.37	0.22
18798	JHU19142.P194E10	SFRP1	22.2	0.93	0.88	0.96	10.00	0.83	0.61	0.40	0.77	10.01	0.47
24761	JHU18708.P215D12	PKD2	22.2	0.93	0.87	0.96	8.34	0.89	0.08	-0.21	0.36	8.33	0.17
19797	JHU19352.P196D03	ZP1	20.0	0.93	0.87	0.96	8.98	0.82	0.54	0.29	0.71	8.98	0.19
17501	JHU13904.P186H02	CRNN	13.2	0.93	0.87	0.96	11.11	1.43	0.88	0.79	0.93	11.10	1.12
26674	JHU05574.P228A11	SFR1	24.5	0.93	0.87	0.96	9.46	0.86	0.92	0.86	0.96	9.44	0.66
10431	JHU11465.P120F08	VTI1A_frag	15.7	0.93	0.87	0.96	9.11	0.94	0.37	0.09	0.59	9.11	0.21
19774	JHU15354.P192C10	KJ905672	21.3	0.93	0.87	0.96	8.97	0.81	0.30	0.02	0.54	8.97	0.20
19368	JHU16487.P174C09	TMEM52B	18.2	0.93	0.87	0.96	10.92	1.12	0.85	0.75	0.92	10.90	0.91
14583	JHU14569.P153F12	METAP1_frag	24.7	0.93	0.87	0.96	9.34	0.93	0.36	0.09	0.59	9.33	0.23
26208	JHU16627.P206A12	BCLAF1	22.6	0.93	0.87	0.96	8.60	0.94	0.16	-0.13	0.43	8.60	0.28
14164	JHU13029.P137E07	CBFA2T2	17.5	0.93	0.87	0.96	9.07	0.89	0.50	0.25	0.69	9.05	0.25
20498	JHU13078.P180A07	KAT8	15.0	0.93	0.87	0.96	8.57	0.96	0.00	-0.33	0.24	8.56	0.28
17072	JHU15890.P167G10	DUPD1	18.2	0.93	0.87	0.96	10.35	1.23	0.82	0.70	0.90	10.35	0.73
11947	JHU09031.P095B06	ABHD16A	27.0	0.93	0.87	0.96	11.32	1.16	0.90	0.82	0.94	11.34	0.78
17773	JHU16951.P200H02	FSD2	25.2	0.93	0.87	0.96	8.34	0.94	0.28	-0.01	0.52	8.33	0.25
14545	JHU14639.P154F07	DVL3	17.1	0.93	0.87	0.96	9.04	0.86	0.51	0.26	0.69	9.04	0.22
26489	JHU17665.P219B12	PCDH11Y	26.3	0.93	0.87	0.96	8.17	1.00	0.46	0.20	0.66	8.16	0.29
19350	JHU16543.P174C07	OXGR1	18.2	0.93	0.87	0.96	9.26	0.87	0.61	0.40	0.77	9.26	0.27
19013	JHU15328.P161D01	IGL@	22.7	0.93	0.87	0.96	9.96	0.95	0.63	0.42	0.78	9.93	0.40
19118	JHU15839.P166C02	SV2C	27.6	0.93	0.87	0.96	8.45	1.03	0.53	0.29	0.71	8.45	0.28
11915	JHU09074.P095B02	MRPS23	16.4	0.93	0.87	0.96	10.88	1.03	0.84	0.72	0.91	10.86	0.67
9394	JHU11478.P120G11	NUDT1	20.0	0.93	0.87	0.96	10.56	1.31	0.85	0.75	0.92	10.57	0.85
20888	JHU19208.P195A08	KRTAP16-1	21.1	0.93	0.87	0.96	8.51	0.98	0.10	-0.19	0.38	8.50	0.25
14085	JHU12658.P133F09	FEM1A	18.5	0.93	0.87	0.96	9.45	0.97	0.57	0.34	0.73	9.45	0.34
18790	JHU19249.P195E09	UGT1A8	17.7	0.93	0.87	0.96	8.63	0.88	0.07	-0.22	0.35	8.64	0.21
16206	JHU12792.P134A10	POLA2	15.2	0.93	0.87	0.96	9.69	0.93	0.48	0.23	0.67	9.68	0.30
16048	JHU12525.P131A02	TMSB4X	18.4	0.93	0.87	0.96	9.28	1.05	0.77	0.62	0.87	9.25	0.44
12989	JHU12788.P134H02	PGLS	23.9	0.93	0.87	0.96	9.01	1.21	0.92	0.86	0.95	8.97	0.84
16649	JHU14692.P154B05	STK24	12.9	0.93	0.87	0.96	8.77	1.00	0.28	-0.01	0.52	8.75	0.27
19882	JHU17005.P200C01	TMPRSS11E	29.7	0.93	0.87	0.96	8.31	1.02	0.26	-0.03	0.51	8.28	0.30
26731	JHU19926.P231B06	MED15	21.2	0.93	0.87	0.96	9.23	0.98	0.82	0.69	0.89	9.22	0.53
19780	JHU19205.P195C03	VWA8	20.8	0.93	0.87	0.96	8.34	0.99	0.48	0.22	0.67	8.33	0.23
9729	JHU08677.P091F05	HGS	25.3	0.93	0.87	0.96	12.65	1.26	0.92	0.87	0.96	12.63	0.91
14412	JHU14171.P149E02	ADAM32	19.9	0.93	0.87	0.96	9.51	0.89	0.79	0.65	0.88	9.49	0.36
19469	JHU14028.P180D10	NTHL1	19.6	0.93	0.87	0.96	8.85	0.82	0.38	0.11	0.60	8.83	0.18
16449	JHU14059.P147B05	PSMG2	14.8	0.93	0.87	0.96	9.19	0.89	0.04	-0.25	0.32	9.19	0.16
15676	JHU15271.P160C04	TERF2IP	17.5	0.93	0.87	0.96	8.73	0.92	0.25	-0.03	0.50	8.71	0.23
17586	JHU00150.P192G03	PIK3C3	26.9	0.93	0.87	0.96	8.26	0.93	0.42	0.16	0.63	8.25	0.23
19493	JHU19585.P181D01	Lhx9	20.5	0.93	0.87	0.96	8.79	0.92	0.55	0.32	0.72	8.79	0.24
16057	JHU12462.P131B04	KJ900909_fr	16.7	0.93	0.87	0.96	10.11	0.87	0.41	0.14	0.62	10.11	0.32
13556	JHU14966.P157G03	FAM133A	15.5	0.93	0.87	0.96	8.96	0.91	0.32	0.03	0.55	8.95	0.22
15615	JHU14859.P156D08	NOTCH2NL	14.5	0.93	0.87	0.96	13.97	0.77	0.81	0.69	0.89	13.99	0.52
15601	JHU14679.P154D07	PPP3CB	15.1	0.93	0.87	0.96	9.21	0.92	0.40	0.12	0.61	9.21	0.28
15199	JHU13341.P140D04	GHDC	11.3	0.93	0.87	0.96	9.82	1.08	0.74	0.57	0.84	9.81	0.51
26598	JHU00277.P227A01	RRAGA	23.5	0.93	0.87	0.96	8.83	0.83	0.59	0.37	0.75	8.81	0.22
14203	JHU13210.P138F12	ZNF614	17.5	0.93	0.87	0.96	9.70	0.85	0.73	0.57	0.84	9.66	0.36
18899	JHU16902.P199F11	RAB41	26.0	0.93	0.87	0.96	8.12	1.05	0.57	0.34	0.74	8.09	0.34
14464	JHU14351.P150E08	TRAK2	16.7	0.93	0.87	0.96	9.39	1.00	0.49	0.24	0.68	9.37	0.29
14869	JHU11822.P124D11	CYP26A1	20.3	0.93	0.87	0.96	10.55	1.13	0.69	0.50	0.81	10.56	0.51
19502	JHU19667.P182C02	NKX2-2	24.1	0.93	0.87	0.96	8.39	0.97	0.33	0.05	0.57	8.37	0.26
20911	JHU19057.P193B10	SUMF1	25.3	0.93	0.87	0.96	8.52	1.00	0.36	0.08	0.58	8.52	0.25
13041	JHU12771.P134H11	CDPF1	16.2	0.93	0.87	0.96	8.87	0.94	0.25	-0.04	0.50	8.85	0.22
18538	JHU13061.P188E01	JUNB	24.3	0.93	0.87	0.96	8.59	0.91	0.34	0.06	0.57	8.58	0.18
19864	JHU19165.P195C12	ARHGAP6	27.5	0.93	0.87	0.96	8.34	1.03	0.21	-0.08	0.47	8.33	0.28
19215	JHU16120.P169D02	NMUR2	19.7	0.93	0.87	0.96	9.62	0.84	0.58	0.36	0.75	9.62	0.34
26679	JHU18851.P225B12	LECT2	27.1	0.93	0.87	0.96	8.97	0.84	0.52	0.27	0.70	8.95	0.23
18301	JHU16516.P174F06	FOXD4	23.2	0.93	0.87	0.96	8.86	0.89	0.46	0.20	0.66	8.87	0.35
9319	JHU11460.P120H01	KIAA0907	21.6	0.93	0.87	0.96	9.45	1.00	0.79	0.66	0.88	9.47	0.43
16997	JHU15687.P165H01	CMA1	11.6	0.93	0.87	0.96	9.27	0.85	0.28	0.00	0.53	9.27	0.25
15684	JHU15135.P159C07	IGL@	22.5	0.93	0.87	0.96	9.00	0.94	0.41	0.14	0.62	9.01	0.23
18788	JHU19247.P195E11	UGGT1	20.0	0.93	0.87	0.96	8.75	0.90	0.61	0.40	0.77	8.75	0.31
18002	JHU15648.P164E07	PSD3_frag	22.1	0.93	0.87	0.96	9.19	0.90	0.86	0.77	0.92	9.18	0.53
16765	JHU15085.P158B06	FAM156A	17.6	0.93	0.87	0.96	9.02	0.92	0.21	-0.09	0.46	9.01	0.26
13481	JHU14706.P154H05	ZHX3	17.4	0.93	0.87	0.96	8.85	0.99	0.75	0.59	0.85	8.84	0.31
19225	JHU16323.P171D04	RFX3	23.4	0.93	0.87	0.96	8.72	0.87	0.18	-0.11	0.45	8.71	0.20
16958	JHU15638.P164G06	OPRM1	20.3	0.93	0.87	0.96	8.94	0.81	0.21	-0.08	0.47	8.93	0.18
7126	JHU07070.P074C03	NFKB1	19.4	0.93	0.87	0.96	12.81	1.05	0.93	0.88	0.96	12.83	0.69
14082	JHU12674.P133E09	KEL	20.4	0.93	0.87	0.96	10.39	0.82	0.73	0.56	0.84	10.41	0.37
17718	JHU19069.P194G07	ADAMTS15	15.0	0.93	0.87	0.96	8.72	0.88	0.22	-0.07	0.48	8.74	0.24
17719	JHU18994.P193H08	CTSO	19.8	0.93	0.87	0.96	9.14	0.87	0.18	-0.11	0.45	9.13	0.27
26703	JHU02179.P229B02	RAD51	21.8	0.93	0.87	0.96	9.43	0.98	0.83	0.71	0.90	9.44	0.72
12935	JHU12577.P132H09	GPR12	21.5	0.93	0.87	0.96	9.17	0.97	0.65	0.44	0.79	9.15	0.24
16280	JHU13302.P139A08	ZNF639	13.7	0.93	0.87	0.96	10.86	0.89	0.84	0.73	0.91	10.83	0.66
19773	JHU05423.P190D10	OR2T10	22.4	0.93	0.87	0.96	8.67	0.89	0.09	-0.21	0.36	8.66	0.22
17393	JHU19636.P182H03	GATA4	20.9	0.93	0.87	0.96	8.64	0.83	0.48	0.23	0.68	8.64	0.23
25512	JHU27595.P246C09	SCRN1	34.1	0.93	0.87	0.96	10.71	1.20	0.86	0.76	0.92	10.67	0.96
26138	JHU17284.P205A04	BRDT	22.0	0.93	0.87	0.96	8.71	0.86	0.38	0.10	0.60	8.72	0.20
20127	JHU15596.P164B08	EPO	18.1	0.93	0.87	0.96	9.28	0.92	0.16	-0.13	0.43	9.25	0.29
20358	JHU16114.P175A01	FAM133B	23.1	0.93	0.87	0.96	9.20	0.81	0.35	0.08	0.58	9.20	0.23
19686	JHU09605.P191C01	ARMCX6	18.8	0.93	0.87	0.96	9.09	0.83	0.33	0.04	0.56	9.09	0.19
19852	JHU18988.P193C10	COL8A1	17.0	0.93	0.87	0.96	8.48	0.94	0.30	0.02	0.54	8.46	0.21
14519	JHU14565.P153F04	KLK6	19.5	0.93	0.87	0.96	8.77	0.93	0.23	-0.06	0.48	8.75	0.21
19129	JHU15923.P167D04	OGFOD2	19.1	0.93	0.87	0.96	10.25	0.89	0.52	0.28	0.70	10.22	0.35
20189	JHU15860.P166B02	ZNF718	32.6	0.93	0.87	0.96	10.12	0.74	0.69	0.50	0.82	10.12	0.44
26413	JHU17770.P220B02	TNFSF12	24.7	0.93	0.87	0.96	9.42	0.83	0.62	0.41	0.77	9.43	0.30
13417	JHU14350.P150H09	TMOD3	12.8	0.93	0.87	0.96	9.91	1.23	0.89	0.82	0.94	9.88	0.86
16094	JHU12551.P132A06	BORA	16.5	0.93	0.87	0.96	11.17	0.92	0.88	0.80	0.93	11.15	0.65
14265	JHU13603.P143F08	BBS4	21.8	0.93	0.87	0.96	9.82	0.86	0.78	0.63	0.87	9.78	0.46
20617	JHU19653.P182B09	Hoxc9	22.1	0.93	0.87	0.96	8.82	0.88	0.05	-0.24	0.33	8.81	0.17
24515	JHU17307.P205D07	LMTK2	26.0	0.93	0.87	0.96	8.13	1.03	0.53	0.29	0.71	8.11	0.30
15407	JHU13789.P145D06	BCL2L14	21.4	0.93	0.87	0.96	8.73	0.95	0.30	0.01	0.54	8.71	0.27
20534	JHU04726.P178A11	ERGIC3	17.5	0.93	0.87	0.96	11.41	0.97	0.87	0.78	0.93	11.39	0.74
24633	JHU18420.P211D08	TNFRSF10A	23.7	0.93	0.87	0.96	8.77	0.81	0.41	0.14	0.62	8.76	0.19
18039	JHU15304.P161F12	CYB5R4	28.4	0.93	0.87	0.96	8.67	0.94	0.26	-0.03	0.51	8.66	0.20
11705	JHU07947.P083B12	SLC2A3	20.5	0.93	0.87	0.96	10.30	0.91	0.48	0.22	0.67	10.29	0.30
19943	JHU17001.P200D09	TBL1Y	24.7	0.93	0.87	0.96	8.21	1.04	0.58	0.35	0.74	8.20	0.31
14446	JHU14315.P150E06	LGR6	21.1	0.93	0.87	0.96	8.98	0.90	0.72	0.55	0.84	8.96	0.32
10859	JHU09033.P095D02	KANSL2_frag	19.8	0.93	0.87	0.96	11.84	1.08	0.92	0.87	0.96	11.81	0.82
13048	JHU12867.P135G12	HIPK1	17.5	0.93	0.87	0.96	9.32	0.87	0.46	0.20	0.66	9.33	0.18
15035	JHU12394.P130D08	ISL1	16.5	0.93	0.87	0.96	9.44	0.83	0.60	0.38	0.76	9.44	0.31
14582	JHU14662.P154E11	MFAP5	24.8	0.93	0.87	0.96	9.03	0.91	0.48	0.22	0.67	9.01	0.28
24714	JHU18765.P216C05	ENTPD8	23.1	0.93	0.87	0.96	8.06	1.05	0.46	0.19	0.66	8.04	0.31
15192	JHU13305.P139C04	ZNF85	22.3	0.93	0.87	0.96	9.19	0.95	0.40	0.13	0.61	9.17	0.28
15281	JHU13533.P142D03	HSDL2	12.8	0.93	0.87	0.96	10.18	1.00	0.82	0.70	0.90	10.14	0.56
13259	JHU14019.P147H02	IVD	15.7	0.93	0.87	0.96	8.46	1.04	0.49	0.24	0.68	8.43	0.29
20608	JHU19685.P182A08	KJ901766.1_	18.5	0.93	0.87	0.96	9.03	0.90	0.01	-0.28	0.30	9.01	0.26
14597	JHU14917.P157F01	C1orf131	18.0	0.93	0.87	0.96	9.05	0.83	0.43	0.16	0.64	9.05	0.21
18110	JHU16012.P168E06	MPP5	26.6	0.93	0.87	0.96	8.99	0.80	0.44	0.18	0.65	8.99	0.23
24820	JHU17416.P217C07	SEPT14_frag	19.5	0.93	0.87	0.96	8.28	0.94	0.30	0.01	0.54	8.27	0.21
17320	JHU07622.P178G05	IQCA1	12.9	0.93	0.87	0.96	9.64	0.77	0.47	0.21	0.66	9.61	0.31
16682	JHU14817.P156A09	YAE1D1	18.1	0.93	0.87	0.96	9.13	0.96	0.58	0.36	0.75	9.10	0.26
15713	JHU15144.P159D09	LYSMD4	17.7	0.93	0.87	0.96	9.95	0.84	0.66	0.46	0.79	9.95	0.42
11517	JHU11278.P118D10	LINC00997_f	15.2	0.93	0.87	0.96	9.11	0.91	0.24	-0.05	0.49	9.11	0.20
15986	JHU12247.P128A07	UMOD	17.8	0.93	0.87	0.96	9.65	0.89	0.10	-0.19	0.38	9.64	0.25
20842	JHU19336.P196A01	SERPINE3	13.4	0.93	0.87	0.96	8.94	0.81	0.39	0.12	0.61	8.93	0.19
15967	JHU12205.P128B04	KIAA0586	11.0	0.93	0.87	0.96	10.86	0.91	0.87	0.78	0.93	10.84	0.73
15491	JHU14223.P149D07	NLGN3	23.5	0.93	0.87	0.96	8.74	0.96	0.35	0.07	0.58	8.72	0.24
14102	JHU12750.P134E11	CWF19L1	17.7	0.93	0.87	0.96	9.61	0.89	0.87	0.77	0.92	9.62	0.47
17385	JHU19633.P182H01	ZNF362	20.8	0.93	0.87	0.96	8.49	0.92	0.08	-0.21	0.36	8.48	0.19
18648	JHU10707.P191E04	MPHOSPH9	25.3	0.93	0.87	0.96	8.87	0.80	0.48	0.22	0.67	8.87	0.19
[truncated: 19,212 more rows]
